# Supplementary material for: miR-21 is upregulated, promoting fibrosis and blocking G2/M in irradiated rat cardiac fibroblasts
Source: PeerJ. 2020 Dec 10;8:e10502. doi: 10.7717/peerj.10502 (PMC7733651; doi:10.7717/peerj.10502)
Supplement: Supplemental Information 5 [file peerj-08-10502-s005.xls]

ENSRNOG00000013271	ENSRNOG00000013279	ENSRNOG00000002229	ENSRNOG00000002227	ENSRNOG00000002224	ENSRNOG00000002225	ENSRNOG00000042918	ENSRNOG00000005054	ENSRNOG00000042912	ENSRNOG00000042916	ENSRNOG00000005947	ENSRNOG00000005944	ENSRNOG00000030012	ENSRNOG00000021833	ENSRNOG00000030017	MSTRG.37300	ENSRNOG00000057805	MSTRG.10529	ENSRNOG00000031766	MSTRG.5668	ENSRNOG00000029814	ENSRNOG00000029813	ENSRNOG00000029811	ENSRNOG00000038574	ENSRNOG00000038572	ENSRNOG00000015541	ENSRNOG00000011653	ENSRNOG00000011652	ENSRNOG00000011657	ENSRNOG00000011654	ENSRNOG00000011659	ENSRNOG00000039191	MSTRG.3841	MSTRG.3847	MSTRG.18710	ENSRNOG00000037687	ENSRNOG00000018075	ENSRNOG00000018077	ENSRNOG00000049605	ENSRNOG00000049607	MSTRG.6311	MSTRG.6317	ENSRNOG00000054576	ENSRNOG00000016384	ENSRNOG00000037352	MSTRG.33377	MSTRG.33373	MSTRG.33379	ENSRNOG00000008225	ENSRNOG00000041433	ENSRNOG00000041435	ENSRNOG00000041438	ENSRNOG00000059059	ENSRNOG00000048492	ENSRNOG00000047179	ENSRNOG00000022896	ENSRNOG00000022893	MSTRG.27809	ENSRNOG00000016311	ENSRNOG00000046803	ENSRNOG00000021273	ENSRNOG00000021270	ENSRNOG00000021276	ENSRNOG00000021274	MSTRG.35435	MSTRG.204	MSTRG.203	ENSRNOG00000056322	ENSRNOG00000056323	ENSRNOG00000056327	ENSRNOG00000053136	ENSRNOG00000056325	ENSRNOG00000017167	ENSRNOG00000017166	ENSRNOG00000017165	ENSRNOG00000017164	ENSRNOG00000057498	ENSRNOG00000057493	ENSRNOG00000057490	ENSRNOG00000057496	MSTRG.34740	MSTRG.34744	MSTRG.8736	MSTRG.26937	MSTRG.26933	ENSRNOG00000057144	ENSRNOG00000057146	ENSRNOG00000057143	ENSRNOG00000058678	ENSRNOG00000027942	ENSRNOG00000027940	ENSRNOG00000058670	ENSRNOG00000058676	ENSRNOG00000058677	ENSRNOG00000013481	ENSRNOG00000053796	ENSRNOG00000020638	ENSRNOG00000020637	ENSRNOG00000020636	MSTRG.12337	MSTRG.12336	ENSRNOG00000028250	MSTRG.30111	ENSRNOG00000051791	ENSRNOG00000042492	ENSRNOG00000042497	MSTRG.20696	ENSRNOG00000053869	ENSRNOG00000053866	ENSRNOG00000053867	ENSRNOG00000053862	ENSRNOG00000010248	MSTRG.28092	ENSRNOG00000059232	MSTRG.20529	MSTRG.20528	ENSRNOG00000012683	MSTRG.17321	MSTRG.17327	ENSRNOG00000027365	MSTRG.17329	ENSRNOG00000027368	ENSRNOG00000033133	MSTRG.25342	MSTRG.25344	ENSRNOG00000008282	ENSRNOG00000047673	ENSRNOG00000048051	ENSRNOG00000026702	ENSRNOG00000061359	ENSRNOG00000061358	ENSRNOG00000026705	ENSRNOG00000026704	ENSRNOG00000033680	ENSRNOG00000061354	ENSRNOG00000009193	ENSRNOG00000033686	ENSRNOG00000022466	ENSRNOG00000022462	MSTRG.11586	MSTRG.22584	MSTRG.26696	MSTRG.11058	ENSRNOG00000022286	MSTRG.11052	ENSRNOG00000060002	ENSRNOG00000060001	ENSRNOG00000060008	ENSRNOG00000060009	ENSRNOG00000024707	ENSRNOG00000024709	MSTRG.23188	MSTRG.10723	ENSRNOG00000030568	ENSRNOG00000019338	ENSRNOG00000031211	ENSRNOG00000001450	ENSRNOG00000036241	ENSRNOG00000001452	ENSRNOG00000060651	ENSRNOG00000004560	ENSRNOG00000004566	ENSRNOG00000004564	ENSRNOG00000018279	ENSRNOG00000018272	ENSRNOG00000018273	ENSRNOG00000018276	MSTRG.12768	MSTRG.38141	ENSRNOG00000037118	ENSRNOG00000057213	ENSRNOG00000057215	ENSRNOG00000007242	ENSRNOG00000048396	ENSRNOG00000048397	ENSRNOG00000052222	ENSRNOG00000052220	ENSRNOG00000052226	ENSRNOG00000052224	ENSRNOG00000030619	ENSRNOG00000012343	ENSRNOG00000019635	ENSRNOG00000019634	ENSRNOG00000019630	ENSRNOG00000013847	ENSRNOG00000013840	ENSRNOG00000037114	ENSRNOG00000007141	ENSRNOG00000007142	MSTRG.2509	ENSRNOG00000038355	ENSRNOG00000006231	ENSRNOG00000006235	ENSRNOG00000006237	ENSRNOG00000006236	MSTRG.4907	ENSRNOG00000029238	ENSRNOG00000018070	ENSRNOG00000000693	ENSRNOG00000000697	MSTRG.779	ENSRNOG00000013594	ENSRNOG00000013591	MSTRG.18174	MSTRG.18177	MSTRG.18176	MSTRG.18171	ENSRNOG00000012460	ENSRNOG00000017484	ENSRNOG00000015854	ENSRNOG00000015851	ENSRNOG00000015850	ENSRNOG00000015852	ENSRNOG00000015859	MSTRG.1742	ENSRNOG00000052369	ENSRNOG00000003348	ENSRNOG00000003346	ENSRNOG00000003343	MSTRG.21632	ENSRNOG00000001270	ENSRNOG00000001271	ENSRNOG00000001273	ENSRNOG00000001274	MSTRG.9243	ENSRNOG00000001277	ENSRNOG00000001278	ENSRNOG00000057304	ENSRNOG00000037967	MSTRG.36514	ENSRNOG00000037960	ENSRNOG00000013330	ENSRNOG00000013331	ENSRNOG00000013336	ENSRNOG00000013334	ENSRNOG00000037839	ENSRNOG00000051226	ENSRNOG00000054579	MSTRG.6434	ENSRNOG00000020134	ENSRNOG00000014025	ENSRNOG00000010733	ENSRNOG00000010732	ENSRNOG00000010731	ENSRNOG00000010737	ENSRNOG00000010736	ENSRNOG00000038432	ENSRNOG00000038437	MSTRG.37117	ENSRNOG00000055219	ENSRNOG00000055218	ENSRNOG00000055217	ENSRNOG00000051119	ENSRNOG00000045960	ENSRNOG00000045961	ENSRNOG00000045963	ENSRNOG00000045965	ENSRNOG00000016773	ENSRNOG00000045968	ENSRNOG00000016778	MSTRG.30932	ENSRNOG00000050666	ENSRNOG00000047077	ENSRNOG00000043498	ENSRNOG00000017828	ENSRNOG00000017829	ENSRNOG00000012851	ENSRNOG00000012852	ENSRNOG00000012853	ENSRNOG00000051113	ENSRNOG00000012858	ENSRNOG00000017824	ENSRNOG00000058839	ENSRNOG00000015089	ENSRNOG00000015082	ENSRNOG00000015080	ENSRNOG00000015086	ENSRNOG00000015084	ENSRNOG00000015085	ENSRNOG00000022919	ENSRNOG00000022910	MSTRG.29831	MSTRG.8928	MSTRG.8920	ENSRNOG00000014420	ENSRNOG00000016190	ENSRNOG00000016193	ENSRNOG00000046619	ENSRNOG00000042729	ENSRNOG00000042721	ENSRNOG00000042720	ENSRNOG00000042727	ENSRNOG00000042726	ENSRNOG00000014847	ENSRNOG00000014840	ENSRNOG00000005018	ENSRNOG00000056172	ENSRNOG00000005012	ENSRNOG00000056177	ENSRNOG00000056176	ENSRNOG00000005016	ENSRNOG00000005017	ENSRNOG00000027971	MSTRG.430	MSTRG.37943	ENSRNOG00000021758	ENSRNOG00000021752	ENSRNOG00000004768	ENSRNOG00000009103	ENSRNOG00000004763	ENSRNOG00000009222	ENSRNOG00000013713	ENSRNOG00000009227	ENSRNOG00000009225	MSTRG.16667	ENSRNOG00000059914	ENSRNOG00000059916	ENSRNOG00000059917	ENSRNOG00000049937	ENSRNOG00000058357	MSTRG.21571	MSTRG.21572	ENSRNOG00000020400	ENSRNOG00000020401	ENSRNOG00000020407	ENSRNOG00000061962	ENSRNOG00000061963	ENSRNOG00000061960	ENSRNOG00000020409	ENSRNOG00000032454	ENSRNOG00000048073	ENSRNOG00000023274	ENSRNOG00000023271	ENSRNOG00000059000	ENSRNOG00000022586	ENSRNOG00000022582	MSTRG.31588	ENSRNOG00000023182	ENSRNOG00000023181	MSTRG.16626	MSTRG.16625	MSTRG.16629	ENSRNOG00000060705	MSTRG.11933	ENSRNOG00000060707	ENSRNOG00000060703	ENSRNOG00000060702	MSTRG.22174	MSTRG.29481	ENSRNOG00000026936	MSTRG.23224	ENSRNOG00000033490	ENSRNOG00000022636	MSTRG.25685	ENSRNOG00000060656	ENSRNOG00000060655	MSTRG.22791	MSTRG.26082	ENSRNOG00000001071	MSTRG.24798	ENSRNOG00000001079	ENSRNOG00000039725	MSTRG.18567	MSTRG.24246	MSTRG.14410	MSTRG.24248	MSTRG.14415	ENSRNOG00000031532	ENSRNOG00000028576	ENSRNOG00000039091	ENSRNOG00000054322	ENSRNOG00000033451	ENSRNOG00000026979	ENSRNOG00000009718	ENSRNOG00000031397	ENSRNOG00000031391	ENSRNOG00000031398	ENSRNOG00000032840	ENSRNOG00000032844	ENSRNOG00000032847	ENSRNOG00000009716	ENSRNOG00000006868	ENSRNOG00000009715	ENSRNOG00000049090	ENSRNOG00000006865	ENSRNOG00000006867	ENSRNOG00000006860	ENSRNOG00000049097	ENSRNOG00000055050	ENSRNOG00000055053	ENSRNOG00000055056	ENSRNOG00000055583	ENSRNOG00000055580	ENSRNOG00000055587	ENSRNOG00000056082	ENSRNOG00000026328	ENSRNOG00000015774	MSTRG.12518	MSTRG.19769	ENSRNOG00000003567	MSTRG.19762	ENSRNOG00000059533	MSTRG.30180	ENSRNOG00000018755	ENSRNOG00000018757	ENSRNOG00000047186	ENSRNOG00000001843	ENSRNOG00000001840	ENSRNOG00000052586	ENSRNOG00000052587	ENSRNOG00000052581	ENSRNOG00000052051	MSTRG.34952	MSTRG.7948	MSTRG.2717	MSTRG.2716	ENSRNOG00000008529	ENSRNOG00000008521	ENSRNOG00000008526	ENSRNOG00000008525	ENSRNOG00000046455	ENSRNOG00000019407	ENSRNOG00000019404	ENSRNOG00000056770	ENSRNOG00000056774	ENSRNOG00000019977	ENSRNOG00000000715	ENSRNOG00000000713	ENSRNOG00000000718	ENSRNOG00000046181	ENSRNOG00000038251	ENSRNOG00000046186	ENSRNOG00000046184	MSTRG.9897	ENSRNOG00000038258	ENSRNOG00000038259	ENSRNOG00000015225	MSTRG.8413	MSTRG.4713	MSTRG.4717	MSTRG.4716	MSTRG.31676	MSTRG.985	MSTRG.35709	MSTRG.35705	ENSRNOG00000050441	MSTRG.21775	ENSRNOG00000017258	ENSRNOG00000017251	ENSRNOG00000017250	ENSRNOG00000017253	ENSRNOG00000017256	ENSRNOG00000017783	ENSRNOG00000017781	ENSRNOG00000017780	ENSRNOG00000017787	ENSRNOG00000017786	ENSRNOG00000017784	ENSRNOG00000017788	ENSRNOG00000011535	MSTRG.19763	MSTRG.37638	ENSRNOG00000054042	ENSRNOG00000011363	ENSRNOG00000011361	ENSRNOG00000011360	ENSRNOG00000011367	ENSRNOG00000010940	ENSRNOG00000010944	ENSRNOG00000010945	ENSRNOG00000010947	ENSRNOG00000011094	ENSRNOG00000011096	ENSRNOG00000011093	ENSRNOG00000014252	ENSRNOG00000014253	ENSRNOG00000060547	ENSRNOG00000014256	ENSRNOG00000060544	ENSRNOG00000014258	ENSRNOG00000014259	ENSRNOG00000060169	MSTRG.33069	ENSRNOG00000022030	MSTRG.29316	MSTRG.29310	MSTRG.29312	ENSRNOG00000018415	MSTRG.7538	MSTRG.32918	MSTRG.32913	MSTRG.32911	MSTRG.32917	ENSRNOG00000035476	ENSRNOG00000047446	ENSRNOG00000015128	ENSRNOG00000043350	ENSRNOG00000043357	ENSRNOG00000043358	MSTRG.28817	ENSRNOG00000003287	ENSRNOG00000003285	ENSRNOG00000061052	ENSRNOG00000061053	MSTRG.28776	MSTRG.6594	ENSRNOG00000053085	ENSRNOG00000020309	ENSRNOG00000053081	ENSRNOG00000053082	ENSRNOG00000020304	ENSRNOG00000020307	ENSRNOG00000053088	ENSRNOG00000027949	ENSRNOG00000030930	ENSRNOG00000051825	ENSRNOG00000058966	ENSRNOG00000058967	ENSRNOG00000005608	ENSRNOG00000009588	ENSRNOG00000009589	ENSRNOG00000053557	ENSRNOG00000005602	ENSRNOG00000009582	ENSRNOG00000053553	ENSRNOG00000009580	ENSRNOG00000009610	ENSRNOG00000009050	ENSRNOG00000009058	MSTRG.23851	ENSRNOG00000049874	ENSRNOG00000059709	ENSRNOG00000059703	MSTRG.30280	ENSRNOG00000004268	ENSRNOG00000004269	ENSRNOG00000013014	MSTRG.13916	MSTRG.13915	ENSRNOG00000023023	ENSRNOG00000010853	ENSRNOG00000032398	ENSRNOG00000032395	MSTRG.12068	ENSRNOG00000032396	ENSRNOG00000032390	ENSRNOG00000003606	MSTRG.6042	ENSRNOG00000003600	ENSRNOG00000008721	ENSRNOG00000008720	ENSRNOG00000007514	ENSRNOG00000008725	ENSRNOG00000007512	MSTRG.3020	MSTRG.24851	MSTRG.28167	ENSRNOG00000022777	ENSRNOG00000028310	ENSRNOG00000028319	ENSRNOG00000048838	ENSRNOG00000006645	ENSRNOG00000006641	ENSRNOG00000013147	ENSRNOG00000013141	ENSRNOG00000013149	ENSRNOG00000013148	ENSRNOG00000025094	ENSRNOG00000008892	ENSRNOG00000008891	ENSRNOG00000008890	ENSRNOG00000008895	ENSRNOG00000008898	MSTRG.4559	ENSRNOG00000002555	MSTRG.25726	MSTRG.23075	MSTRG.15241	MSTRG.15242	MSTRG.4080	MSTRG.4087	ENSRNOG00000024322	ENSRNOG00000030098	ENSRNOG00000029549	ENSRNOG00000030091	ENSRNOG00000029543	ENSRNOG00000029897	ENSRNOG00000029893	ENSRNOG00000057881	ENSRNOG00000057885	ENSRNOG00000057887	MSTRG.10035	ENSRNOG00000054283	ENSRNOG00000054282	ENSRNOG00000054280	ENSRNOG00000035606	ENSRNOG00000002664	MSTRG.18795	MSTRG.14626	ENSRNOG00000046426	ENSRNOG00000053233	ENSRNOG00000039110	ENSRNOG00000053232	ENSRNOG00000053231	ENSRNOG00000000177	ENSRNOG00000000170	ENSRNOG00000005108	ENSRNOG00000005109	ENSRNOG00000048487	ENSRNOG00000041600	ENSRNOG00000016301	ENSRNOG00000016302	ENSRNOG00000016306	ENSRNOG00000016307	ENSRNOG00000049689	ENSRNOG00000049683	ENSRNOG00000049686	ENSRNOG00000000073	ENSRNOG00000050860	MSTRG.19536	MSTRG.35925	MSTRG.35924	MSTRG.12306	ENSRNOG00000019308	MSTRG.6932	ENSRNOG00000019305	ENSRNOG00000019306	ENSRNOG00000019301	ENSRNOG00000019302	ENSRNOG00000047686	ENSRNOG00000047682	MSTRG.2035	MSTRG.2036	ENSRNOG00000002154	ENSRNOG00000055624	ENSRNOG00000055625	MSTRG.12557	MSTRG.12556	ENSRNOG00000033136	ENSRNOG00000040301	ENSRNOG00000007254	ENSRNOG00000007255	ENSRNOG00000007256	ENSRNOG00000008591	ENSRNOG00000011932	ENSRNOG00000012378	ENSRNOG00000007258	ENSRNOG00000008594	ENSRNOG00000046229	ENSRNOG00000046227	ENSRNOG00000008595	ENSRNOG00000046222	MSTRG.3342	MSTRG.3345	MSTRG.3344	ENSRNOG00000020140	ENSRNOG00000020144	ENSRNOG00000000748	ENSRNOG00000014431	ENSRNOG00000013426	ENSRNOG00000013428	ENSRNOG00000013429	ENSRNOG00000053712	ENSRNOG00000057413	MSTRG.31253	ENSRNOG00000027498	ENSRNOG00000060914	MSTRG.20615	ENSRNOG00000060917	ENSRNOG00000042419	ENSRNOG00000042411	MSTRG.31826	ENSRNOG00000051716	ENSRNOG00000051714	ENSRNOG00000051712	MSTRG.35110	ENSRNOG00000015741	ENSRNOG00000015743	ENSRNOG00000059540	ENSRNOG00000059549	MSTRG.5584	ENSRNOG00000017428	ENSRNOG00000017429	ENSRNOG00000017426	ENSRNOG00000017424	ENSRNOG00000017421	ENSRNOG00000055379	ENSRNOG00000011111	ENSRNOG00000050767	ENSRNOG00000011114	ENSRNOG00000011116	ENSRNOG00000061023	MSTRG.34248	MSTRG.28765	MSTRG.22505	MSTRG.26610	MSTRG.26617	ENSRNOG00000023557	ENSRNOG00000023551	MSTRG.6051	ENSRNOG00000016460	ENSRNOG00000016465	ENSRNOG00000016468	ENSRNOG00000023828	ENSRNOG00000025251	ENSRNOG00000025254	ENSRNOG00000008979	ENSRNOG00000021130	MSTRG.23671	ENSRNOG00000060087	MSTRG.19442	ENSRNOG00000024128	ENSRNOG00000024120	ENSRNOG00000024125	ENSRNOG00000024127	ENSRNOG00000057073	ENSRNOG00000030871	ENSRNOG00000030876	ENSRNOG00000004870	ENSRNOG00000004873	ENSRNOG00000004874	ENSRNOG00000047933	ENSRNOG00000009932	ENSRNOG00000007907	ENSRNOG00000009934	MSTRG.20936	MSTRG.20935	ENSRNOG00000061841	ENSRNOG00000011567	ENSRNOG00000043006	ENSRNOG00000043002	ENSRNOG00000001806	MSTRG.25148	ENSRNOG00000049446	MSTRG.26434	ENSRNOG00000001506	ENSRNOG00000005478	ENSRNOG00000005479	MSTRG.13277	MSTRG.13270	MSTRG.19338	MSTRG.19337	ENSRNOG00000002844	ENSRNOG00000002840	ENSRNOG00000048315	MSTRG.10226	ENSRNOG00000002848	ENSRNOG00000062018	ENSRNOG00000062011	ENSRNOG00000062014	ENSRNOG00000031834	MSTRG.32623	ENSRNOG00000000566	ENSRNOG00000000565	ENSRNOG00000000564	ENSRNOG00000000563	ENSRNOG00000000562	ENSRNOG00000000561	MSTRG.16318	ENSRNOG00000019147	MSTRG.13892	ENSRNOG00000024975	ENSRNOG00000024972	ENSRNOG00000004626	ENSRNOG00000022289	ENSRNOG00000043512	ENSRNOG00000023612	ENSRNOG00000012172	ENSRNOG00000026225	ENSRNOG00000026226	ENSRNOG00000012178	ENSRNOG00000032569	ENSRNOG00000007728	ENSRNOG00000008919	ENSRNOG00000007726	ENSRNOG00000007727	ENSRNOG00000008912	ENSRNOG00000007722	ENSRNOG00000008911	MSTRG.22265	MSTRG.22266	MSTRG.8664	ENSRNOG00000003038	ENSRNOG00000003030	ENSRNOG00000003031	MSTRG.4327	ENSRNOG00000028105	ENSRNOG00000028103	ENSRNOG00000028100	ENSRNOG00000039487	ENSRNOG00000028108	ENSRNOG00000013452	ENSRNOG00000001766	ENSRNOG00000001765	ENSRNOG00000001762	ENSRNOG00000052894	ENSRNOG00000005865	ENSRNOG00000005869	ENSRNOG00000005868	ENSRNOG00000002072	ENSRNOG00000023320	ENSRNOG00000002079	MSTRG.10207	MSTRG.10205	ENSRNOG00000026133	MSTRG.10203	ENSRNOG00000018956	ENSRNOG00000018954	ENSRNOG00000018952	ENSRNOG00000018951	ENSRNOG00000031483	ENSRNOG00000036454	MSTRG.5747	MSTRG.5742	MSTRG.5740	ENSRNOG00000030683	ENSRNOG00000030682	ENSRNOG00000001182	ENSRNOG00000001181	ENSRNOG00000001187	ENSRNOG00000001184	ENSRNOG00000001185	ENSRNOG00000001189	ENSRNOG00000050271	MSTRG.3967	MSTRG.3966	MSTRG.18451	MSTRG.18456	ENSRNOG00000003858	ENSRNOG00000015370	ENSRNOG00000015371	ENSRNOG00000003855	ENSRNOG00000015375	ENSRNOG00000015376	ENSRNOG00000020021	ENSRNOG00000011460	ENSRNOG00000043141	ENSRNOG00000011463	MSTRG.36216	ENSRNOG00000011467	MSTRG.6211	MSTRG.6213	ENSRNOG00000020027	ENSRNOG00000037418	ENSRNOG00000037415	MSTRG.33232	ENSRNOG00000052600	ENSRNOG00000052602	ENSRNOG00000055293	ENSRNOG00000055290	ENSRNOG00000055298	ENSRNOG00000054744	ENSRNOG00000054745	ENSRNOG00000054742	ENSRNOG00000042230	ENSRNOG00000042233	ENSRNOG00000016112	ENSRNOG00000042237	ENSRNOG00000032328	ENSRNOG00000052741	ENSRNOG00000052742	ENSRNOG00000052746	ENSRNOG00000052748	ENSRNOG00000046920	ENSRNOG00000046924	ENSRNOG00000038943	ENSRNOG00000046691	ENSRNOG00000008427	ENSRNOG00000046699	ENSRNOG00000046698	ENSRNOG00000051046	ENSRNOG00000054031	ENSRNOG00000051042	MSTRG.125	ENSRNOG00000056249	ENSRNOG00000056248	ENSRNOG00000056243	ENSRNOG00000056247	ENSRNOG00000056246	ENSRNOG00000057598	ENSRNOG00000057593	ENSRNOG00000057591	MSTRG.21863	ENSRNOG00000053653	ENSRNOG00000004598	ENSRNOG00000027864	ENSRNOG00000027867	ENSRNOG00000027860	MSTRG.31169	MSTRG.31163	ENSRNOG00000020489	ENSRNOG00000020480	ENSRNOG00000020481	ENSRNOG00000020487	ENSRNOG00000020484	ENSRNOG00000020485	ENSRNOG00000057620	ENSRNOG00000057622	ENSRNOG00000057623	ENSRNOG00000042592	ENSRNOG00000057627	MSTRG.36675	ENSRNOG00000058023	ENSRNOG00000058022	ENSRNOG00000058027	ENSRNOG00000053906	ENSRNOG00000053902	MSTRG.30781	MSTRG.30786	ENSRNOG00000036673	MSTRG.30739	ENSRNOG00000036676	MSTRG.31788	ENSRNOG00000016948	ENSRNOG00000016949	ENSRNOG00000062251	ENSRNOG00000062253	ENSRNOG00000016945	ENSRNOG00000016942	ENSRNOG00000016940	MSTRG.16510	MSTRG.35098	ENSRNOG00000022143	MSTRG.17208	MSTRG.16157	ENSRNOG00000010472	ENSRNOG00000010473	ENSRNOG00000010474	ENSRNOG00000010475	ENSRNOG00000061788	ENSRNOG00000010478	ENSRNOG00000061785	ENSRNOG00000061782	MSTRG.35329	MSTRG.35327	ENSRNOG00000027136	ENSRNOG00000060784	ENSRNOG00000060780	ENSRNOG00000060782	ENSRNOG00000060616	MSTRG.37256	ENSRNOG00000026420	ENSRNOG00000033765	ENSRNOG00000033763	ENSRNOG00000059083	ENSRNOG00000059081	ENSRNOG00000059087	ENSRNOG00000022505	ENSRNOG00000022507	ENSRNOG00000022502	ENSRNOG00000033638	ENSRNOG00000011702	ENSRNOG00000011705	ENSRNOG00000011704	MSTRG.2123	ENSRNOG00000061251	ENSRNOG00000061256	MSTRG.11316	ENSRNOG00000034236	ENSRNOG00000034237	ENSRNOG00000034230	ENSRNOG00000025198	ENSRNOG00000060123	MSTRG.22714	ENSRNOG00000062061	ENSRNOG00000013852	ENSRNOG00000021855	ENSRNOG00000002365	ENSRNOG00000002364	ENSRNOG00000058849	ENSRNOG00000058847	ENSRNOG00000058841	ENSRNOG00000058842	ENSRNOG00000030563	ENSRNOG00000051929	ENSRNOG00000020817	ENSRNOG00000020813	ENSRNOG00000020812	MSTRG.24719	MSTRG.24717	ENSRNOG00000015991	ENSRNOG00000015992	ENSRNOG00000030449	MSTRG.15546	ENSRNOG00000030443	MSTRG.15542	MSTRG.17944	ENSRNOG00000031315	ENSRNOG00000031310	ENSRNOG00000031312	ENSRNOG00000031313	MSTRG.2597	MSTRG.13889	ENSRNOG00000019134	ENSRNOG00000024969	ENSRNOG00000049761	ENSRNOG00000049766	ENSRNOG00000009741	ENSRNOG00000009742	MSTRG.10998	MSTRG.33036	ENSRNOG00000037251	MSTRG.26821	ENSRNOG00000025940	MSTRG.12599	MSTRG.1953	ENSRNOG00000052506	ENSRNOG00000010015	ENSRNOG00000052502	ENSRNOG00000032150	ENSRNOG00000018427	ENSRNOG00000018426	ENSRNOG00000018425	ENSRNOG00000002657	ENSRNOG00000002652	ENSRNOG00000002659	ENSRNOG00000051652	MSTRG.19100	MSTRG.32787	MSTRG.32783	MSTRG.32781	ENSRNOG00000008039	ENSRNOG00000008038	ENSRNOG00000007029	MSTRG.18617	ENSRNOG00000008031	ENSRNOG00000008030	ENSRNOG00000008035	ENSRNOG00000008034	ENSRNOG00000008037	MSTRG.18857	ENSRNOG00000000248	ENSRNOG00000000249	ENSRNOG00000000246	ENSRNOG00000033206	ENSRNOG00000033207	ENSRNOG00000033202	ENSRNOG00000033209	ENSRNOG00000019489	ENSRNOG00000015667	ENSRNOG00000006375	ENSRNOG00000019481	ENSRNOG00000019486	ENSRNOG00000019485	MSTRG.4821	MSTRG.4826	ENSRNOG00000023603	ENSRNOG00000000798	ENSRNOG00000000799	MSTRG.2797	ENSRNOG00000000796	ENSRNOG00000012103	MSTRG.3446	ENSRNOG00000012701	ENSRNOG00000029461	ENSRNOG00000012708	ENSRNOG00000007688	ENSRNOG00000026239	ENSRNOG00000007683	ENSRNOG00000007680	ENSRNOG00000007687	ENSRNOG00000007686	ENSRNOG00000007684	ENSRNOG00000016595	ENSRNOG00000001689	ENSRNOG00000001684	ENSRNOG00000001681	ENSRNOG00000015953	ENSRNOG00000015956	ENSRNOG00000015957	ENSRNOG00000006086	ENSRNOG00000006087	ENSRNOG00000006082	ENSRNOG00000003264	ENSRNOG00000003267	ENSRNOG00000003263	ENSRNOG00000003262	ENSRNOG00000039568	ENSRNOG00000007979	ENSRNOG00000039562	ENSRNOG00000039560	ENSRNOG00000039567	ENSRNOG00000007972	MSTRG.9366	ENSRNOG00000001531	MSTRG.9362	MSTRG.1175	ENSRNOG00000057027	ENSRNOG00000057025	ENSRNOG00000032570	ENSRNOG00000057028	ENSRNOG00000013077	ENSRNOG00000013076	MSTRG.30544	ENSRNOG00000032576	ENSRNOG00000002130	ENSRNOG00000042868	ENSRNOG00000002137	ENSRNOG00000002135	ENSRNOG00000002139	ENSRNOG00000042860	ENSRNOG00000042352	ENSRNOG00000014705	ENSRNOG00000014702	ENSRNOG00000014703	ENSRNOG00000014700	ENSRNOG00000051079	ENSRNOG00000051075	ENSRNOG00000051073	ENSRNOG00000038771	ENSRNOG00000018858	ENSRNOG00000018853	ENSRNOG00000018854	ENSRNOG00000036649	ENSRNOG00000061631	ENSRNOG00000036645	MSTRG.37015	ENSRNOG00000008902	ENSRNOG00000029922	ENSRNOG00000050313	ENSRNOG00000061638	ENSRNOG00000055316	ENSRNOG00000055317	ENSRNOG00000055314	MSTRG.38236	ENSRNOG00000023920	ENSRNOG00000023923	ENSRNOG00000045846	ENSRNOG00000045844	ENSRNOG00000045840	ENSRNOG00000016630	ENSRNOG00000016631	ENSRNOG00000016632	ENSRNOG00000016635	ENSRNOG00000047992	ENSRNOG00000050847	ENSRNOG00000050843	ENSRNOG00000050848	MSTRG.33177	ENSRNOG00000017949	ENSRNOG00000048451	ENSRNOG00000017940	MSTRG.33175	ENSRNOG00000017945	ENSRNOG00000017944	ENSRNOG00000019819	ENSRNOG00000019817	ENSRNOG00000019811	ENSRNOG00000019810	ENSRNOG00000019812	MSTRG.36054	MSTRG.30847	MSTRG.8808	ENSRNOG00000016090	ENSRNOG00000016091	ENSRNOG00000046717	ENSRNOG00000046712	ENSRNOG00000046711	ENSRNOG00000023700	ENSRNOG00000042007	ENSRNOG00000013912	ENSRNOG00000013911	ENSRNOG00000013916	ENSRNOG00000013917	ENSRNOG00000013914	ENSRNOG00000056036	ENSRNOG00000053005	ENSRNOG00000053006	ENSRNOG00000013919	ENSRNOG00000056032	ENSRNOG00000056033	ENSRNOG00000053002	MSTRG.35504	ENSRNOG00000021384	ENSRNOG00000021380	ENSRNOG00000061591	ENSRNOG00000021656	ENSRNOG00000021657	ENSRNOG00000021659	MSTRG.372	MSTRG.31088	ENSRNOG00000020384	ENSRNOG00000020380	ENSRNOG00000020383	ENSRNOG00000020382	ENSRNOG00000020388	ENSRNOG00000058767	MSTRG.31339	ENSRNOG00000058788	ENSRNOG00000058785	ENSRNOG00000058780	ENSRNOG00000009505	ENSRNOG00000009508	ENSRNOG00000059785	ENSRNOG00000059784	ENSRNOG00000059787	ENSRNOG00000059781	ENSRNOG00000059789	ENSRNOG00000050067	ENSRNOG00000004155	ENSRNOG00000004152	ENSRNOG00000004158	ENSRNOG00000048692	ENSRNOG00000020525	MSTRG.14963	ENSRNOG00000020526	MSTRG.17434	MSTRG.13991	MSTRG.26597	ENSRNOG00000032310	MSTRG.30067	MSTRG.30062	MSTRG.28251	MSTRG.28255	ENSRNOG00000058257	ENSRNOG00000058258	ENSRNOG00000051336	ENSRNOG00000051337	ENSRNOG00000051330	ENSRNOG00000051332	ENSRNOG00000051339	ENSRNOG00000059127	ENSRNOG00000054452	ENSRNOG00000033045	MSTRG.27648	ENSRNOG00000059497	MSTRG.23348	MSTRG.16474	ENSRNOG00000025545	MSTRG.11293	ENSRNOG00000024634	ENSRNOG00000000306	ENSRNOG00000001337	ENSRNOG00000001331	MSTRG.11120	ENSRNOG00000028427	MSTRG.24529	MSTRG.14518	MSTRG.14511	ENSRNOG00000028630	ENSRNOG00000028632	ENSRNOG00000054206	ENSRNOG00000054204	ENSRNOG00000054203	ENSRNOG00000054201	ENSRNOG00000048589	ENSRNOG00000006941	ENSRNOG00000006940	ENSRNOG00000006947	ENSRNOG00000006946	ENSRNOG00000005369	ENSRNOG00000005367	ENSRNOG00000006949	ENSRNOG00000005360	ENSRNOG00000049355	ENSRNOG00000049351	ENSRNOG00000055158	ENSRNOG00000055156	ENSRNOG00000053589	ENSRNOG00000018385	MSTRG.13382	MSTRG.13385	MSTRG.5369	ENSRNOG00000053582	ENSRNOG00000009555	ENSRNOG00000048407	ENSRNOG00000047609	ENSRNOG00000047606	ENSRNOG00000003407	ENSRNOG00000003401	ENSRNOG00000003400	ENSRNOG00000003403	ENSRNOG00000003402	ENSRNOG00000032058	ENSRNOG00000018653	ENSRNOG00000055609	ENSRNOG00000018655	ENSRNOG00000018656	ENSRNOG00000018657	ENSRNOG00000033906	MSTRG.35224	ENSRNOG00000019384	ENSRNOG00000019387	MSTRG.16804	MSTRG.16802	ENSRNOG00000052316	ENSRNOG00000052315	ENSRNOG00000052312	MSTRG.2614	MSTRG.2616	ENSRNOG00000008209	ENSRNOG00000046554	ENSRNOG00000002753	ENSRNOG00000002751	ENSRNOG00000002757	ENSRNOG00000002754	ENSRNOG00000002755	ENSRNOG00000002759	ENSRNOG00000019522	ENSRNOG00000019525	ENSRNOG00000019529	ENSRNOG00000014925	ENSRNOG00000014923	ENSRNOG00000021602	ENSRNOG00000000459	ENSRNOG00000000451	ENSRNOG00000000456	ENSRNOG00000000454	ENSRNOG00000006126	ENSRNOG00000053157	MSTRG.8752	MSTRG.570	MSTRG.8758	MSTRG.32243	ENSRNOG00000033024	ENSRNOG00000029341	MSTRG.4613	MSTRG.7147	ENSRNOG00000052859	MSTRG.35624	ENSRNOG00000059143	ENSRNOG00000056545	ENSRNOG00000056542	ENSRNOG00000056540	ENSRNOG00000013622	ENSRNOG00000012513	ENSRNOG00000001470	ENSRNOG00000001476	ENSRNOG00000001478	ENSRNOG00000001479	MSTRG.5056	MSTRG.35193	MSTRG.5050	ENSRNOG00000017359	ENSRNOG00000031494	ENSRNOG00000054946	ENSRNOG00000054947	MSTRG.21125	ENSRNOG00000037815	ENSRNOG00000037814	ENSRNOG00000055498	ENSRNOG00000051132	ENSRNOG00000051133	ENSRNOG00000051136	ENSRNOG00000035526	ENSRNOG00000010822	ENSRNOG00000010821	ENSRNOG00000011193	ENSRNOG00000011194	ENSRNOG00000011195	ENSRNOG00000014117	ENSRNOG00000014119	ENSRNOG00000014118	ENSRNOG00000060374	ENSRNOG00000060376	ENSRNOG00000050053	ENSRNOG00000015242	ENSRNOG00000015249	MSTRG.36151	MSTRG.36157	ENSRNOG00000040005	ENSRNOG00000022822	ENSRNOG00000051901	ENSRNOG00000051905	ENSRNOG00000053218	ENSRNOG00000005166	ENSRNOG00000005167	ENSRNOG00000060263	ENSRNOG00000003349	ENSRNOG00000060266	ENSRNOG00000027990	ENSRNOG00000027992	ENSRNOG00000009316	ENSRNOG00000009313	MSTRG.20314	ENSRNOG00000009310	ENSRNOG00000003845	ENSRNOG00000015366	ENSRNOG00000003847	ENSRNOG00000050742	ENSRNOG00000062092	ENSRNOG00000062091	ENSRNOG00000037795	ENSRNOG00000050746	ENSRNOG00000062096	ENSRNOG00000062094	ENSRNOG00000062098	MSTRG.16863	ENSRNOG00000004699	ENSRNOG00000004695	ENSRNOG00000004697	ENSRNOG00000004692	ENSRNOG00000004342	ENSRNOG00000004341	ENSRNOG00000032297	MSTRG.13811	MSTRG.13818	MSTRG.26416	MSTRG.26414	MSTRG.12145	ENSRNOG00000028493	ENSRNOG00000008449	ENSRNOG00000008443	ENSRNOG00000026114	MSTRG.16395	MSTRG.16393	MSTRG.16392	ENSRNOG00000061540	ENSRNOG00000061541	MSTRG.28046	ENSRNOG00000001275	ENSRNOG00000023698	ENSRNOG00000025300	ENSRNOG00000013628	ENSRNOG00000022129	ENSRNOG00000028189	ENSRNOG00000008992	ENSRNOG00000060638	MSTRG.4457	MSTRG.25449	MSTRG.25448	MSTRG.11626	ENSRNOG00000033652	MSTRG.25441	ENSRNOG00000002345	ENSRNOG00000002347	ENSRNOG00000002346	ENSRNOG00000002341	ENSRNOG00000007461	ENSRNOG00000002343	ENSRNOG00000002342	ENSRNOG00000006450	MSTRG.23130	ENSRNOG00000006459	MSTRG.23139	MSTRG.23138	ENSRNOG00000051710	ENSRNOG00000026805	ENSRNOG00000026807	ENSRNOG00000059169	ENSRNOG00000024402	ENSRNOG00000015367	ENSRNOG00000030355	ENSRNOG00000030352	ENSRNOG00000029756	ENSRNOG00000001107	ENSRNOG00000053511	ENSRNOG00000057968	ENSRNOG00000057965	ENSRNOG00000057960	MSTRG.18365	ENSRNOG00000000858	ENSRNOG00000000857	ENSRNOG00000000855	ENSRNOG00000000854	ENSRNOG00000000853	ENSRNOG00000000851	ENSRNOG00000000850	MSTRG.10172	MSTRG.13488	ENSRNOG00000031408	MSTRG.14709	MSTRG.10286	ENSRNOG00000031406	MSTRG.10284	ENSRNOG00000039658	ENSRNOG00000039656	ENSRNOG00000039383	ENSRNOG00000054438	ENSRNOG00000039388	ENSRNOG00000054430	ENSRNOG00000054431	ENSRNOG00000054433	MSTRG.1246	ENSRNOG00000049255	ENSRNOG00000028403	ENSRNOG00000028404	ENSRNOG00000053435	ENSRNOG00000037768	MSTRG.36563	MSTRG.1869	MSTRG.12469	MSTRG.32895	MSTRG.32893	ENSRNOG00000048614	ENSRNOG00000048617	ENSRNOG00000048613	ENSRNOG00000052874	ENSRNOG00000052873	ENSRNOG00000052870	ENSRNOG00000055473	ENSRNOG00000055472	ENSRNOG00000055471	ENSRNOG00000055470	ENSRNOG00000025512	ENSRNOG00000052756	ENSRNOG00000009014	ENSRNOG00000009015	ENSRNOG00000045767	ENSRNOG00000045764	ENSRNOG00000012236	MSTRG.33419	MSTRG.33414	MSTRG.33417	MSTRG.33411	ENSRNOG00000052293	ENSRNOG00000052296	ENSRNOG00000052294	ENSRNOG00000024885	ENSRNOG00000007445	ENSRNOG00000007446	ENSRNOG00000007441	ENSRNOG00000007443	MSTRG.7832	MSTRG.34821	MSTRG.7839	MSTRG.34828	ENSRNOG00000052124	ENSRNOG00000052127	ENSRNOG00000052121	ENSRNOG00000052128	MSTRG.8389	ENSRNOG00000013541	MSTRG.9471	ENSRNOG00000013547	MSTRG.9478	ENSRNOG00000020778	ENSRNOG00000053452	ENSRNOG00000053450	ENSRNOG00000053456	ENSRNOG00000053454	ENSRNOG00000020770	ENSRNOG00000020771	ENSRNOG00000020772	ENSRNOG00000020776	ENSRNOG00000046076	ENSRNOG00000046071	ENSRNOG00000033099	ENSRNOG00000057518	ENSRNOG00000006717	ENSRNOG00000006715	MSTRG.11828	ENSRNOG00000053986	MSTRG.20155	ENSRNOG00000053982	ENSRNOG00000053989	ENSRNOG00000003709	ENSRNOG00000033090	ENSRNOG00000042516	ENSRNOG00000050180	ENSRNOG00000038477	ENSRNOG00000050186	ENSRNOG00000050188	MSTRG.31703	MSTRG.35015	MSTRG.30257	MSTRG.23890	MSTRG.30258	MSTRG.37701	ENSRNOG00000010164	MSTRG.21683	ENSRNOG00000051585	ENSRNOG00000010169	ENSRNOG00000059370	ENSRNOG00000047854	ENSRNOG00000059375	MSTRG.21359	ENSRNOG00000055808	ENSRNOG00000055806	ENSRNOG00000036760	ENSRNOG00000061706	ENSRNOG00000017676	ENSRNOG00000061705	ENSRNOG00000017673	ENSRNOG00000017672	ENSRNOG00000017671	ENSRNOG00000061701	ENSRNOG00000061709	ENSRNOG00000011781	ENSRNOG00000011782	ENSRNOG00000011785	ENSRNOG00000025516	ENSRNOG00000023458	ENSRNOG00000014093	ENSRNOG00000014096	ENSRNOG00000014097	MSTRG.28533	ENSRNOG00000023452	ENSRNOG00000014099	MSTRG.6715	MSTRG.6717	MSTRG.34057	MSTRG.34052	ENSRNOG00000010789	MSTRG.6719	MSTRG.25752	ENSRNOG00000016780	ENSRNOG00000016781	ENSRNOG00000016782	ENSRNOG00000016783	ENSRNOG00000011107	ENSRNOG00000016789	ENSRNOG00000057397	ENSRNOG00000022320	ENSRNOG00000022323	ENSRNOG00000022325	ENSRNOG00000025110	ENSRNOG00000014327	ENSRNOG00000055406	MSTRG.11421	MSTRG.11422	ENSRNOG00000059741	MSTRG.29887	ENSRNOG00000016257	ENSRNOG00000016254	ENSRNOG00000016255	ENSRNOG00000016252	ENSRNOG00000059744	ENSRNOG00000059746	MSTRG.7441	MSTRG.23445	MSTRG.23443	MSTRG.27359	MSTRG.27355	ENSRNOG00000050973	ENSRNOG00000050975	ENSRNOG00000050974	ENSRNOG00000050979	ENSRNOG00000050978	ENSRNOG00000021140	ENSRNOG00000021143	ENSRNOG00000021144	ENSRNOG00000020894	ENSRNOG00000020897	ENSRNOG00000020893	ENSRNOG00000020892	MSTRG.15893	ENSRNOG00000061830	MSTRG.25840	ENSRNOG00000009875	ENSRNOG00000009872	ENSRNOG00000009870	ENSRNOG00000009871	ENSRNOG00000020230	ENSRNOG00000020233	ENSRNOG00000020239	ENSRNOG00000020238	ENSRNOG00000061832	MSTRG.14276	MSTRG.14271	ENSRNOG00000023065	ENSRNOG00000009290	ENSRNOG00000009291	ENSRNOG00000009296	ENSRNOG00000009297	ENSRNOG00000009299	ENSRNOG00000058540	ENSRNOG00000058545	ENSRNOG00000005736	ENSRNOG00000005733	MSTRG.13133	ENSRNOG00000016774	ENSRNOG00000002963	ENSRNOG00000002969	ENSRNOG00000002968	ENSRNOG00000062115	ENSRNOG00000062112	ENSRNOG00000062111	ENSRNOG00000048053	MSTRG.2466	ENSRNOG00000048050	ENSRNOG00000048056	MSTRG.2460	ENSRNOG00000059639	ENSRNOG00000059638	MSTRG.2468	ENSRNOG00000004062	ENSRNOG00000004061	ENSRNOG00000004066	ENSRNOG00000004067	ENSRNOG00000049984	ENSRNOG00000049982	ENSRNOG00000049983	ENSRNOG00000004221	ENSRNOG00000029514	ENSRNOG00000023151	ENSRNOG00000026306	ENSRNOG00000023152	ENSRNOG00000026302	ENSRNOG00000029173	ENSRNOG00000012031	ENSRNOG00000033280	ENSRNOG00000029178	ENSRNOG00000026309	ENSRNOG00000019778	ENSRNOG00000019770	ENSRNOG00000019771	ENSRNOG00000019772	ENSRNOG00000019776	ENSRNOG00000032482	ENSRNOG00000032487	ENSRNOG00000003773	ENSRNOG00000003772	ENSRNOG00000003777	ENSRNOG00000003776	MSTRG.11983	ENSRNOG00000003778	ENSRNOG00000039877	MSTRG.11984	ENSRNOG00000012788	ENSRNOG00000012789	ENSRNOG00000007601	ENSRNOG00000007600	ENSRNOG00000007606	ENSRNOG00000007605	ENSRNOG00000012785	ENSRNOG00000012786	MSTRG.3736	MSTRG.3737	MSTRG.24928	ENSRNOG00000032733	MSTRG.24927	MSTRG.24921	ENSRNOG00000013783	ENSRNOG00000025651	MSTRG.1460	MSTRG.1461	MSTRG.22454	ENSRNOG00000056915	ENSRNOG00000056916	ENSRNOG00000056918	ENSRNOG00000001607	ENSRNOG00000007558	ENSRNOG00000001603	ENSRNOG00000001602	ENSRNOG00000026585	ENSRNOG00000001609	MSTRG.9679	MSTRG.9675	ENSRNOG00000000958	ENSRNOG00000000956	ENSRNOG00000030253	ENSRNOG00000038085	ENSRNOG00000038083	ENSRNOG00000062186	MSTRG.10329	ENSRNOG00000018832	MSTRG.15664	MSTRG.16256	ENSRNOG00000015439	ENSRNOG00000015438	ENSRNOG00000015437	ENSRNOG00000047914	ENSRNOG00000047911	ENSRNOG00000043026	ENSRNOG00000049047	ENSRNOG00000011542	ENSRNOG00000049045	ENSRNOG00000025581	MSTRG.18669	MSTRG.6158	MSTRG.14139	ENSRNOG00000019895	ENSRNOG00000019891	MSTRG.10042	ENSRNOG00000037514	ENSRNOG00000037518	ENSRNOG00000055394	ENSRNOG00000017692	ENSRNOG00000055392	ENSRNOG00000055393	ENSRNOG00000055390	ENSRNOG00000055391	ENSRNOG00000017695	ENSRNOG00000055399	ENSRNOG00000054669	ENSRNOG00000054665	ENSRNOG00000054663	ENSRNOG00000016015	ENSRNOG00000016016	ENSRNOG00000008850	ENSRNOG00000016010	ENSRNOG00000016012	ENSRNOG00000016013	ENSRNOG00000052625	MSTRG.8888	ENSRNOG00000018141	ENSRNOG00000018143	ENSRNOG00000018145	ENSRNOG00000018147	ENSRNOG00000018148	MSTRG.22309	MSTRG.7280	MSTRG.7281	MSTRG.7285	ENSRNOG00000046797	ENSRNOG00000046794	ENSRNOG00000038864	ENSRNOG00000046799	ENSRNOG00000042086	ENSRNOG00000042084	ENSRNOG00000019232	ENSRNOG00000042080	ENSRNOG00000055530	MSTRG.29972	MSTRG.29974	MSTRG.2107	MSTRG.35581	ENSRNOG00000039141	ENSRNOG00000045689	ENSRNOG00000045684	ENSRNOG00000045686	ENSRNOG00000045680	ENSRNOG00000045683	ENSRNOG00000045535	ENSRNOG00000020492	ENSRNOG00000017053	ENSRNOG00000017052	ENSRNOG00000017050	ENSRNOG00000045539	ENSRNOG00000046134	ENSRNOG00000046139	ENSRNOG00000055825	ENSRNOG00000011849	ENSRNOG00000011842	ENSRNOG00000035651	ENSRNOG00000011846	MSTRG.31004	MSTRG.31007	MSTRG.31002	MSTRG.31003	ENSRNOG00000019141	ENSRNOG00000042467	ENSRNOG00000025494	ENSRNOG00000057634	ENSRNOG00000050575	ENSRNOG00000057703	ENSRNOG00000050570	ENSRNOG00000050573	ENSRNOG00000057700	ENSRNOG00000057709	ENSRNOG00000014505	ENSRNOG00000058702	ENSRNOG00000058709	ENSRNOG00000010085	ENSRNOG00000010084	ENSRNOG00000010087	ENSRNOG00000010086	ENSRNOG00000010081	ENSRNOG00000010083	ENSRNOG00000051622	ENSRNOG00000051621	ENSRNOG00000051627	ENSRNOG00000051690	ENSRNOG00000051625	ENSRNOG00000054483	MSTRG.20725	ENSRNOG00000016867	ENSRNOG00000016863	MSTRG.27976	ENSRNOG00000010332	ENSRNOG00000010331	ENSRNOG00000023765	ENSRNOG00000031795	MSTRG.35202	MSTRG.5341	ENSRNOG00000027079	ENSRNOG00000060868	ENSRNOG00000060869	ENSRNOG00000060863	ENSRNOG00000060867	MSTRG.29568	MSTRG.37519	ENSRNOG00000023799	ENSRNOG00000000122	ENSRNOG00000017730	ENSRNOG00000017737	ENSRNOG00000011066	ENSRNOG00000011067	ENSRNOG00000011060	ENSRNOG00000011063	ENSRNOG00000011068	ENSRNOG00000002598	ENSRNOG00000026679	ENSRNOG00000026676	ENSRNOG00000026672	MSTRG.29692	ENSRNOG00000061119	ENSRNOG00000061118	MSTRG.16745	ENSRNOG00000060245	ENSRNOG00000060246	MSTRG.22611	ENSRNOG00000060457	MSTRG.26765	ENSRNOG00000000386	MSTRG.20477	ENSRNOG00000025596	ENSRNOG00000016955	ENSRNOG00000062267	ENSRNOG00000016950	ENSRNOG00000033346	ENSRNOG00000006978	MSTRG.27490	MSTRG.24617	ENSRNOG00000006973	ENSRNOG00000020918	MSTRG.27142	ENSRNOG00000016273	ENSRNOG00000055187	ENSRNOG00000032605	MSTRG.17824	MSTRG.17828	ENSRNOG00000003952	ENSRNOG00000003951	ENSRNOG00000003950	ENSRNOG00000003955	ENSRNOG00000003954	ENSRNOG00000003959	ENSRNOG00000003958	ENSRNOG00000031052	ENSRNOG00000009625	ENSRNOG00000010466	ENSRNOG00000031058	ENSRNOG00000009629	MSTRG.14336	ENSRNOG00000030988	MSTRG.10650	ENSRNOG00000030983	MSTRG.10652	ENSRNOG00000030981	ENSRNOG00000004457	ENSRNOG00000004456	ENSRNOG00000061673	ENSRNOG00000004453	ENSRNOG00000003480	ENSRNOG00000004459	ENSRNOG00000004458	MSTRG.12656	MSTRG.12655	ENSRNOG00000028852	ENSRNOG00000060181	MSTRG.38036	MSTRG.38035	MSTRG.17170	MSTRG.17173	ENSRNOG00000052426	ENSRNOG00000052421	ENSRNOG00000052420	MSTRG.16888	ENSRNOG00000052429	ENSRNOG00000018304	ENSRNOG00000049530	ENSRNOG00000049537	ENSRNOG00000049536	ENSRNOG00000018301	ENSRNOG00000018309	ENSRNOG00000005506	ENSRNOG00000005505	ENSRNOG00000005509	ENSRNOG00000033983	ENSRNOG00000033980	ENSRNOG00000001869	MSTRG.3502	ENSRNOG00000052395	ENSRNOG00000052394	ENSRNOG00000052391	ENSRNOG00000008174	ENSRNOG00000008176	ENSRNOG00000008177	ENSRNOG00000000368	MSTRG.2344	ENSRNOG00000033361	MSTRG.16225	MSTRG.32137	MSTRG.32130	ENSRNOG00000024801	ENSRNOG00000024808	ENSRNOG00000024809	ENSRNOG00000008287	MSTRG.2697	ENSRNOG00000008288	ENSRNOG00000008289	MSTRG.3560	ENSRNOG00000024221	MSTRG.3568	MSTRG.4691	ENSRNOG00000007830	ENSRNOG00000007831	ENSRNOG00000007834	ENSRNOG00000008825	ENSRNOG00000007838	ENSRNOG00000012593	ENSRNOG00000012595	ENSRNOG00000012594	ENSRNOG00000012597	MSTRG.18047	ENSRNOG00000003105	ENSRNOG00000026430	ENSRNOG00000056894	ENSRNOG00000056895	MSTRG.9001	MSTRG.9006	ENSRNOG00000001860	ENSRNOG00000028072	ENSRNOG00000028075	ENSRNOG00000030049	ENSRNOG00000030042	ENSRNOG00000002271	ENSRNOG00000002273	ENSRNOG00000002275	ENSRNOG00000002276	ENSRNOG00000002278	ENSRNOG00000057275	ENSRNOG00000057272	ENSRNOG00000057270	ENSRNOG00000042940	ENSRNOG00000013248	ENSRNOG00000041369	ENSRNOG00000013245	ENSRNOG00000013243	ENSRNOG00000037897	ENSRNOG00000014625	ENSRNOG00000014624	ENSRNOG00000017609	ENSRNOG00000014621	ENSRNOG00000014623	ENSRNOG00000014629	ENSRNOG00000014628	ENSRNOG00000010534	ENSRNOG00000010537	ENSRNOG00000010531	ENSRNOG00000010532	ENSRNOG00000010539	ENSRNOG00000010538	MSTRG.19872	MSTRG.15142	MSTRG.15141	ENSRNOG00000014199	ENSRNOG00000014197	ENSRNOG00000014190	ENSRNOG00000029841	ENSRNOG00000029843	ENSRNOG00000029844	MSTRG.5635	ENSRNOG00000057858	ENSRNOG00000022536	ENSRNOG00000057855	ENSRNOG00000011668	ENSRNOG00000011663	ENSRNOG00000002469	ENSRNOG00000023807	ENSRNOG00000023803	MSTRG.7672	ENSRNOG00000015578	ENSRNOG00000015573	ENSRNOG00000015577	MSTRG.28907	MSTRG.28903	MSTRG.28901	ENSRNOG00000052980	ENSRNOG00000037302	ENSRNOG00000037307	ENSRNOG00000052989	MSTRG.30962	MSTRG.30966	ENSRNOG00000015502	ENSRNOG00000012920	ENSRNOG00000012923	ENSRNOG00000012927	ENSRNOG00000054939	ENSRNOG00000042126	ENSRNOG00000008575	ENSRNOG00000051980	ENSRNOG00000051988	MSTRG.6262	ENSRNOG00000058355	ENSRNOG00000049936	ENSRNOG00000049935	MSTRG.35467	MSTRG.35469	ENSRNOG00000021517	ENSRNOG00000021513	MSTRG.3807	MSTRG.235	MSTRG.237	ENSRNOG00000053161	ENSRNOG00000053165	MSTRG.16854	ENSRNOG00000053168	ENSRNOG00000056424	ENSRNOG00000017150	ENSRNOG00000017158	ENSRNOG00000017159	ENSRNOG00000027919	ENSRNOG00000027911	ENSRNOG00000009563	MSTRG.3809	ENSRNOG00000027916	ENSRNOG00000009425	ENSRNOG00000053294	ENSRNOG00000009421	ENSRNOG00000053290	ENSRNOG00000009422	ENSRNOG00000053298	ENSRNOG00000056668	ENSRNOG00000025503	ENSRNOG00000059868	ENSRNOG00000059861	ENSRNOG00000059862	ENSRNOG00000059863	ENSRNOG00000059866	MSTRG.26947	ENSRNOG00000004616	ENSRNOG00000004610	MSTRG.26943	MSTRG.26942	ENSRNOG00000056524	ENSRNOG00000009398	ENSRNOG00000020641	ENSRNOG00000020643	MSTRG.20394	ENSRNOG00000007200	MSTRG.30147	MSTRG.30148	ENSRNOG00000058116	ENSRNOG00000058115	ENSRNOG00000058114	ENSRNOG00000058111	ENSRNOG00000053831	ENSRNOG00000053830	MSTRG.33566	ENSRNOG00000010270	ENSRNOG00000010277	ENSRNOG00000010275	ENSRNOG00000051470	ENSRNOG00000051474	ENSRNOG00000059240	ENSRNOG00000045148	ENSRNOG00000023348	MSTRG.17379	ENSRNOG00000023346	ENSRNOG00000022657	ENSRNOG00000033164	ENSRNOG00000061093	ENSRNOG00000061096	ENSRNOG00000061097	ENSRNOG00000061095	ENSRNOG00000048970	ENSRNOG00000048973	MSTRG.27720	ENSRNOG00000061327	ENSRNOG00000061320	ENSRNOG00000061321	ENSRNOG00000022438	ENSRNOG00000025428	MSTRG.29711	ENSRNOG00000025424	ENSRNOG00000026880	ENSRNOG00000026883	ENSRNOG00000024779	ENSRNOG00000054538	ENSRNOG00000033520	MSTRG.11005	MSTRG.22808	ENSRNOG00000056511	ENSRNOG00000013222	MSTRG.14782	MSTRG.27263	MSTRG.15786	ENSRNOG00000005206	ENSRNOG00000005203	ENSRNOG00000009982	ENSRNOG00000009983	ENSRNOG00000009980	ENSRNOG00000030530	MSTRG.13408	MSTRG.13409	MSTRG.13404	MSTRG.13406	MSTRG.13407	MSTRG.13400	MSTRG.13401	ENSRNOG00000051082	ENSRNOG00000051159	ENSRNOG00000032970	ENSRNOG00000032973	ENSRNOG00000004554	ENSRNOG00000004555	ENSRNOG00000055748	ENSRNOG00000048563	MSTRG.12752	MSTRG.12751	ENSRNOG00000048567	ENSRNOG00000048566	ENSRNOG00000018516	ENSRNOG00000018515	MSTRG.33147	MSTRG.6872	MSTRG.16922	MSTRG.16923	MSTRG.6879	ENSRNOG00000048699	ENSRNOG00000048698	MSTRG.32818	MSTRG.32819	ENSRNOG00000052219	ENSRNOG00000008329	ENSRNOG00000008323	ENSRNOG00000053580	ENSRNOG00000036671	ENSRNOG00000002895	ENSRNOG00000002896	ENSRNOG00000002899	ENSRNOG00000019645	ENSRNOG00000019643	ENSRNOG00000019648	ENSRNOG00000019649	ENSRNOG00000013894	ENSRNOG00000013898	ENSRNOG00000007112	ENSRNOG00000007111	ENSRNOG00000007110	ENSRNOG00000007114	ENSRNOG00000007118	MSTRG.19570	ENSRNOG00000046345	ENSRNOG00000019342	ENSRNOG00000036888	ENSRNOG00000046349	ENSRNOG00000019346	MSTRG.32361	MSTRG.32369	ENSRNOG00000000663	ENSRNOG00000000664	ENSRNOG00000047133	ENSRNOG00000029267	MSTRG.743	ENSRNOG00000006792	ENSRNOG00000006796	ENSRNOG00000006795	ENSRNOG00000056465	ENSRNOG00000010885	ENSRNOG00000012414	ENSRNOG00000060704	ENSRNOG00000010881	ENSRNOG00000015829	ENSRNOG00000015821	ENSRNOG00000057339	MSTRG.11934	ENSRNOG00000050101	ENSRNOG00000050104	ENSRNOG00000050105	ENSRNOG00000057334	ENSRNOG00000003310	MSTRG.1772	MSTRG.1773	ENSRNOG00000042460	ENSRNOG00000054829	ENSRNOG00000055666	ENSRNOG00000054825	ENSRNOG00000054824	ENSRNOG00000001229	ENSRNOG00000001228	ENSRNOG00000045061	ENSRNOG00000017540	ENSRNOG00000001223	ENSRNOG00000001222	MSTRG.21605	MSTRG.21604	ENSRNOG00000001227	ENSRNOG00000001226	ENSRNOG00000001225	ENSRNOG00000001224	MSTRG.22175	ENSRNOG00000026600	ENSRNOG00000037919	ENSRNOG00000027447	ENSRNOG00000051279	ENSRNOG00000051272	MSTRG.30437	MSTRG.6469	MSTRG.6468	ENSRNOG00000026937	MSTRG.87	ENSRNOG00000010702	ENSRNOG00000054174	ENSRNOG00000054176	ENSRNOG00000054172	ENSRNOG00000011253	ENSRNOG00000011251	ENSRNOG00000055886	ENSRNOG00000055887	ENSRNOG00000055884	ENSRNOG00000020829	ENSRNOG00000014010	ENSRNOG00000055889	ENSRNOG00000016708	ENSRNOG00000016704	ENSRNOG00000045931	ENSRNOG00000016707	ENSRNOG00000016700	ENSRNOG00000016701	ENSRNOG00000016703	MSTRG.5849	ENSRNOG00000060437	MSTRG.5843	ENSRNOG00000022637	ENSRNOG00000055220	ENSRNOG00000055224	ENSRNOG00000055229	MSTRG.29269	ENSRNOG00000015059	ENSRNOG00000015058	ENSRNOG00000047574	ENSRNOG00000015057	ENSRNOG00000015051	ENSRNOG00000047573	ENSRNOG00000015052	ENSRNOG00000050215	ENSRNOG00000043445	MSTRG.29845	MSTRG.29846	MSTRG.8971	MSTRG.8974	ENSRNOG00000046621	ENSRNOG00000046624	ENSRNOG00000046629	ENSRNOG00000042711	ENSRNOG00000042717	ENSRNOG00000042714	ENSRNOG00000014835	ENSRNOG00000014836	ENSRNOG00000014831	ENSRNOG00000005042	ENSRNOG00000005041	ENSRNOG00000056146	ENSRNOG00000005046	ENSRNOG00000053317	ENSRNOG00000053319	ENSRNOG00000056148	ENSRNOG00000056149	ENSRNOG00000021493	MSTRG.15812	MSTRG.15814	ENSRNOG00000027894	ENSRNOG00000027891	ENSRNOG00000009218	ENSRNOG00000009219	ENSRNOG00000009211	ENSRNOG00000009217	ENSRNOG00000054912	ENSRNOG00000021724	ENSRNOG00000021725	ENSRNOG00000021723	MSTRG.37914	ENSRNOG00000021729	ENSRNOG00000050660	ENSRNOG00000062194	ENSRNOG00000004793	ENSRNOG00000062192	ENSRNOG00000004795	ENSRNOG00000062191	ENSRNOG00000050669	ENSRNOG00000027767	ENSRNOG00000027761	MSTRG.31422	ENSRNOG00000058090	MSTRG.31425	ENSRNOG00000031971	MSTRG.31428	ENSRNOG00000031974	ENSRNOG00000049906	ENSRNOG00000058327	ENSRNOG00000058321	ENSRNOG00000023172	ENSRNOG00000049908	ENSRNOG00000012014	ENSRNOG00000029152	ENSRNOG00000032401	ENSRNOG00000015440	ENSRNOG00000061423	ENSRNOG00000061421	ENSRNOG00000061420	ENSRNOG00000061429	ENSRNOG00000016484	MSTRG.22109	ENSRNOG00000016480	MSTRG.28672	MSTRG.16678	ENSRNOG00000013707	ENSRNOG00000022607	ENSRNOG00000013703	MSTRG.12957	ENSRNOG00000060771	ENSRNOG00000060772	ENSRNOG00000008658	MSTRG.11902	MSTRG.11907	MSTRG.11905	ENSRNOG00000002428	ENSRNOG00000033466	ENSRNOG00000002425	ENSRNOG00000006551	MSTRG.4246	MSTRG.4243	MSTRG.25657	ENSRNOG00000026965	MSTRG.23764	MSTRG.2959	MSTRG.2958	ENSRNOG00000007664	ENSRNOG00000007666	ENSRNOG00000007660	ENSRNOG00000029651	ENSRNOG00000015168	ENSRNOG00000034110	ENSRNOG00000034116	MSTRG.26307	MSTRG.15595	MSTRG.15596	MSTRG.18557	MSTRG.18553	MSTRG.14421	MSTRG.14424	ENSRNOG00000031560	ENSRNOG00000031569	ENSRNOG00000037223	ENSRNOG00000054371	MSTRG.1364	MSTRG.1363	MSTRG.1362	ENSRNOG00000028529	ENSRNOG00000031694	ENSRNOG00000028521	ENSRNOG00000032759	ENSRNOG00000000041	ENSRNOG00000000042	ENSRNOG00000000048	ENSRNOG00000004967	ENSRNOG00000004966	ENSRNOG00000004964	ENSRNOG00000035437	MSTRG.17990	MSTRG.24948	MSTRG.34214	MSTRG.19737	MSTRG.28730	MSTRG.7201	MSTRG.7204	MSTRG.7208	ENSRNOG00000025634	ENSRNOG00000018491	ENSRNOG00000018494	ENSRNOG00000048710	ENSRNOG00000048719	ENSRNOG00000003533	ENSRNOG00000003532	ENSRNOG00000047776	ENSRNOG00000003536	ENSRNOG00000003538	ENSRNOG00000018724	ENSRNOG00000018725	ENSRNOG00000007098	ENSRNOG00000007092	ENSRNOG00000007091	ENSRNOG00000045605	ENSRNOG00000045604	ENSRNOG00000001877	ENSRNOG00000001874	ENSRNOG00000001875	ENSRNOG00000001872	ENSRNOG00000001873	ENSRNOG00000001870	ENSRNOG00000058635	ENSRNOG00000040273	ENSRNOG00000040279	ENSRNOG00000014471	MSTRG.7976	MSTRG.7974	ENSRNOG00000007324	ENSRNOG00000008515	ENSRNOG00000008518	ENSRNOG00000008519	ENSRNOG00000013954	MSTRG.3276	MSTRG.3272	ENSRNOG00000052003	ENSRNOG00000052002	MSTRG.36220	MSTRG.36225	ENSRNOG00000020038	ENSRNOG00000020035	ENSRNOG00000020032	ENSRNOG00000020030	ENSRNOG00000042653	ENSRNOG00000014588	ENSRNOG00000014589	ENSRNOG00000014584	ENSRNOG00000014581	ENSRNOG00000014582	MSTRG.20055	MSTRG.20052	ENSRNOG00000053665	ENSRNOG00000053667	MSTRG.9535	ENSRNOG00000027564	MSTRG.31627	MSTRG.31629	ENSRNOG00000015989	ENSRNOG00000015983	ENSRNOG00000015987	ENSRNOG00000015986	ENSRNOG00000050318	ENSRNOG00000050315	MSTRG.31997	ENSRNOG00000050316	MSTRG.35280	MSTRG.35287	ENSRNOG00000010007	ENSRNOG00000010002	ENSRNOG00000010008	ENSRNOG00000015678	ENSRNOG00000059439	ENSRNOG00000015675	ENSRNOG00000015674	ENSRNOG00000015676	ENSRNOG00000015671	ENSRNOG00000059431	MSTRG.21016	ENSRNOG00000011351	ENSRNOG00000055921	ENSRNOG00000011357	ENSRNOG00000061625	ENSRNOG00000061622	MSTRG.37660	MSTRG.6618	MSTRG.28474	MSTRG.37590	ENSRNOG00000022044	ENSRNOG00000014209	ENSRNOG00000014208	ENSRNOG00000014202	ENSRNOG00000014201	ENSRNOG00000060577	ENSRNOG00000060574	ENSRNOG00000010918	ENSRNOG00000010912	ENSRNOG00000010917	ENSRNOG00000033407	ENSRNOG00000016519	ENSRNOG00000016511	ENSRNOG00000060320	ENSRNOG00000021027	ENSRNOG00000021025	ENSRNOG00000059584	ENSRNOG00000021023	ENSRNOG00000021021	ENSRNOG00000021029	ENSRNOG00000059581	ENSRNOG00000020998	ENSRNOG00000020990	ENSRNOG00000020991	ENSRNOG00000020995	ENSRNOG00000020997	ENSRNOG00000000782	MSTRG.24036	ENSRNOG00000056646	MSTRG.25926	MSTRG.25924	MSTRG.25922	ENSRNOG00000020374	ENSRNOG00000020376	ENSRNOG00000020377	ENSRNOG00000020379	ENSRNOG00000030907	ENSRNOG00000030904	ENSRNOG00000030902	ENSRNOG00000053500	ENSRNOG00000053503	ENSRNOG00000053504	ENSRNOG00000058425	ENSRNOG00000058423	ENSRNOG00000058422	ENSRNOG00000058421	ENSRNOG00000058428	ENSRNOG00000009008	ENSRNOG00000009002	ENSRNOG00000005580	ENSRNOG00000009000	ENSRNOG00000009006	ENSRNOG00000009005	ENSRNOG00000009004	MSTRG.25072	ENSRNOG00000059774	ENSRNOG00000059778	ENSRNOG00000004181	ENSRNOG00000004183	ENSRNOG00000004189	ENSRNOG00000004188	ENSRNOG00000029038	ENSRNOG00000026023	MSTRG.13926	ENSRNOG00000019036	ENSRNOG00000019035	MSTRG.26526	ENSRNOG00000024889	ENSRNOG00000024882	ENSRNOG00000024880	ENSRNOG00000024886	MSTRG.12034	ENSRNOG00000004234	ENSRNOG00000003633	ENSRNOG00000007523	ENSRNOG00000012665	MSTRG.17714	ENSRNOG00000012660	MSTRG.3078	MSTRG.3071	MSTRG.3077	MSTRG.24807	ENSRNOG00000032677	ENSRNOG00000003189	MSTRG.11716	MSTRG.11715	ENSRNOG00000025592	MSTRG.11718	ENSRNOG00000025590	ENSRNOG00000025597	ENSRNOG00000003185	ENSRNOG00000003186	ENSRNOG00000025594	MSTRG.22316	ENSRNOG00000048847	ENSRNOG00000048849	ENSRNOG00000006697	ENSRNOG00000006695	ENSRNOG00000025049	ENSRNOG00000013135	ENSRNOG00000013136	ENSRNOG00000013137	ENSRNOG00000025040	ENSRNOG00000006699	ENSRNOG00000025042	ENSRNOG00000056819	ENSRNOG00000056815	ENSRNOG00000056816	ENSRNOG00000056817	ENSRNOG00000002582	ENSRNOG00000002580	MSTRG.2853	MSTRG.2859	ENSRNOG00000003789	ENSRNOG00000029637	MSTRG.9083	MSTRG.9089	ENSRNOG00000003784	ENSRNOG00000024310	ENSRNOG00000005918	ENSRNOG00000005911	ENSRNOG00000029594	ENSRNOG00000029592	ENSRNOG00000029591	ENSRNOG00000029590	ENSRNOG00000029598	ENSRNOG00000057113	MSTRG.18291	ENSRNOG00000050724	ENSRNOG00000057117	ENSRNOG00000031716	MSTRG.3812	MSTRG.1085	MSTRG.10591	MSTRG.10597	MSTRG.13020	ENSRNOG00000054504	ENSRNOG00000003566	ENSRNOG00000047723	MSTRG.6366	MSTRG.6368	ENSRNOG00000003562	ENSRNOG00000003563	ENSRNOG00000039279	MSTRG.33384	ENSRNOG00000016353	ENSRNOG00000052908	ENSRNOG00000052909	ENSRNOG00000016357	ENSRNOG00000016356	ENSRNOG00000011400	ENSRNOG00000052902	ENSRNOG00000016358	ENSRNOG00000052904	ENSRNOG00000049673	ENSRNOG00000018023	ENSRNOG00000018021	ENSRNOG00000018020	ENSRNOG00000018028	ENSRNOG00000015941	ENSRNOG00000046851	ENSRNOG00000046852	ENSRNOG00000046858	MSTRG.35970	ENSRNOG00000019372	ENSRNOG00000048109	MSTRG.35979	ENSRNOG00000029980	MSTRG.7010	MSTRG.7013	MSTRG.7012	MSTRG.2066	MSTRG.7018	MSTRG.2068	ENSRNOG00000021224	ENSRNOG00000021220	ENSRNOG00000021223	ENSRNOG00000021222	ENSRNOG00000047102	ENSRNOG00000047104	ENSRNOG00000003253	ENSRNOG00000012307	ENSRNOG00000012301	ENSRNOG00000012302	ENSRNOG00000012303	ENSRNOG00000046272	ENSRNOG00000046276	ENSRNOG00000046279	ENSRNOG00000011969	ENSRNOG00000056376	ENSRNOG00000056371	ENSRNOG00000011962	ENSRNOG00000056379	ENSRNOG00000011964	ENSRNOG00000020178	ENSRNOG00000020173	ENSRNOG00000061394	MSTRG.34738	MSTRG.34731	MSTRG.34730	MSTRG.34732	MSTRG.36383	ENSRNOG00000056591	ENSRNOG00000056596	ENSRNOG00000056599	ENSRNOG00000031634	MSTRG.4105	ENSRNOG00000057428	ENSRNOG00000050430	ENSRNOG00000050431	ENSRNOG00000057427	ENSRNOG00000058626	ENSRNOG00000058620	ENSRNOG00000014463	ENSRNOG00000014462	ENSRNOG00000014461	ENSRNOG00000014465	ENSRNOG00000014464	ENSRNOG00000054998	ENSRNOG00000054993	ENSRNOG00000052054	ENSRNOG00000054991	ENSRNOG00000051742	ENSRNOG00000051745	MSTRG.853	ENSRNOG00000058198	ENSRNOG00000058195	ENSRNOG00000058193	MSTRG.20573	MSTRG.31817	MSTRG.31811	ENSRNOG00000059571	MSTRG.31819	ENSRNOG00000050298	ENSRNOG00000060949	ENSRNOG00000017473	MSTRG.21197	ENSRNOG00000011142	ENSRNOG00000011141	ENSRNOG00000011140	ENSRNOG00000011145	ENSRNOG00000011144	ENSRNOG00000023528	ENSRNOG00000023529	ENSRNOG00000023521	ENSRNOG00000061019	ENSRNOG00000061012	MSTRG.21221	ENSRNOG00000061015	MSTRG.11550	MSTRG.22552	MSTRG.11559	MSTRG.22556	MSTRG.6008	MSTRG.6004	MSTRG.22888	MSTRG.22882	ENSRNOG00000025200	ENSRNOG00000060051	ENSRNOG00000060053	ENSRNOG00000021966	ENSRNOG00000021962	MSTRG.11087	MSTRG.15704	MSTRG.15707	MSTRG.15706	MSTRG.20909	ENSRNOG00000031802	ENSRNOG00000004883	ENSRNOG00000004889	ENSRNOG00000005284	ENSRNOG00000005286	ENSRNOG00000005281	ENSRNOG00000009902	ENSRNOG00000009907	MSTRG.10751	MSTRG.10757	ENSRNOG00000042312	ENSRNOG00000016070	MSTRG.13226	ENSRNOG00000031269	ENSRNOG00000028958	ENSRNOG00000028956	ENSRNOG00000031263	ENSRNOG00000031266	ENSRNOG00000054484	ENSRNOG00000037149	ENSRNOG00000037148	ENSRNOG00000018225	ENSRNOG00000018227	ENSRNOG00000049473	ENSRNOG00000049470	ENSRNOG00000018229	ENSRNOG00000005424	ENSRNOG00000002818	ENSRNOG00000002811	ENSRNOG00000002810	ENSRNOG00000002814	ENSRNOG00000019178	MSTRG.19341	ENSRNOG00000019170	ENSRNOG00000019176	ENSRNOG00000019174	ENSRNOG00000062021	ENSRNOG00000062026	ENSRNOG00000018599	ENSRNOG00000018598	ENSRNOG00000018593	ENSRNOG00000018590	MSTRG.2264	MSTRG.2266	MSTRG.2269	MSTRG.2268	ENSRNOG00000000556	ENSRNOG00000000557	MSTRG.32678	ENSRNOG00000000552	ENSRNOG00000000551	ENSRNOG00000042607	ENSRNOG00000024923	ENSRNOG00000024929	ENSRNOG00000012149	ENSRNOG00000012140	ENSRNOG00000012141	ENSRNOG00000012146	ENSRNOG00000012147	ENSRNOG00000055698	ENSRNOG00000013817	ENSRNOG00000013816	ENSRNOG00000013813	MSTRG.15619	ENSRNOG00000008941	ENSRNOG00000008943	ENSRNOG00000008945	ENSRNOG00000012499	ENSRNOG00000008947	ENSRNOG00000008946	ENSRNOG00000008949	ENSRNOG00000012495	ENSRNOG00000012497	ENSRNOG00000012490	ENSRNOG00000006248	ENSRNOG00000006244	ENSRNOG00000006247	MSTRG.8657	MSTRG.8654	MSTRG.3606	MSTRG.8651	ENSRNOG00000039457	ENSRNOG00000039455	MSTRG.4373	MSTRG.4374	ENSRNOG00000001739	ENSRNOG00000001730	ENSRNOG00000016366	ENSRNOG00000003399	ENSRNOG00000003398	ENSRNOG00000003392	ENSRNOG00000003395	ENSRNOG00000036631	ENSRNOG00000037998	ENSRNOG00000013368	ENSRNOG00000013367	ENSRNOG00000037997	MSTRG.29736	ENSRNOG00000002046	ENSRNOG00000002044	ENSRNOG00000002045	ENSRNOG00000002042	ENSRNOG00000055516	ENSRNOG00000018967	ENSRNOG00000018964	ENSRNOG00000018962	ENSRNOG00000055512	ENSRNOG00000003294	MSTRG.10251	ENSRNOG00000018969	ENSRNOG00000030674	ENSRNOG00000030679	MSTRG.5774	MSTRG.5770	ENSRNOG00000027511	MSTRG.37160	MSTRG.37166	MSTRG.33887	MSTRG.18468	MSTRG.18463	MSTRG.18462	ENSRNOG00000003800	ENSRNOG00000015321	ENSRNOG00000015320	ENSRNOG00000003806	ENSRNOG00000003809	ENSRNOG00000015329	ENSRNOG00000043113	ENSRNOG00000043116	ENSRNOG00000043114	ENSRNOG00000011439	ENSRNOG00000039339	MSTRG.1290	MSTRG.1293	ENSRNOG00000037466	ENSRNOG00000037462	MSTRG.6813	ENSRNOG00000054710	ENSRNOG00000054713	ENSRNOG00000054712	ENSRNOG00000011533	ENSRNOG00000052718	ENSRNOG00000043056	ENSRNOG00000052710	ENSRNOG00000052714	ENSRNOG00000022946	ENSRNOG00000022943	ENSRNOG00000055302	ENSRNOG00000012807	ENSRNOG00000017874	ENSRNOG00000017876	ENSRNOG00000012803	ENSRNOG00000017873	ENSRNOG00000017872	ENSRNOG00000017878	ENSRNOG00000012808	ENSRNOG00000047310	ENSRNOG00000047314	ENSRNOG00000021410	ENSRNOG00000021411	MSTRG.31133	MSTRG.31139	MSTRG.461	MSTRG.26445	MSTRG.16523	MSTRG.37997	MSTRG.37999	ENSRNOG00000053392	ENSRNOG00000053397	ENSRNOG00000015449	ENSRNOG00000059949	ENSRNOG00000059947	ENSRNOG00000059946	ENSRNOG00000004719	ENSRNOG00000004710	ENSRNOG00000057672	ENSRNOG00000004712	ENSRNOG00000004713	ENSRNOG00000057677	ENSRNOG00000057676	ENSRNOG00000057675	ENSRNOG00000004717	MSTRG.20299	MSTRG.20297	MSTRG.20293	MSTRG.20292	ENSRNOG00000061934	ENSRNOG00000061937	MSTRG.21524	ENSRNOG00000061939	ENSRNOG00000058018	ENSRNOG00000058010	ENSRNOG00000058011	ENSRNOG00000058017	MSTRG.36640	ENSRNOG00000020455	ENSRNOG00000020457	ENSRNOG00000020451	ENSRNOG00000020450	ENSRNOG00000020452	MSTRG.30779	ENSRNOG00000061807	ENSRNOG00000051536	ENSRNOG00000051534	ENSRNOG00000051532	ENSRNOG00000061808	MSTRG.28367	MSTRG.28364	MSTRG.28362	ENSRNOG00000016910	ENSRNOG00000016915	ENSRNOG00000016917	ENSRNOG00000023226	ENSRNOG00000023220	MSTRG.16189	ENSRNOG00000010423	ENSRNOG00000010421	ENSRNOG00000010420	ENSRNOG00000010427	MSTRG.27802	MSTRG.27807	ENSRNOG00000059055	ENSRNOG00000059054	ENSRNOG00000059057	ENSRNOG00000059056	ENSRNOG00000059051	ENSRNOG00000026474	ENSRNOG00000023485	ENSRNOG00000023484	MSTRG.25528	MSTRG.25524	ENSRNOG00000022576	ENSRNOG00000022570	ENSRNOG00000061513	ENSRNOG00000061511	ENSRNOG00000021887	ENSRNOG00000021886	ENSRNOG00000021882	ENSRNOG00000022686	ENSRNOG00000022681	ENSRNOG00000032535	MSTRG.11325	MSTRG.24426	MSTRG.23277	ENSRNOG00000034198	ENSRNOG00000034191	ENSRNOG00000034190	ENSRNOG00000058834	ENSRNOG00000058830	ENSRNOG00000001167	ENSRNOG00000058838	ENSRNOG00000060436	ENSRNOG00000020864	ENSRNOG00000020862	ENSRNOG00000020863	ENSRNOG00000060435	ENSRNOG00000020869	MSTRG.23494	MSTRG.33137	MSTRG.25895	MSTRG.36944	ENSRNOG00000030476	ENSRNOG00000030478	MSTRG.15511	MSTRG.27039	ENSRNOG00000006839	ENSRNOG00000006833	ENSRNOG00000006831	ENSRNOG00000009719	ENSRNOG00000009713	ENSRNOG00000009712	ENSRNOG00000032839	ENSRNOG00000032832	ENSRNOG00000032835	ENSRNOG00000053608	ENSRNOG00000055021	ENSRNOG00000055024	ENSRNOG00000055025	ENSRNOG00000055026	ENSRNOG00000018236	ENSRNOG00000049402	ENSRNOG00000037266	MSTRG.33061	MSTRG.26812	ENSRNOG00000018411	ENSRNOG00000018416	ENSRNOG00000018417	ENSRNOG00000018414	ENSRNOG00000048794	ENSRNOG00000048796	ENSRNOG00000052559	ENSRNOG00000052551	ENSRNOG00000052553	ENSRNOG00000052555	ENSRNOG00000052554	ENSRNOG00000032160	ENSRNOG00000018238	ENSRNOG00000018239	ENSRNOG00000002997	ENSRNOG00000002991	ENSRNOG00000002999	ENSRNOG00000052080	ENSRNOG00000052085	ENSRNOG00000007017	ENSRNOG00000007014	ENSRNOG00000007012	ENSRNOG00000046428	ENSRNOG00000002669	ENSRNOG00000002667	ENSRNOG00000002660	ENSRNOG00000046427	ENSRNOG00000019459	ENSRNOG00000019458	ENSRNOG00000019456	ENSRNOG00000019451	ENSRNOG00000008598	ENSRNOG00000008596	MSTRG.9823	ENSRNOG00000029185	ENSRNOG00000038205	MSTRG.2761	MSTRG.2766	MSTRG.666	ENSRNOG00000056708	ENSRNOG00000019186	ENSRNOG00000012759	MSTRG.12332	ENSRNOG00000029456	ENSRNOG00000012752	ENSRNOG00000012751	ENSRNOG00000012750	ENSRNOG00000029450	ENSRNOG00000019180	ENSRNOG00000015903	ENSRNOG00000057078	ENSRNOG00000015904	ENSRNOG00000057072	ENSRNOG00000057075	ENSRNOG00000057077	ENSRNOG00000003217	ENSRNOG00000003211	ENSRNOG00000003218	ENSRNOG00000003219	ENSRNOG00000039551	ENSRNOG00000007900	ENSRNOG00000007901	ENSRNOG00000005260	ENSRNOG00000017220	ENSRNOG00000017222	ENSRNOG00000017223	ENSRNOG00000017226	MSTRG.1126	ENSRNOG00000060744	MSTRG.34402	ENSRNOG00000051601	ENSRNOG00000010629	ENSRNOG00000010628	ENSRNOG00000010620	ENSRNOG00000014257	ENSRNOG00000010624	MSTRG.6690	ENSRNOG00000051044	ENSRNOG00000054033	ENSRNOG00000054039	MSTRG.4200	ENSRNOG00000062271	ENSRNOG00000018884	ENSRNOG00000018886	ENSRNOG00000014758	ENSRNOG00000014751	ENSRNOG00000014753	ENSRNOG00000036672	ENSRNOG00000014282	ENSRNOG00000014287	ENSRNOG00000036675	ENSRNOG00000014289	ENSRNOG00000014288	ENSRNOG00000010992	ENSRNOG00000010996	ENSRNOG00000010994	ENSRNOG00000045872	MSTRG.29346	ENSRNOG00000016660	ENSRNOG00000043099	ENSRNOG00000043094	ENSRNOG00000043095	ENSRNOG00000043093	ENSRNOG00000043323	MSTRG.32943	ENSRNOG00000043329	ENSRNOG00000019864	ENSRNOG00000016597	ENSRNOG00000016596	ENSRNOG00000016591	ENSRNOG00000019861	ENSRNOG00000016593	ENSRNOG00000016592	ENSRNOG00000019868	ENSRNOG00000016598	ENSRNOG00000015150	ENSRNOG00000015152	ENSRNOG00000015153	ENSRNOG00000047434	ENSRNOG00000015155	ENSRNOG00000015156	ENSRNOG00000015157	ENSRNOG00000015158	ENSRNOG00000015159	MSTRG.30895	ENSRNOG00000046740	ENSRNOG00000046744	ENSRNOG00000046746	ENSRNOG00000042056	ENSRNOG00000054379	ENSRNOG00000058935	ENSRNOG00000058939	ENSRNOG00000058938	ENSRNOG00000056062	ENSRNOG00000056065	ENSRNOG00000056069	ENSRNOG00000051876	ENSRNOG00000051875	ENSRNOG00000051871	ENSRNOG00000005678	ENSRNOG00000053588	ENSRNOG00000009550	ENSRNOG00000053583	ENSRNOG00000009552	ENSRNOG00000050585	ENSRNOG00000027606	ENSRNOG00000027601	MSTRG.23822	ENSRNOG00000050059	ENSRNOG00000004101	ENSRNOG00000004100	ENSRNOG00000004103	ENSRNOG00000050052	ENSRNOG00000004104	ENSRNOG00000050050	ENSRNOG00000050051	ENSRNOG00000049827	ENSRNOG00000049821	ENSRNOG00000049822	ENSRNOG00000058202	ENSRNOG00000058201	ENSRNOG00000049828	ENSRNOG00000009080	ENSRNOG00000009086	ENSRNOG00000009085	ENSRNOG00000045543	ENSRNOG00000009088	ENSRNOG00000045540	ENSRNOG00000017021	MSTRG.14954	ENSRNOG00000032368	MSTRG.28286	MSTRG.17791	MSTRG.17792	MSTRG.17793	MSTRG.17795	MSTRG.24881	MSTRG.24885	MSTRG.28139	MSTRG.28136	MSTRG.28131	ENSRNOG00000022725	ENSRNOG00000022724	ENSRNOG00000022727	ENSRNOG00000022723	ENSRNOG00000008759	ENSRNOG00000008754	MSTRG.25287	MSTRG.11822	MSTRG.22069	MSTRG.25283	MSTRG.22062	MSTRG.11829	ENSRNOG00000002509	ENSRNOG00000002506	ENSRNOG00000002504	ENSRNOG00000002501	ENSRNOG00000006619	ENSRNOG00000006615	ENSRNOG00000006612	ENSRNOG00000006611	MSTRG.4525	MSTRG.25750	MSTRG.25753	ENSRNOG00000025518	MSTRG.11794	MSTRG.29665	ENSRNOG00000000867	MSTRG.15232	ENSRNOG00000001348	ENSRNOG00000001349	MSTRG.8659	ENSRNOG00000001346	ENSRNOG00000001347	ENSRNOG00000029512	ENSRNOG00000024390	MSTRG.22933	MSTRG.22934	ENSRNOG00000034016	MSTRG.15492	MSTRG.24572	MSTRG.18213	MSTRG.14543	MSTRG.14545	ENSRNOG00000005990	ENSRNOG00000005993	ENSRNOG00000054236	ENSRNOG00000054237	MSTRG.1003	MSTRG.1004	ENSRNOG00000035653	MSTRG.1007	ENSRNOG00000035658	ENSRNOG00000028648	ENSRNOG00000028649	ENSRNOG00000031790	ENSRNOG00000028640	ENSRNOG00000028641	ENSRNOG00000005330	ENSRNOG00000005333	ENSRNOG00000041170	ENSRNOG00000000123	ENSRNOG00000005334	ENSRNOG00000000129	ENSRNOG00000054581	ENSRNOG00000054586	ENSRNOG00000006972	ENSRNOG00000006976	ENSRNOG00000006975	ENSRNOG00000036300	MSTRG.19678	ENSRNOG00000055189	MSTRG.38085	MSTRG.38082	ENSRNOG00000037659	ENSRNOG00000037655	ENSRNOG00000049580	ENSRNOG00000047636	ENSRNOG00000003476	ENSRNOG00000047635	ENSRNOG00000003470	ENSRNOG00000047630	ENSRNOG00000018602	ENSRNOG00000018604	MSTRG.18985	ENSRNOG00000048181	ENSRNOG00000048180	ENSRNOG00000048185	ENSRNOG00000048187	ENSRNOG00000048186	MSTRG.19588	MSTRG.19587	MSTRG.16851	ENSRNOG00000047185	ENSRNOG00000007203	ENSRNOG00000008257	ENSRNOG00000008256	ENSRNOG00000012385	ENSRNOG00000012387	MSTRG.33565	ENSRNOG00000012383	ENSRNOG00000046585	ENSRNOG00000046581	ENSRNOG00000052328	ENSRNOG00000052326	ENSRNOG00000052327	ENSRNOG00000014979	ENSRNOG00000014971	ENSRNOG00000014970	ENSRNOG00000014973	ENSRNOG00000014975	ENSRNOG00000039966	MSTRG.36303	ENSRNOG00000039969	ENSRNOG00000000463	ENSRNOG00000060225	ENSRNOG00000000466	ENSRNOG00000000467	ENSRNOG00000000464	ENSRNOG00000000465	ENSRNOG00000008346	ENSRNOG00000013479	ENSRNOG00000006151	ENSRNOG00000013474	MSTRG.588	ENSRNOG00000053749	MSTRG.8763	MSTRG.581	MSTRG.8765	ENSRNOG00000036880	ENSRNOG00000036882	ENSRNOG00000036885	MSTRG.32214	ENSRNOG00000042468	ENSRNOG00000042465	MSTRG.7972	MSTRG.31542	MSTRG.31548	MSTRG.35659	ENSRNOG00000015736	ENSRNOG00000050214	ENSRNOG00000050211	MSTRG.5060	ENSRNOG00000017386	ENSRNOG00000054910	ENSRNOG00000017381	ENSRNOG00000017380	ENSRNOG00000030934	ENSRNOG00000013752	ENSRNOG00000052183	ENSRNOG00000035513	ENSRNOG00000035516	ENSRNOG00000035517	MSTRG.5682	MSTRG.35941	MSTRG.34219	MSTRG.34212	MSTRG.34211	ENSRNOG00000057347	MSTRG.37495	MSTRG.33973	ENSRNOG00000003468	MSTRG.6082	MSTRG.6084	ENSRNOG00000014128	ENSRNOG00000014124	ENSRNOG00000010819	ENSRNOG00000010816	ENSRNOG00000010813	ENSRNOG00000010811	ENSRNOG00000061756	ENSRNOG00000016410	ENSRNOG00000016411	ENSRNOG00000016412	ENSRNOG00000016414	ENSRNOG00000016416	MSTRG.7688	MSTRG.7689	ENSRNOG00000060324	ENSRNOG00000060329	MSTRG.27512	MSTRG.27518	ENSRNOG00000022255	ENSRNOG00000022256	ENSRNOG00000022251	MSTRG.7353	ENSRNOG00000053555	ENSRNOG00000009583	MSTRG.24374	MSTRG.24376	ENSRNOG00000022877	MSTRG.15961	MSTRG.15962	MSTRG.15969	ENSRNOG00000051932	ENSRNOG00000051938	ENSRNOG00000023095	ENSRNOG00000002031	ENSRNOG00000053260	ENSRNOG00000055716	ENSRNOG00000053269	ENSRNOG00000004805	ENSRNOG00000004806	ENSRNOG00000004807	ENSRNOG00000009324	ENSRNOG00000009325	ENSRNOG00000009322	ENSRNOG00000060240	MSTRG.25136	MSTRG.32305	ENSRNOG00000055611	MSTRG.27657	ENSRNOG00000061168	ENSRNOG00000014064	ENSRNOG00000023393	ENSRNOG00000048342	ENSRNOG00000004378	ENSRNOG00000008492	ENSRNOG00000008490	ENSRNOG00000023640	ENSRNOG00000023643	MSTRG.28078	ENSRNOG00000032539	MSTRG.22022	MSTRG.28071	ENSRNOG00000032531	MSTRG.11615	ENSRNOG00000025498	ENSRNOG00000003068	MSTRG.22210	ENSRNOG00000003065	ENSRNOG00000003064	ENSRNOG00000003063	ENSRNOG00000003062	ENSRNOG00000029792	ENSRNOG00000007775	ENSRNOG00000007771	ENSRNOG00000007770	MSTRG.3682	MSTRG.3683	MSTRG.3684	MSTRG.3688	MSTRG.3689	MSTRG.725	ENSRNOG00000029799	ENSRNOG00000013673	ENSRNOG00000013670	ENSRNOG00000025724	ENSRNOG00000025726	ENSRNOG00000013674	ENSRNOG00000025728	ENSRNOG00000038471	MSTRG.12827	ENSRNOG00000033663	ENSRNOG00000033665	MSTRG.4480	ENSRNOG00000038916	ENSRNOG00000006426	ENSRNOG00000006420	ENSRNOG00000006422	ENSRNOG00000026607	MSTRG.23169	MSTRG.23162	MSTRG.23164	MSTRG.23165	MSTRG.23167	ENSRNOG00000055557	MSTRG.9165	ENSRNOG00000002339	ENSRNOG00000002336	ENSRNOG00000002331	ENSRNOG00000024450	ENSRNOG00000024455	ENSRNOG00000038176	ENSRNOG00000024457	ENSRNOG00000024456	ENSRNOG00000013634	ENSRNOG00000030364	MSTRG.12248	ENSRNOG00000057955	ENSRNOG00000057958	ENSRNOG00000005810	ENSRNOG00000005811	ENSRNOG00000000860	ENSRNOG00000000861	ENSRNOG00000029726	ENSRNOG00000036728	MSTRG.3911	ENSRNOG00000049287	ENSRNOG00000049282	MSTRG.14733	MSTRG.14739	MSTRG.13708	ENSRNOG00000003881	ENSRNOG00000003880	ENSRNOG00000003883	ENSRNOG00000037757	ENSRNOG00000003887	MSTRG.1219	MSTRG.1218	MSTRG.6248	ENSRNOG00000050123	ENSRNOG00000054796	ENSRNOG00000052828	ENSRNOG00000052826	ENSRNOG00000049135	ENSRNOG00000049132	ENSRNOG00000041705	ENSRNOG00000012262	ENSRNOG00000046958	ENSRNOG00000046959	MSTRG.19424	MSTRG.19422	ENSRNOG00000016161	ENSRNOG00000016163	MSTRG.19428	ENSRNOG00000042245	ENSRNOG00000042246	MSTRG.7114	ENSRNOG00000012886	MSTRG.7118	ENSRNOG00000012881	MSTRG.16870	ENSRNOG00000004265	ENSRNOG00000052795	ENSRNOG00000040076	MSTRG.16939	ENSRNOG00000011425	ENSRNOG00000055446	ENSRNOG00000055444	ENSRNOG00000055442	ENSRNOG00000012269	ENSRNOG00000012263	ENSRNOG00000011420	ENSRNOG00000045733	ENSRNOG00000012260	ENSRNOG00000045737	ENSRNOG00000012264	ENSRNOG00000043103	ENSRNOG00000001908	ENSRNOG00000047395	ENSRNOG00000047394	ENSRNOG00000047396	ENSRNOG00000056238	ENSRNOG00000056231	ENSRNOG00000047393	ENSRNOG00000007436	ENSRNOG00000007430	ENSRNOG00000007431	ENSRNOG00000007433	ENSRNOG00000007439	ENSRNOG00000046048	MSTRG.7802	MSTRG.7803	ENSRNOG00000046042	MSTRG.7807	ENSRNOG00000023026	ENSRNOG00000023020	MSTRG.13910	MSTRG.8357	MSTRG.177	ENSRNOG00000056494	ENSRNOG00000023227	MSTRG.9409	ENSRNOG00000020723	ENSRNOG00000020721	ENSRNOG00000005176	ENSRNOG00000020729	ENSRNOG00000057542	ENSRNOG00000054896	ENSRNOG00000054897	ENSRNOG00000054893	ENSRNOG00000060570	MSTRG.21839	MSTRG.21830	MSTRG.21832	ENSRNOG00000053229	ENSRNOG00000015334	ENSRNOG00000015335	ENSRNOG00000010133	ENSRNOG00000053542	ENSRNOG00000015331	MSTRG.30264	ENSRNOG00000062225	ENSRNOG00000016997	MSTRG.5238	MSTRG.5235	ENSRNOG00000059323	ENSRNOG00000047803	ENSRNOG00000059324	MSTRG.37281	MSTRG.37282	ENSRNOG00000055851	ENSRNOG00000055855	MSTRG.29450	ENSRNOG00000055858	ENSRNOG00000061759	MSTRG.21303	MSTRG.30489	ENSRNOG00000017646	ENSRNOG00000017647	ENSRNOG00000017645	ENSRNOG00000061754	ENSRNOG00000017641	MSTRG.16106	ENSRNOG00000011774	ENSRNOG00000011777	MSTRG.36885	ENSRNOG00000060487	MSTRG.36880	ENSRNOG00000023403	ENSRNOG00000023407	ENSRNOG00000051290	ENSRNOG00000061281	ENSRNOG00000061280	MSTRG.34025	MSTRG.28508	MSTRG.6760	MSTRG.22761	ENSRNOG00000025126	ENSRNOG00000025120	MSTRG.8356	ENSRNOG00000034266	ENSRNOG00000021805	MSTRG.3028	ENSRNOG00000021800	ENSRNOG00000021802	ENSRNOG00000021808	ENSRNOG00000016201	ENSRNOG00000016203	ENSRNOG00000016206	ENSRNOG00000056490	ENSRNOG00000060153	ENSRNOG00000060154	ENSRNOG00000060157	ENSRNOG00000060159	ENSRNOG00000053462	ENSRNOG00000024294	MSTRG.34305	MSTRG.27306	MSTRG.27307	MSTRG.27309	ENSRNOG00000058141	ENSRNOG00000021118	MSTRG.20821	ENSRNOG00000021117	ENSRNOG00000021116	ENSRNOG00000030771	ENSRNOG00000030775	ENSRNOG00000005698	ENSRNOG00000009820	ENSRNOG00000009824	ENSRNOG00000009826	MSTRG.10416	MSTRG.10413	MSTRG.25817	MSTRG.13145	MSTRG.13149	ENSRNOG00000031349	ENSRNOG00000031344	MSTRG.14243	ENSRNOG00000009790	ENSRNOG00000009797	ENSRNOG00000009799	ENSRNOG00000009209	ENSRNOG00000049733	ENSRNOG00000058512	ENSRNOG00000005747	ENSRNOG00000025910	ENSRNOG00000002918	ENSRNOG00000002919	ENSRNOG00000002914	ENSRNOG00000002915	ENSRNOG00000002916	ENSRNOG00000002917	ENSRNOG00000002911	ENSRNOG00000002912	MSTRG.14862	ENSRNOG00000048060	ENSRNOG00000048061	ENSRNOG00000062141	ENSRNOG00000062142	ENSRNOG00000062144	ENSRNOG00000062147	ENSRNOG00000062149	MSTRG.19154	MSTRG.32732	MSTRG.2450	ENSRNOG00000008048	ENSRNOG00000008045	ENSRNOG00000008046	ENSRNOG00000008047	MSTRG.32081	ENSRNOG00000012068	ENSRNOG00000026336	ENSRNOG00000012060	ENSRNOG00000029106	ENSRNOG00000012062	ENSRNOG00000026333	ENSRNOG00000012067	ENSRNOG00000033256	MSTRG.4852	ENSRNOG00000038286	ENSRNOG00000033251	ENSRNOG00000019721	ENSRNOG00000019727	ENSRNOG00000019725	ENSRNOG00000019729	ENSRNOG00000019728	ENSRNOG00000060430	ENSRNOG00000007636	ENSRNOG00000006329	ENSRNOG00000006326	ENSRNOG00000006321	ENSRNOG00000006320	ENSRNOG00000032703	ENSRNOG00000003748	ENSRNOG00000003749	ENSRNOG00000032705	ENSRNOG00000003743	ENSRNOG00000003747	MSTRG.8112	ENSRNOG00000007988	ENSRNOG00000007984	ENSRNOG00000007980	ENSRNOG00000007981	ENSRNOG00000007982	ENSRNOG00000001679	MSTRG.1436	MSTRG.22401	MSTRG.22403	MSTRG.3493	MSTRG.3497	ENSRNOG00000003296	ENSRNOG00000003291	ENSRNOG00000013000	ENSRNOG00000013005	MSTRG.4140	ENSRNOG00000056964	ENSRNOG00000013009	ENSRNOG00000028768	ENSRNOG00000006588	ENSRNOG00000006583	ENSRNOG00000000989	ENSRNOG00000000988	ENSRNOG00000000985	ENSRNOG00000000986	ENSRNOG00000000983	ENSRNOG00000045919	ENSRNOG00000058374	ENSRNOG00000001584	ENSRNOG00000001585	ENSRNOG00000002169	ENSRNOG00000001580	ENSRNOG00000002165	ENSRNOG00000002164	ENSRNOG00000002167	ENSRNOG00000002161	ENSRNOG00000001588	ENSRNOG00000048204	ENSRNOG00000042838	MSTRG.15386	ENSRNOG00000018803	ENSRNOG00000018214	MSTRG.10357	ENSRNOG00000018809	ENSRNOG00000018808	MSTRG.5439	MSTRG.5438	ENSRNOG00000029686	MSTRG.15651	MSTRG.15650	MSTRG.37044	MSTRG.37040	MSTRG.37049	ENSRNOG00000031665	ENSRNOG00000031660	MSTRG.2365	ENSRNOG00000029977	ENSRNOG00000029971	ENSRNOG00000010134	MSTRG.18582	ENSRNOG00000015406	ENSRNOG00000015407	ENSRNOG00000015401	ENSRNOG00000008111	ENSRNOG00000047928	ENSRNOG00000015409	ENSRNOG00000049070	ENSRNOG00000049071	ENSRNOG00000049076	ENSRNOG00000049075	ENSRNOG00000043019	ENSRNOG00000060419	MSTRG.18636	MSTRG.1396	ENSRNOG00000014385	ENSRNOG00000037549	ENSRNOG00000037540	ENSRNOG00000018119	ENSRNOG00000018118	ENSRNOG00000018111	ENSRNOG00000018117	ENSRNOG00000018114	ENSRNOG00000062228	MSTRG.32158	MSTRG.38244	ENSRNOG00000052618	ENSRNOG00000052616	ENSRNOG00000052615	ENSRNOG00000052613	ENSRNOG00000016991	ENSRNOG00000062221	ENSRNOG00000029055	MSTRG.30810	ENSRNOG00000017938	ENSRNOG00000017939	ENSRNOG00000062223	ENSRNOG00000041515	ENSRNOG00000017930	ENSRNOG00000062226	ENSRNOG00000047214	MSTRG.19219	ENSRNOG00000047211	ENSRNOG00000047213	ENSRNOG00000047218	MSTRG.29923	MSTRG.29921	ENSRNOG00000015380	MSTRG.8252	ENSRNOG00000021357	ENSRNOG00000013949	ENSRNOG00000013944	ENSRNOG00000015389	MSTRG.31074	ENSRNOG00000021685	ENSRNOG00000021689	ENSRNOG00000021688	MSTRG.37897	ENSRNOG00000011895	ENSRNOG00000011891	ENSRNOG00000011893	ENSRNOG00000011892	ENSRNOG00000017069	ENSRNOG00000017066	ENSRNOG00000017064	ENSRNOG00000017063	ENSRNOG00000017060	ENSRNOG00000017061	MSTRG.31128	ENSRNOG00000059554	ENSRNOG00000021794	ENSRNOG00000050509	ENSRNOG00000057738	ENSRNOG00000057737	ENSRNOG00000057734	ENSRNOG00000057731	MSTRG.34608	MSTRG.34603	ENSRNOG00000020088	MSTRG.12330	ENSRNOG00000020084	ENSRNOG00000020080	ENSRNOG00000020081	ENSRNOG00000020551	ENSRNOG00000020554	ENSRNOG00000020557	MSTRG.30387	MSTRG.30382	MSTRG.30383	ENSRNOG00000058751	ENSRNOG00000058752	ENSRNOG00000058755	ENSRNOG00000058754	ENSRNOG00000017890	ENSRNOG00000059486	MSTRG.28205	ENSRNOG00000059485	ENSRNOG00000059480	MSTRG.28203	MSTRG.20778	ENSRNOG00000016815	ENSRNOG00000016816	ENSRNOG00000016810	ENSRNOG00000016812	MSTRG.20774	ENSRNOG00000058283	ENSRNOG00000058281	ENSRNOG00000058288	ENSRNOG00000010309	ENSRNOG00000010303	MSTRG.27924	ENSRNOG00000051369	MSTRG.31923	MSTRG.31924	MSTRG.5378	ENSRNOG00000027024	MSTRG.35231	ENSRNOG00000060832	MSTRG.16730	MSTRG.27690	ENSRNOG00000033010	ENSRNOG00000061129	MSTRG.25207	ENSRNOG00000061122	MSTRG.29553	ENSRNOG00000059155	ENSRNOG00000055850	ENSRNOG00000059159	ENSRNOG00000055857	ENSRNOG00000026646	ENSRNOG00000026644	ENSRNOG00000026643	ENSRNOG00000004727	ENSRNOG00000053048	MSTRG.23334	MSTRG.24648	MSTRG.11175	ENSRNOG00000034093	ENSRNOG00000024640	ENSRNOG00000024641	ENSRNOG00000024647	ENSRNOG00000020949	ENSRNOG00000020942	ENSRNOG00000020946	MSTRG.23593	ENSRNOG00000052491	ENSRNOG00000052492	MSTRG.25996	MSTRG.25992	MSTRG.25998	ENSRNOG00000030736	ENSRNOG00000030738	MSTRG.27173	MSTRG.15413	MSTRG.10626	MSTRG.10623	MSTRG.17818	ENSRNOG00000009614	ENSRNOG00000009615	ENSRNOG00000009611	ENSRNOG00000003969	ENSRNOG00000003960	ENSRNOG00000060489	ENSRNOG00000003967	ENSRNOG00000003964	ENSRNOG00000003965	ENSRNOG00000060486	ENSRNOG00000055109	ENSRNOG00000055106	ENSRNOG00000055105	ENSRNOG00000055103	ENSRNOG00000060483	ENSRNOG00000004464	ENSRNOG00000018359	ENSRNOG00000018358	ENSRNOG00000049508	ENSRNOG00000018351	ENSRNOG00000018350	ENSRNOG00000018355	ENSRNOG00000049507	ENSRNOG00000024762	ENSRNOG00000025895	ENSRNOG00000025898	MSTRG.12664	MSTRG.38008	ENSRNOG00000048456	MSTRG.38002	MSTRG.17109	ENSRNOG00000052459	ENSRNOG00000032000	ENSRNOG00000037035	ENSRNOG00000062290	MSTRG.6768	ENSRNOG00000062292	ENSRNOG00000019087	ENSRNOG00000019085	ENSRNOG00000019082	ENSRNOG00000019080	MSTRG.12088	MSTRG.12084	ENSRNOG00000018683	ENSRNOG00000018681	MSTRG.34026	ENSRNOG00000018686	ENSRNOG00000018685	MSTRG.1079	ENSRNOG00000000392	ENSRNOG00000000394	ENSRNOG00000000395	ENSRNOG00000000396	ENSRNOG00000002705	ENSRNOG00000002701	ENSRNOG00000046502	ENSRNOG00000046500	ENSRNOG00000033358	MSTRG.8095	ENSRNOG00000019550	ENSRNOG00000019551	ENSRNOG00000019552	ENSRNOG00000019559	ENSRNOG00000007288	ENSRNOG00000007286	ENSRNOG00000007285	ENSRNOG00000007284	ENSRNOG00000007283	ENSRNOG00000007281	MSTRG.2644	MSTRG.3514	MSTRG.509	MSTRG.3510	MSTRG.32297	MSTRG.32299	ENSRNOG00000042474	ENSRNOG00000051782	ENSRNOG00000029318	ENSRNOG00000029315	ENSRNOG00000029317	ENSRNOG00000029316	ENSRNOG00000029310	ENSRNOG00000012563	ENSRNOG00000034269	ENSRNOG00000012566	ENSRNOG00000025121	ENSRNOG00000019136	ENSRNOG00000003158	MSTRG.18014	ENSRNOG00000007869	ENSRNOG00000007862	ENSRNOG00000007867	ENSRNOG00000007865	ENSRNOG00000007864	ENSRNOG00000020630	ENSRNOG00000001428	ENSRNOG00000017307	ENSRNOG00000001427	ENSRNOG00000001426	ENSRNOG00000001422	ENSRNOG00000057601	ENSRNOG00000028041	ENSRNOG00000028047	ENSRNOG00000049388	MSTRG.30631	MSTRG.34520	ENSRNOG00000042978	ENSRNOG00000057245	ENSRNOG00000057243	ENSRNOG00000057241	ENSRNOG00000042971	ENSRNOG00000042975	ENSRNOG00000013211	ENSRNOG00000013213	ENSRNOG00000037865	ENSRNOG00000013216	ENSRNOG00000013218	ENSRNOG00000014819	ENSRNOG00000010549	ENSRNOG00000010545	ENSRNOG00000010540	MSTRG.34297	ENSRNOG00000051166	MSTRG.6551	ENSRNOG00000035590	ENSRNOG00000035591	ENSRNOG00000051169	ENSRNOG00000051168	ENSRNOG00000014659	ENSRNOG00000014654	ENSRNOG00000014656	MSTRG.19825	ENSRNOG00000010896	MSTRG.37362	ENSRNOG00000010894	ENSRNOG00000010895	ENSRNOG00000010899	ENSRNOG00000057862	MSTRG.5600	ENSRNOG00000057861	ENSRNOG00000057866	ENSRNOG00000057867	MSTRG.5605	ENSRNOG00000057127	ENSRNOG00000023830	MSTRG.7604	MSTRG.7605	MSTRG.7600	MSTRG.7603	MSTRG.7609	MSTRG.16199	ENSRNOG00000043204	ENSRNOG00000043201	ENSRNOG00000016498	ENSRNOG00000019949	ENSRNOG00000019942	ENSRNOG00000019940	ENSRNOG00000019946	ENSRNOG00000016496	ENSRNOG00000016497	ENSRNOG00000015217	ENSRNOG00000015215	ENSRNOG00000015213	ENSRNOG00000015212	ENSRNOG00000012972	MSTRG.36100	MSTRG.30990	MSTRG.30993	MSTRG.30996	ENSRNOG00000048489	ENSRNOG00000042152	ENSRNOG00000023627	ENSRNOG00000056385	ENSRNOG00000056386	ENSRNOG00000053159	ENSRNOG00000056382	ENSRNOG00000056389	ENSRNOG00000053155	ENSRNOG00000000906	ENSRNOG00000009459	ENSRNOG00000005138	ENSRNOG00000056656	MSTRG.261	ENSRNOG00000005133	ENSRNOG00000009451	ENSRNOG00000056651	ENSRNOG00000021528	MSTRG.9935	ENSRNOG00000021524	ENSRNOG00000021521	ENSRNOG00000059833	ENSRNOG00000059837	ENSRNOG00000059834	ENSRNOG00000004666	ENSRNOG00000050713	MSTRG.26998	ENSRNOG00000058126	MSTRG.12302	MSTRG.17341	MSTRG.13841	MSTRG.30179	MSTRG.21416	ENSRNOG00000032246	MSTRG.21414	MSTRG.30172	ENSRNOG00000061215	ENSRNOG00000032737	ENSRNOG00000023312	ENSRNOG00000023317	ENSRNOG00000023314	ENSRNOG00000023318	ENSRNOG00000033195	ENSRNOG00000033196	ENSRNOG00000033199	ENSRNOG00000048921	ENSRNOG00000048927	ENSRNOG00000048926	ENSRNOG00000008416	ENSRNOG00000008415	ENSRNOG00000008414	ENSRNOG00000008412	ENSRNOG00000031955	MSTRG.16565	ENSRNOG00000009183	MSTRG.16569	ENSRNOG00000011723	ENSRNOG00000025000	ENSRNOG00000026853	ENSRNOG00000055629	ENSRNOG00000022199	MSTRG.11031	MSTRG.11036	MSTRG.22877	MSTRG.22873	MSTRG.26145	MSTRG.18316	ENSRNOG00000001159	MSTRG.3996	MSTRG.3998	MSTRG.3999	ENSRNOG00000039627	ENSRNOG00000031453	ENSRNOG00000005274	ENSRNOG00000028456	ENSRNOG00000054469	ENSRNOG00000054467	ENSRNOG00000054465	ENSRNOG00000054463	ENSRNOG00000054461	ENSRNOG00000054460	ENSRNOG00000049203	ENSRNOG00000049208	MSTRG.12786	MSTRG.10877	MSTRG.10879	MSTRG.13789	MSTRG.13784	ENSRNOG00000032900	ENSRNOG00000032902	MSTRG.1830	ENSRNOG00000055737	ENSRNOG00000055733	ENSRNOG00000048555	ENSRNOG00000018529	ENSRNOG00000018524	ENSRNOG00000018522	ENSRNOG00000018520	ENSRNOG00000018521	ENSRNOG00000012379	ENSRNOG00000011933	ENSRNOG00000059656	MSTRG.6829	MSTRG.12439	MSTRG.12432	MSTRG.6826	ENSRNOG00000012371	ENSRNOG00000007128	ENSRNOG00000007129	MSTRG.33443	ENSRNOG00000007125	ENSRNOG00000008563	ENSRNOG00000001982	ENSRNOG00000001980	ENSRNOG00000001986	ENSRNOG00000001984	ENSRNOG00000052171	MSTRG.7885	ENSRNOG00000000580	ENSRNOG00000000583	ENSRNOG00000000582	ENSRNOG00000000585	ENSRNOG00000000587	ENSRNOG00000000586	ENSRNOG00000000588	ENSRNOG00000046333	MSTRG.8689	MSTRG.8688	ENSRNOG00000013533	ENSRNOG00000013535	ENSRNOG00000013536	ENSRNOG00000056411	MSTRG.8687	ENSRNOG00000000639	ENSRNOG00000000638	MSTRG.32315	MSTRG.32316	ENSRNOG00000000636	ENSRNOG00000000634	ENSRNOG00000038331	ENSRNOG00000031348	ENSRNOG00000007516	MSTRG.20121	MSTRG.20122	ENSRNOG00000042547	ENSRNOG00000006747	ENSRNOG00000018046	ENSRNOG00000006741	ENSRNOG00000006740	MSTRG.712	MSTRG.713	MSTRG.31758	MSTRG.31759	MSTRG.31755	ENSRNOG00000027278	MSTRG.5109	MSTRG.35046	MSTRG.5101	ENSRNOG00000027277	ENSRNOG00000054817	ENSRNOG00000054814	ENSRNOG00000001212	ENSRNOG00000001213	ENSRNOG00000001210	ENSRNOG00000001211	ENSRNOG00000001216	ENSRNOG00000001214	ENSRNOG00000001215	ENSRNOG00000047880	MSTRG.21651	ENSRNOG00000051494	ENSRNOG00000017539	ENSRNOG00000017536	ENSRNOG00000017531	ENSRNOG00000027350	ENSRNOG00000051280	MSTRG.21388	ENSRNOG00000051284	ENSRNOG00000051285	ENSRNOG00000051286	ENSRNOG00000027357	MSTRG.34313	MSTRG.6451	MSTRG.6455	ENSRNOG00000053391	MSTRG.5810	MSTRG.33831	MSTRG.33838	ENSRNOG00000011263	ENSRNOG00000011260	ENSRNOG00000011268	ENSRNOG00000045905	ENSRNOG00000033653	ENSRNOG00000060407	ENSRNOG00000060404	ENSRNOG00000014373	ENSRNOG00000014372	ENSRNOG00000014371	ENSRNOG00000014378	ENSRNOG00000010580	ENSRNOG00000016281	ENSRNOG00000016284	ENSRNOG00000016286	ENSRNOG00000015393	MSTRG.29238	ENSRNOG00000015396	ENSRNOG00000015397	MSTRG.29233	ENSRNOG00000022353	ENSRNOG00000011480	MSTRG.33369	ENSRNOG00000011488	ENSRNOG00000011489	MSTRG.7418	ENSRNOG00000017884	ENSRNOG00000017887	ENSRNOG00000017881	MSTRG.35869	ENSRNOG00000033515	ENSRNOG00000024213	ENSRNOG00000024210	ENSRNOG00000047505	ENSRNOG00000047506	ENSRNOG00000015027	ENSRNOG00000015021	ENSRNOG00000047508	ENSRNOG00000047509	ENSRNOG00000043436	ENSRNOG00000050908	MSTRG.8946	ENSRNOG00000053717	MSTRG.24149	MSTRG.24144	MSTRG.14456	ENSRNOG00000021199	MSTRG.12993	ENSRNOG00000053349	ENSRNOG00000053343	ENSRNOG00000005076	ENSRNOG00000005077	ENSRNOG00000005074	ENSRNOG00000020244	ENSRNOG00000020246	ENSRNOG00000020248	ENSRNOG00000058596	ENSRNOG00000058595	ENSRNOG00000025998	ENSRNOG00000025994	ENSRNOG00000022660	ENSRNOG00000027731	ENSRNOG00000027730	ENSRNOG00000027733	ENSRNOG00000027736	ENSRNOG00000009175	ENSRNOG00000031927	ENSRNOG00000009172	ENSRNOG00000009170	ENSRNOG00000009178	ENSRNOG00000049955	ENSRNOG00000023299	ENSRNOG00000060754	ENSRNOG00000059640	ENSRNOG00000059641	ENSRNOG00000004036	ENSRNOG00000004030	ENSRNOG00000004033	MSTRG.17551	ENSRNOG00000061419	ENSRNOG00000048066	ENSRNOG00000061414	ENSRNOG00000061415	ENSRNOG00000061411	ENSRNOG00000032780	ENSRNOG00000008628	ENSRNOG00000008629	ENSRNOG00000008625	ENSRNOG00000008626	ENSRNOG00000039807	ENSRNOG00000023122	ENSRNOG00000023129	MSTRG.3768	MSTRG.22480	MSTRG.22486	ENSRNOG00000013736	ENSRNOG00000013737	ENSRNOG00000013734	ENSRNOG00000022652	ENSRNOG00000025602	ENSRNOG00000028273	ENSRNOG00000013738	ENSRNOG00000025608	ENSRNOG00000057382	MSTRG.12903	MSTRG.12904	ENSRNOG00000002473	ENSRNOG00000002471	ENSRNOG00000002470	ENSRNOG00000002474	ENSRNOG00000002478	ENSRNOG00000006503	ENSRNOG00000013089	ENSRNOG00000006500	ENSRNOG00000006508	MSTRG.21676	ENSRNOG00000026952	ENSRNOG00000026953	MSTRG.4236	ENSRNOG00000033433	ENSRNOG00000026958	MSTRG.4239	ENSRNOG00000038035	ENSRNOG00000013038	MSTRG.2963	MSTRG.23756	MSTRG.23753	MSTRG.15305	MSTRG.15302	ENSRNOG00000006579	ENSRNOG00000038789	ENSRNOG00000029606	ENSRNOG00000029608	ENSRNOG00000038786	ENSRNOG00000000905	ENSRNOG00000000904	ENSRNOG00000000907	ENSRNOG00000000900	ENSRNOG00000000909	ENSRNOG00000035494	ENSRNOG00000039783	ENSRNOG00000054342	ENSRNOG00000033449	ENSRNOG00000060830	ENSRNOG00000033444	ENSRNOG00000004951	ENSRNOG00000054694	ENSRNOG00000054690	ENSRNOG00000054692	ENSRNOG00000006889	ENSRNOG00000006884	ENSRNOG00000024543	ENSRNOG00000000012	ENSRNOG00000000017	MSTRG.13686	ENSRNOG00000060369	ENSRNOG00000042327	ENSRNOG00000016046	ENSRNOG00000055961	ENSRNOG00000016044	ENSRNOG00000048747	ENSRNOG00000042322	ENSRNOG00000016041	ENSRNOG00000042320	ENSRNOG00000018193	ENSRNOG00000018191	ENSRNOG00000018194	ENSRNOG00000033843	ENSRNOG00000033844	ENSRNOG00000038819	ENSRNOG00000052697	ENSRNOG00000052694	ENSRNOG00000052690	MSTRG.2154	ENSRNOG00000012061	ENSRNOG00000055569	ENSRNOG00000055568	ENSRNOG00000055565	ENSRNOG00000055564	ENSRNOG00000055562	ENSRNOG00000029107	ENSRNOG00000045678	ENSRNOG00000045679	ENSRNOG00000015746	ENSRNOG00000045670	ENSRNOG00000001821	ENSRNOG00000001820	ENSRNOG00000001823	ENSRNOG00000019247	ENSRNOG00000001829	ENSRNOG00000001828	ENSRNOG00000040242	MSTRG.33765	ENSRNOG00000011815	ENSRNOG00000011817	ENSRNOG00000007378	ENSRNOG00000007372	ENSRNOG00000007370	ENSRNOG00000007375	ENSRNOG00000007374	MSTRG.34936	ENSRNOG00000045580	ENSRNOG00000045581	MSTRG.7921	MSTRG.34938	ENSRNOG00000046163	ENSRNOG00000052033	ENSRNOG00000052037	MSTRG.3204	MSTRG.3206	MSTRG.9564	ENSRNOG00000014556	ENSRNOG00000014550	ENSRNOG00000053633	ENSRNOG00000053631	ENSRNOG00000053637	ENSRNOG00000053636	ENSRNOG00000053635	ENSRNOG00000053634	ENSRNOG00000053638	MSTRG.20081	MSTRG.693	ENSRNOG00000055843	ENSRNOG00000042668	ENSRNOG00000042660	ENSRNOG00000010079	ENSRNOG00000010071	MSTRG.964	MSTRG.960	ENSRNOG00000016894	ENSRNOG00000016897	ENSRNOG00000016890	MSTRG.37655	ENSRNOG00000051675	ENSRNOG00000051670	ENSRNOG00000051672	ENSRNOG00000059406	ENSRNOG00000059407	ENSRNOG00000059404	ENSRNOG00000059405	ENSRNOG00000059400	ENSRNOG00000059401	ENSRNOG00000015609	ENSRNOG00000059408	ENSRNOG00000011384	ENSRNOG00000011381	ENSRNOG00000011383	ENSRNOG00000011382	ENSRNOG00000055955	ENSRNOG00000055957	ENSRNOG00000055951	ENSRNOG00000055958	ENSRNOG00000055959	ENSRNOG00000010386	ENSRNOG00000061658	ENSRNOG00000061657	ENSRNOG00000061650	ENSRNOG00000010389	ENSRNOG00000048232	ENSRNOG00000009402	ENSRNOG00000011033	ENSRNOG00000056687	ENSRNOG00000011039	MSTRG.28423	MSTRG.28425	MSTRG.28427	ENSRNOG00000051099	MSTRG.22641	MSTRG.22648	MSTRG.26731	ENSRNOG00000014232	ENSRNOG00000014230	ENSRNOG00000014231	ENSRNOG00000014237	ENSRNOG00000014234	ENSRNOG00000014235	ENSRNOG00000010922	ENSRNOG00000010929	ENSRNOG00000016566	ENSRNOG00000016567	ENSRNOG00000016560	ENSRNOG00000016561	ENSRNOG00000025378	ENSRNOG00000025377	ENSRNOG00000025375	ENSRNOG00000025372	ENSRNOG00000025371	ENSRNOG00000025370	ENSRNOG00000060215	ENSRNOG00000060212	ENSRNOG00000060219	MSTRG.11249	MSTRG.11245	MSTRG.11243	MSTRG.27464	ENSRNOG00000003741	ENSRNOG00000003746	ENSRNOG00000003745	ENSRNOG00000024028	ENSRNOG00000021018	ENSRNOG00000021016	ENSRNOG00000024025	ENSRNOG00000021014	ENSRNOG00000021013	ENSRNOG00000021010	ENSRNOG00000021011	ENSRNOG00000007989	ENSRNOG00000057153	ENSRNOG00000061026	ENSRNOG00000058681	ENSRNOG00000054129	ENSRNOG00000058680	ENSRNOG00000051275	MSTRG.25919	MSTRG.25914	ENSRNOG00000049798	ENSRNOG00000030954	MSTRG.14368	ENSRNOG00000009690	ENSRNOG00000009691	ENSRNOG00000020625	ENSRNOG00000058416	ENSRNOG00000058417	ENSRNOG00000058412	ENSRNOG00000025819	ENSRNOG00000028822	ENSRNOG00000028826	ENSRNOG00000009030	ENSRNOG00000009031	ENSRNOG00000009037	ENSRNOG00000009035	ENSRNOG00000061969	MSTRG.14988	MSTRG.14983	MSTRG.25009	MSTRG.25007	MSTRG.13354	ENSRNOG00000003298	ENSRNOG00000005556	ENSRNOG00000005551	ENSRNOG00000005550	ENSRNOG00000054352	MSTRG.19057	ENSRNOG00000000312	MSTRG.12008	ENSRNOG00000000314	ENSRNOG00000000316	ENSRNOG00000002784	ENSRNOG00000002781	ENSRNOG00000002782	ENSRNOG00000002789	ENSRNOG00000032085	ENSRNOG00000032086	MSTRG.2315	MSTRG.2316	MSTRG.17187	ENSRNOG00000008129	MSTRG.16275	MSTRG.16276	MSTRG.32165	MSTRG.16270	MSTRG.16273	MSTRG.32169	ENSRNOG00000029064	MSTRG.13978	ENSRNOG00000019007	ENSRNOG00000048231	ENSRNOG00000019005	ENSRNOG00000019000	ENSRNOG00000004200	ENSRNOG00000004206	ENSRNOG00000004207	ENSRNOG00000004205	ENSRNOG00000007578	ENSRNOG00000008788	ENSRNOG00000007570	ENSRNOG00000007573	ENSRNOG00000007575	ENSRNOG00000008786	ENSRNOG00000008785	ENSRNOG00000012654	ENSRNOG00000012652	ENSRNOG00000012650	ENSRNOG00000029399	ENSRNOG00000012658	MSTRG.8016	MSTRG.3045	MSTRG.24833	MSTRG.24831	MSTRG.18095	MSTRG.22365	MSTRG.22362	MSTRG.3591	ENSRNOG00000025034	ENSRNOG00000025037	ENSRNOG00000025030	ENSRNOG00000025031	MSTRG.4062	MSTRG.1680	ENSRNOG00000056841	ENSRNOG00000056847	ENSRNOG00000051975	ENSRNOG00000013291	ENSRNOG00000013290	ENSRNOG00000013293	ENSRNOG00000013292	ENSRNOG00000013294	MSTRG.2887	MSTRG.2881	ENSRNOG00000002200	ENSRNOG00000002202	ENSRNOG00000002204	ENSRNOG00000002205	ENSRNOG00000002207	ENSRNOG00000051411	MSTRG.10098	ENSRNOG00000051410	ENSRNOG00000005964	ENSRNOG00000005965	ENSRNOG00000005960	ENSRNOG00000005963	ENSRNOG00000005968	ENSRNOG00000035046	MSTRG.15119	ENSRNOG00000031743	ENSRNOG00000036530	ENSRNOG00000029830	ENSRNOG00000038598	ENSRNOG00000029835	ENSRNOG00000029837	ENSRNOG00000038592	ENSRNOG00000015526	ENSRNOG00000015522	ENSRNOG00000011634	ENSRNOG00000011636	MSTRG.3868	MSTRG.14641	MSTRG.14640	ENSRNOG00000015297	ENSRNOG00000015295	MSTRG.13010	ENSRNOG00000015292	ENSRNOG00000015290	ENSRNOG00000049629	ENSRNOG00000018019	ENSRNOG00000049622	ENSRNOG00000044394	ENSRNOG00000039249	MSTRG.6332	MSTRG.6334	ENSRNOG00000054553	ENSRNOG00000016368	MSTRG.33351	MSTRG.30910	ENSRNOG00000037374	ENSRNOG00000037376	ENSRNOG00000001582	ENSRNOG00000041411	ENSRNOG00000001581	MSTRG.19558	MSTRG.35988	ENSRNOG00000047158	MSTRG.35985	ENSRNOG00000049575	ENSRNOG00000046829	MSTRG.2052	ENSRNOG00000021259	ENSRNOG00000021256	MSTRG.32401	ENSRNOG00000007398	ENSRNOG00000056308	ENSRNOG00000056305	ENSRNOG00000056301	ENSRNOG00000011990	ENSRNOG00000011991	ENSRNOG00000011992	ENSRNOG00000011994	ENSRNOG00000017108	ENSRNOG00000011997	ENSRNOG00000017105	ENSRNOG00000017102	MSTRG.34766	ENSRNOG00000020616	ENSRNOG00000020614	MSTRG.26913	ENSRNOG00000020619	ENSRNOG00000050466	ENSRNOG00000050465	ENSRNOG00000058654	ENSRNOG00000027962	ENSRNOG00000050468	ENSRNOG00000058651	ENSRNOG00000058652	ENSRNOG00000014453	ENSRNOG00000014450	MSTRG.20369	ENSRNOG00000014454	ENSRNOG00000014459	ENSRNOG00000053840	ENSRNOG00000053845	MSTRG.672	ENSRNOG00000050794	ENSRNOG00000057161	ENSRNOG00000050792	ENSRNOG00000050799	ENSRNOG00000060691	ENSRNOG00000055553	MSTRG.20544	MSTRG.20543	ENSRNOG00000060694	MSTRG.20548	MSTRG.35178	MSTRG.35179	ENSRNOG00000027341	ENSRNOG00000027343	MSTRG.21492	MSTRG.21491	MSTRG.21497	MSTRG.21495	ENSRNOG00000060975	ENSRNOG00000060972	ENSRNOG00000060970	MSTRG.27798	ENSRNOG00000060979	MSTRG.37444	ENSRNOG00000033115	ENSRNOG00000059215	ENSRNOG00000059211	ENSRNOG00000059210	MSTRG.5527	ENSRNOG00000011170	ENSRNOG00000011171	ENSRNOG00000011177	ENSRNOG00000011174	ENSRNOG00000011178	ENSRNOG00000022448	ENSRNOG00000011518	ENSRNOG00000022445	ENSRNOG00000052684	ENSRNOG00000060393	ENSRNOG00000060391	MSTRG.26673	MSTRG.26671	ENSRNOG00000061373	ENSRNOG00000061371	ENSRNOG00000025239	ENSRNOG00000025231	ENSRNOG00000025235	ENSRNOG00000060020	ENSRNOG00000060021	ENSRNOG00000060022	ENSRNOG00000021938	MSTRG.5937	ENSRNOG00000021931	ENSRNOG00000015913	MSTRG.15757	MSTRG.15755	MSTRG.27234	ENSRNOG00000045666	ENSRNOG00000046484	ENSRNOG00000015403	ENSRNOG00000046482	MSTRG.14086	ENSRNOG00000004500	ENSRNOG00000004503	ENSRNOG00000004502	ENSRNOG00000049429	ENSRNOG00000015408	ENSRNOG00000018254	ENSRNOG00000018255	ENSRNOG00000018251	ENSRNOG00000049426	ENSRNOG00000031233	ENSRNOG00000028985	ENSRNOG00000028984	MSTRG.12701	MSTRG.12702	ENSRNOG00000011575	MSTRG.38121	MSTRG.17060	MSTRG.33118	MSTRG.33110	MSTRG.33112	ENSRNOG00000037175	ENSRNOG00000037172	ENSRNOG00000037171	ENSRNOG00000001572	ENSRNOG00000052244	ENSRNOG00000052247	ENSRNOG00000001575	MSTRG.19396	MSTRG.19392	ENSRNOG00000019613	ENSRNOG00000019612	MSTRG.32644	ENSRNOG00000019618	MSTRG.6162	MSTRG.18630	ENSRNOG00000000501	ENSRNOG00000000503	ENSRNOG00000000502	ENSRNOG00000000505	ENSRNOG00000000504	ENSRNOG00000000507	ENSRNOG00000000506	MSTRG.8600	ENSRNOG00000029212	MSTRG.8607	ENSRNOG00000007300	ENSRNOG00000011827	MSTRG.32399	ENSRNOG00000013826	MSTRG.4927	ENSRNOG00000013823	ENSRNOG00000013820	ENSRNOG00000013821	ENSRNOG00000012199	ENSRNOG00000012195	ENSRNOG00000012197	ENSRNOG00000012192	ENSRNOG00000012447	ENSRNOG00000012443	ENSRNOG00000012442	ENSRNOG00000012440	ENSRNOG00000012448	MSTRG.18111	ENSRNOG00000041894	ENSRNOG00000061845	ENSRNOG00000015873	ENSRNOG00000028161	ENSRNOG00000003365	ENSRNOG00000003367	ENSRNOG00000039466	ENSRNOG00000039463	ENSRNOG00000039461	MSTRG.9268	ENSRNOG00000001299	ENSRNOG00000001293	ENSRNOG00000001296	ENSRNOG00000001297	ENSRNOG00000001295	ENSRNOG00000057367	ENSRNOG00000057361	ENSRNOG00000057362	ENSRNOG00000013317	ENSRNOG00000013312	ENSRNOG00000013313	ENSRNOG00000013318	ENSRNOG00000051208	ENSRNOG00000030628	ENSRNOG00000051200	ENSRNOG00000030622	ENSRNOG00000051203	ENSRNOG00000051204	ENSRNOG00000030625	ENSRNOG00000051207	ENSRNOG00000002014	MSTRG.36	ENSRNOG00000014044	ENSRNOG00000014046	ENSRNOG00000014049	ENSRNOG00000010756	ENSRNOG00000054189	ENSRNOG00000010752	ENSRNOG00000054184	ENSRNOG00000054186	ENSRNOG00000054187	ENSRNOG00000054180	ENSRNOG00000010758	ENSRNOG00000018939	MSTRG.5725	MSTRG.5726	ENSRNOG00000018931	ENSRNOG00000057988	ENSRNOG00000018932	ENSRNOG00000018935	ENSRNOG00000018936	MSTRG.37132	ENSRNOG00000036703	MSTRG.37134	ENSRNOG00000036701	MSTRG.9519	MSTRG.5892	MSTRG.5890	MSTRG.5896	ENSRNOG00000055277	ENSRNOG00000011401	ENSRNOG00000011406	ENSRNOG00000011407	ENSRNOG00000043124	ENSRNOG00000045989	ENSRNOG00000016756	ENSRNOG00000016754	ENSRNOG00000016753	ENSRNOG00000016752	ENSRNOG00000016751	ENSRNOG00000016750	ENSRNOG00000015318	ENSRNOG00000052617	ENSRNOG00000050981	ENSRNOG00000050982	ENSRNOG00000050983	MSTRG.33253	MSTRG.33252	MSTRG.33256	ENSRNOG00000017803	ENSRNOG00000047581	ENSRNOG00000052723	ENSRNOG00000052725	ENSRNOG00000022932	ENSRNOG00000042292	ENSRNOG00000054007	ENSRNOG00000023688	ENSRNOG00000058576	MSTRG.27758	ENSRNOG00000046675	ENSRNOG00000042747	ENSRNOG00000042741	ENSRNOG00000042740	ENSRNOG00000017933	ENSRNOG00000014863	ENSRNOG00000014861	ENSRNOG00000014869	ENSRNOG00000021776	ENSRNOG00000021773	ENSRNOG00000021771	MSTRG.453	ENSRNOG00000053643	ENSRNOG00000059976	ENSRNOG00000059974	ENSRNOG00000059973	ENSRNOG00000059970	ENSRNOG00000018892	ENSRNOG00000059978	ENSRNOG00000004743	ENSRNOG00000004742	ENSRNOG00000004741	ENSRNOG00000004740	ENSRNOG00000004747	ENSRNOG00000004749	ENSRNOG00000011320	ENSRNOG00000009245	ENSRNOG00000009244	ENSRNOG00000009240	ENSRNOG00000009243	ENSRNOG00000009248	ENSRNOG00000020792	ENSRNOG00000020793	ENSRNOG00000020791	ENSRNOG00000020797	ENSRNOG00000020799	MSTRG.21515	MSTRG.21519	ENSRNOG00000020425	ENSRNOG00000020420	ENSRNOG00000020421	ENSRNOG00000061945	ENSRNOG00000061946	ENSRNOG00000061947	MSTRG.36616	ENSRNOG00000061943	ENSRNOG00000051561	ENSRNOG00000051560	ENSRNOG00000059394	ENSRNOG00000059398	ENSRNOG00000058377	ENSRNOG00000058376	ENSRNOG00000058375	ENSRNOG00000058372	ENSRNOG00000023214	MSTRG.12867	ENSRNOG00000023210	ENSRNOG00000010412	ENSRNOG00000010410	ENSRNOG00000010418	ENSRNOG00000059026	ENSRNOG00000060607	ENSRNOG00000059021	ENSRNOG00000060603	ENSRNOG00000002843	ENSRNOG00000026488	ENSRNOG00000033700	ENSRNOG00000061230	ENSRNOG00000061231	ENSRNOG00000061237	ENSRNOG00000061238	MSTRG.25510	MSTRG.11959	ENSRNOG00000060724	ENSRNOG00000060729	MSTRG.23201	MSTRG.29178	ENSRNOG00000025689	MSTRG.29170	MSTRG.11378	MSTRG.11373	MSTRG.11375	ENSRNOG00000034161	ENSRNOG00000034164	ENSRNOG00000034168	ENSRNOG00000021355	ENSRNOG00000001058	ENSRNOG00000060507	ENSRNOG00000001053	ENSRNOG00000001055	ENSRNOG00000001056	ENSRNOG00000001057	ENSRNOG00000014290	MSTRG.26354	ENSRNOG00000014293	MSTRG.24262	ENSRNOG00000013945	MSTRG.14475	ENSRNOG00000026196	ENSRNOG00000028556	ENSRNOG00000028557	MSTRG.27006	ENSRNOG00000006806	MSTRG.14299	ENSRNOG00000006802	ENSRNOG00000006803	MSTRG.10931	MSTRG.14291	MSTRG.14295	ENSRNOG00000009722	ENSRNOG00000009723	ENSRNOG00000000091	ENSRNOG00000009726	ENSRNOG00000027098	ENSRNOG00000032860	MSTRG.13899	ENSRNOG00000055071	ENSRNOG00000055076	ENSRNOG00000055074	ENSRNOG00000055079	ENSRNOG00000055078	ENSRNOG00000003544	ENSRNOG00000003546	MSTRG.33093	ENSRNOG00000021017	MSTRG.19741	MSTRG.19746	ENSRNOG00000040136	ENSRNOG00000032130	ENSRNOG00000032132	ENSRNOG00000032134	MSTRG.2485	MSTRG.2484	ENSRNOG00000007049	ENSRNOG00000008098	ENSRNOG00000018770	ENSRNOG00000007041	ENSRNOG00000008091	ENSRNOG00000008090	MSTRG.6803	ENSRNOG00000007044	ENSRNOG00000008095	ENSRNOG00000007046	ENSRNOG00000038896	MSTRG.2731	ENSRNOG00000019791	ENSRNOG00000008548	ENSRNOG00000008546	MSTRG.3280	MSTRG.3281	MSTRG.3289	ENSRNOG00000002630	ENSRNOG00000002632	ENSRNOG00000002635	ENSRNOG00000002636	ENSRNOG00000046479	ENSRNOG00000046478	ENSRNOG00000019424	ENSRNOG00000019425	ENSRNOG00000019426	ENSRNOG00000019427	ENSRNOG00000019422	ENSRNOG00000006399	ENSRNOG00000006397	ENSRNOG00000006395	ENSRNOG00000019428	ENSRNOG00000006393	ENSRNOG00000044905	MSTRG.32051	ENSRNOG00000000778	ENSRNOG00000000779	ENSRNOG00000038275	MSTRG.9876	MSTRG.4889	ENSRNOG00000023614	MSTRG.20000	ENSRNOG00000006025	ENSRNOG00000056753	ENSRNOG00000056757	ENSRNOG00000056756	ENSRNOG00000056755	ENSRNOG00000036934	ENSRNOG00000056758	ENSRNOG00000012762	MSTRG.4774	ENSRNOG00000012760	MSTRG.4776	ENSRNOG00000012764	ENSRNOG00000015939	ENSRNOG00000016587	ENSRNOG00000015932	ENSRNOG00000015936	ENSRNOG00000057085	ENSRNOG00000057086	MSTRG.35729	ENSRNOG00000057089	ENSRNOG00000016583	ENSRNOG00000019857	ENSRNOG00000018286	ENSRNOG00000018285	ENSRNOG00000017272	ENSRNOG00000001555	ENSRNOG00000055769	ENSRNOG00000001559	ENSRNOG00000015685	ENSRNOG00000017279	ENSRNOG00000015682	ENSRNOG00000050369	ENSRNOG00000042889	ENSRNOG00000042884	ENSRNOG00000015162	MSTRG.21758	ENSRNOG00000050367	MSTRG.1118	MSTRG.30526	ENSRNOG00000010390	MSTRG.34457	ENSRNOG00000054062	ENSRNOG00000051015	MSTRG.5918	MSTRG.34186	ENSRNOG00000011307	ENSRNOG00000011306	MSTRG.34875	ENSRNOG00000011300	ENSRNOG00000011308	MSTRG.12776	ENSRNOG00000008914	ENSRNOG00000061645	ENSRNOG00000045821	ENSRNOG00000045826	ENSRNOG00000016653	ENSRNOG00000016654	ENSRNOG00000016655	ENSRNOG00000060525	ENSRNOG00000060520	ENSRNOG00000060523	ENSRNOG00000023941	ENSRNOG00000023946	MSTRG.7511	MSTRG.7515	MSTRG.7517	ENSRNOG00000060293	ENSRNOG00000060292	ENSRNOG00000060291	MSTRG.32939	ENSRNOG00000020086	ENSRNOG00000015101	ENSRNOG00000047466	ENSRNOG00000015105	ENSRNOG00000043378	ENSRNOG00000043377	ENSRNOG00000043374	MSTRG.29994	MSTRG.36035	MSTRG.8861	MSTRG.8845	MSTRG.24061	ENSRNOG00000021097	ENSRNOG00000021095	ENSRNOG00000021090	ENSRNOG00000021091	ENSRNOG00000020325	MSTRG.9137	ENSRNOG00000020321	ENSRNOG00000051848	MSTRG.28414	ENSRNOG00000045597	MSTRG.34174	ENSRNOG00000058949	ENSRNOG00000058944	ENSRNOG00000058940	ENSRNOG00000058497	ENSRNOG00000058492	MSTRG.6630	ENSRNOG00000058490	ENSRNOG00000058491	ENSRNOG00000058498	ENSRNOG00000039481	ENSRNOG00000005623	ENSRNOG00000053574	ENSRNOG00000053576	ENSRNOG00000005628	MSTRG.14908	MSTRG.25082	MSTRG.23874	ENSRNOG00000049858	ENSRNOG00000050004	ENSRNOG00000050006	ENSRNOG00000060368	ENSRNOG00000049853	ENSRNOG00000058237	ENSRNOG00000058234	ENSRNOG00000058238	ENSRNOG00000059726	ENSRNOG00000059725	ENSRNOG00000059723	ENSRNOG00000059722	ENSRNOG00000059720	ENSRNOG00000059729	ENSRNOG00000059728	ENSRNOG00000004288	ENSRNOG00000004280	ENSRNOG00000004284	MSTRG.22050	MSTRG.22054	MSTRG.17766	ENSRNOG00000005234	ENSRNOG00000023005	ENSRNOG00000060596	ENSRNOG00000054422	ENSRNOG00000014226	ENSRNOG00000023008	MSTRG.28102	MSTRG.28101	ENSRNOG00000048817	ENSRNOG00000048812	ENSRNOG00000048819	ENSRNOG00000025528	ENSRNOG00000022751	ENSRNOG00000022753	ENSRNOG00000025522	ENSRNOG00000025523	ENSRNOG00000025520	ENSRNOG00000008703	MSTRG.27628	ENSRNOG00000008707	ENSRNOG00000008706	ENSRNOG00000052264	ENSRNOG00000008704	MSTRG.27621	MSTRG.4775	ENSRNOG00000002537	ENSRNOG00000002535	ENSRNOG00000002532	ENSRNOG00000002539	ENSRNOG00000006622	ENSRNOG00000006623	ENSRNOG00000013169	ENSRNOG00000013167	ENSRNOG00000013166	MSTRG.16415	MSTRG.16417	MSTRG.4579	MSTRG.25702	ENSRNOG00000026690	MSTRG.25700	MSTRG.25707	ENSRNOG00000033572	ENSRNOG00000033573	ENSRNOG00000033570	ENSRNOG00000002289	MSTRG.2806	ENSRNOG00000001397	ENSRNOG00000001392	ENSRNOG00000001391	ENSRNOG00000024346	ENSRNOG00000029528	ENSRNOG00000029529	MSTRG.24549	MSTRG.24548	MSTRG.24544	MSTRG.18262	MSTRG.18268	MSTRG.10015	ENSRNOG00000035628	ENSRNOG00000054260	ENSRNOG00000054264	ENSRNOG00000035623	MSTRG.1058	MSTRG.1052	MSTRG.1055	ENSRNOG00000028690	ENSRNOG00000028699	ENSRNOG00000007178	ENSRNOG00000049331	ENSRNOG00000049330	ENSRNOG00000049335	ENSRNOG00000049336	ENSRNOG00000000112	ENSRNOG00000000111	ENSRNOG00000060633	ENSRNOG00000037661	ENSRNOG00000060779	ENSRNOG00000018097	ENSRNOG00000018092	ENSRNOG00000018090	ENSRNOG00000041492	ENSRNOG00000055603	MSTRG.35907	MSTRG.35906	ENSRNOG00000052954	ENSRNOG00000052950	MSTRG.7066	ENSRNOG00000027022	MSTRG.32481	ENSRNOG00000060637	ENSRNOG00000027028	ENSRNOG00000019326	ENSRNOG00000019325	ENSRNOG00000048174	ENSRNOG00000019322	ENSRNOG00000019321	MSTRG.33680	MSTRG.35237	MSTRG.33682	ENSRNOG00000019328	ENSRNOG00000037082	ENSRNOG00000037087	ENSRNOG00000037085	MSTRG.17469	ENSRNOG00000011918	ENSRNOG00000011910	ENSRNOG00000011912	ENSRNOG00000060831	ENSRNOG00000007230	ENSRNOG00000011917	ENSRNOG00000012357	ENSRNOG00000012356	ENSRNOG00000012354	ENSRNOG00000017181	ENSRNOG00000060837	ENSRNOG00000017188	ENSRNOG00000060836	ENSRNOG00000021614	MSTRG.33537	MSTRG.33535	MSTRG.3363	ENSRNOG00000052373	ENSRNOG00000052376	ENSRNOG00000014980	ENSRNOG00000014986	ENSRNOG00000039955	ENSRNOG00000020125	ENSRNOG00000020124	ENSRNOG00000046202	ENSRNOG00000046207	ENSRNOG00000013407	ENSRNOG00000013408	ENSRNOG00000013409	ENSRNOG00000053773	ENSRNOG00000053770	ENSRNOG00000020696	ENSRNOG00000020695	ENSRNOG00000020694	ENSRNOG00000053778	ENSRNOG00000018958	ENSRNOG00000057476	ENSRNOG00000057470	ENSRNOG00000057478	ENSRNOG00000042432	ENSRNOG00000059151	MSTRG.20637	MSTRG.31594	ENSRNOG00000018950	MSTRG.35689	MSTRG.35685	MSTRG.35682	ENSRNOG00000057291	ENSRNOG00000057290	ENSRNOG00000057299	ENSRNOG00000009094	ENSRNOG00000051731	ENSRNOG00000051732	ENSRNOG00000051734	ENSRNOG00000059527	ENSRNOG00000015768	ENSRNOG00000059522	ENSRNOG00000015763	ENSRNOG00000015762	ENSRNOG00000030688	ENSRNOG00000017403	ENSRNOG00000017404	ENSRNOG00000017405	ENSRNOG00000017409	ENSRNOG00000055489	MSTRG.21276	MSTRG.28745	MSTRG.34224	ENSRNOG00000051190	ENSRNOG00000061040	MSTRG.28743	ENSRNOG00000061048	MSTRG.34229	ENSRNOG00000055481	MSTRG.33946	ENSRNOG00000014171	ENSRNOG00000014173	ENSRNOG00000014179	ENSRNOG00000014178	ENSRNOG00000056448	MSTRG.6076	MSTRG.6077	ENSRNOG00000010841	ENSRNOG00000010846	ENSRNOG00000016448	ENSRNOG00000016442	ENSRNOG00000016446	ENSRNOG00000022229	ENSRNOG00000022225	ENSRNOG00000022227	ENSRNOG00000060312	ENSRNOG00000060310	MSTRG.11525	ENSRNOG00000012479	MSTRG.27542	MSTRG.27543	MSTRG.27546	MSTRG.24381	MSTRG.24384	ENSRNOG00000061863	ENSRNOG00000061868	ENSRNOG00000009955	ENSRNOG00000009956	ENSRNOG00000009951	ENSRNOG00000009953	ENSRNOG00000045775	ENSRNOG00000004857	ENSRNOG00000004854	ENSRNOG00000028908	ENSRNOG00000005184	ENSRNOG00000005185	ENSRNOG00000005180	ENSRNOG00000012222	ENSRNOG00000009371	ENSRNOG00000009370	ENSRNOG00000009373	ENSRNOG00000009377	ENSRNOG00000005457	ENSRNOG00000009378	MSTRG.25162	MSTRG.25160	MSTRG.25166	ENSRNOG00000004582	ENSRNOG00000004589	MSTRG.13253	ENSRNOG00000031814	MSTRG.12128	MSTRG.19319	ENSRNOG00000002860	ENSRNOG00000002862	ENSRNOG00000002863	ENSRNOG00000002864	ENSRNOG00000002866	ENSRNOG00000059883	ENSRNOG00000062079	ENSRNOG00000062078	ENSRNOG00000059884	ENSRNOG00000062077	ENSRNOG00000062071	ENSRNOG00000062072	ENSRNOG00000019120	ENSRNOG00000019122	ENSRNOG00000017568	ENSRNOG00000019129	ENSRNOG00000019128	ENSRNOG00000004320	ENSRNOG00000004322	ENSRNOG00000024954	ENSRNOG00000024955	ENSRNOG00000004327	ENSRNOG00000024957	ENSRNOG00000038481	ENSRNOG00000023637	ENSRNOG00000012111	ENSRNOG00000012110	ENSRNOG00000023633	ENSRNOG00000012119	ENSRNOG00000023639	ENSRNOG00000061526	ENSRNOG00000061527	ENSRNOG00000061524	ENSRNOG00000019698	ENSRNOG00000061528	MSTRG.3163	ENSRNOG00000032542	MSTRG.3169	MSTRG.16332	ENSRNOG00000003052	ENSRNOG00000003059	ENSRNOG00000008931	ENSRNOG00000008933	ENSRNOG00000008934	ENSRNOG00000007743	ENSRNOG00000008936	ENSRNOG00000008937	ENSRNOG00000008939	MSTRG.22248	ENSRNOG00000007748	MSTRG.24646	ENSRNOG00000048993	ENSRNOG00000013642	ENSRNOG00000013641	ENSRNOG00000013647	MSTRG.7844	ENSRNOG00000013399	ENSRNOG00000013395	ENSRNOG00000013390	ENSRNOG00000013393	ENSRNOG00000001748	ENSRNOG00000001742	ENSRNOG00000001746	MSTRG.9159	MSTRG.9154	MSTRG.10192	ENSRNOG00000000839	ENSRNOG00000000838	ENSRNOG00000005849	ENSRNOG00000000831	ENSRNOG00000005841	ENSRNOG00000000837	ENSRNOG00000000836	ENSRNOG00000030330	ENSRNOG00000030334	MSTRG.15017	ENSRNOG00000002091	ENSRNOG00000002093	ENSRNOG00000002092	ENSRNOG00000002097	ENSRNOG00000036473	ENSRNOG00000038496	ENSRNOG00000061766	MSTRG.3949	ENSRNOG00000061008	MSTRG.6409	MSTRG.13757	ENSRNOG00000003870	ENSRNOG00000003872	ENSRNOG00000026051	ENSRNOG00000003878	ENSRNOG00000003879	ENSRNOG00000049104	ENSRNOG00000031171	ENSRNOG00000031173	ENSRNOG00000041852	ENSRNOG00000054762	ENSRNOG00000054764	ENSRNOG00000054765	ENSRNOG00000054768	ENSRNOG00000054769	ENSRNOG00000037436	ENSRNOG00000037435	ENSRNOG00000037432	ENSRNOG00000037430	ENSRNOG00000053426	ENSRNOG00000055061	ENSRNOG00000053420	ENSRNOG00000016133	ENSRNOG00000016137	ENSRNOG00000016134	MSTRG.19457	ENSRNOG00000038965	ENSRNOG00000042232	ENSRNOG00000055411	ENSRNOG00000055418	MSTRG.105	MSTRG.8363	ENSRNOG00000012258	ENSRNOG00000012259	MSTRG.109	ENSRNOG00000021441	ENSRNOG00000021440	ENSRNOG00000047363	ENSRNOG00000047364	ENSRNOG00000047365	ENSRNOG00000047368	ENSRNOG00000025501	ENSRNOG00000056260	ENSRNOG00000025502	ENSRNOG00000056265	ENSRNOG00000009028	ENSRNOG00000056268	ENSRNOG00000057500	MSTRG.8897	ENSRNOG00000046012	ENSRNOG00000056195	ENSRNOG00000056197	ENSRNOG00000056193	ENSRNOG00000020719	MSTRG.21842	ENSRNOG00000020713	ENSRNOG00000020710	MSTRG.21848	ENSRNOG00000020714	ENSRNOG00000020715	ENSRNOG00000042507	ENSRNOG00000027847	MSTRG.31140	MSTRG.31146	MSTRG.31149	ENSRNOG00000062289	MSTRG.30230	ENSRNOG00000053923	ENSRNOG00000053929	MSTRG.36693	MSTRG.36699	ENSRNOG00000050697	ENSRNOG00000058044	ENSRNOG00000058047	ENSRNOG00000058042	ENSRNOG00000016960	ENSRNOG00000062272	ENSRNOG00000016962	ENSRNOG00000016963	ENSRNOG00000062277	ENSRNOG00000016965	ENSRNOG00000062275	ENSRNOG00000016967	ENSRNOG00000016968	MSTRG.21594	MSTRG.27859	MSTRG.27850	ENSRNOG00000062282	ENSRNOG00000010492	ENSRNOG00000010490	ENSRNOG00000010497	ENSRNOG00000010495	ENSRNOG00000006608	ENSRNOG00000059319	ENSRNOG00000059312	ENSRNOG00000059314	MSTRG.5203	MSTRG.35341	MSTRG.35340	ENSRNOG00000027156	ENSRNOG00000027151	MSTRG.35348	MSTRG.37270	MSTRG.29469	ENSRNOG00000026400	ENSRNOG00000026403	ENSRNOG00000003515	ENSRNOG00000023434	ENSRNOG00000017612	ENSRNOG00000006604	ENSRNOG00000000307	MSTRG.16135	ENSRNOG00000022521	ENSRNOG00000011728	ENSRNOG00000011726	MSTRG.16685	MSTRG.22732	ENSRNOG00000022382	MSTRG.29287	ENSRNOG00000034254	ENSRNOG00000060103	ENSRNOG00000060105	ENSRNOG00000021871	ENSRNOG00000058862	ENSRNOG00000058861	ENSRNOG00000059759	ENSRNOG00000009617	ENSRNOG00000002459	ENSRNOG00000031061	MSTRG.129	ENSRNOG00000021123	MSTRG.25828	ENSRNOG00000020837	ENSRNOG00000020835	MSTRG.27087	MSTRG.15569	ENSRNOG00000020839	MSTRG.35009	MSTRG.10422	MSTRG.13196	ENSRNOG00000049746	ENSRNOG00000049743	ENSRNOG00000031378	MSTRG.26847	ENSRNOG00000037231	ENSRNOG00000037230	ENSRNOG00000037238	ENSRNOG00000025925	ENSRNOG00000052528	ENSRNOG00000018448	MSTRG.13941	ENSRNOG00000019718	ENSRNOG00000019711	ENSRNOG00000019716	ENSRNOG00000008012	ENSRNOG00000008010	ENSRNOG00000008017	MSTRG.2406	ENSRNOG00000012091	MSTRG.8166	ENSRNOG00000012098	ENSRNOG00000033261	MSTRG.4809	MSTRG.4802	MSTRG.4807	ENSRNOG00000053236	ENSRNOG00000006314	ENSRNOG00000003794	ENSRNOG00000003797	ENSRNOG00000006319	ENSRNOG00000007957	ENSRNOG00000007955	ENSRNOG00000007951	ENSRNOG00000003247	ENSRNOG00000003244	MSTRG.3460	ENSRNOG00000003248	MSTRG.1196	ENSRNOG00000057008	ENSRNOG00000057000	ENSRNOG00000057006	ENSRNOG00000013053	ENSRNOG00000013057	ENSRNOG00000028753	ENSRNOG00000013055	ENSRNOG00000030106	ENSRNOG00000030107	ENSRNOG00000030102	ENSRNOG00000030101	ENSRNOG00000002115	ENSRNOG00000002117	ENSRNOG00000052461	ENSRNOG00000014720	ENSRNOG00000014721	ENSRNOG00000052460	ENSRNOG00000014723	ENSRNOG00000014726	ENSRNOG00000014727	ENSRNOG00000010658	ENSRNOG00000055814	ENSRNOG00000010650	ENSRNOG00000010652	ENSRNOG00000010655	ENSRNOG00000010657	MSTRG.24828	ENSRNOG00000055811	MSTRG.8005	MSTRG.19955	ENSRNOG00000018874	ENSRNOG00000018876	ENSRNOG00000018877	ENSRNOG00000015071	MSTRG.37070	ENSRNOG00000003657	MSTRG.16245	ENSRNOG00000043048	ENSRNOG00000025899	ENSRNOG00000011523	ENSRNOG00000043044	ENSRNOG00000011527	ENSRNOG00000011526	ENSRNOG00000055330	MSTRG.4585	ENSRNOG00000055336	MSTRG.37718	ENSRNOG00000015459	ENSRNOG00000015458	ENSRNOG00000015450	ENSRNOG00000015455	ENSRNOG00000047977	ENSRNOG00000015456	ENSRNOG00000015182	ENSRNOG00000015180	ENSRNOG00000015187	ENSRNOG00000050869	ENSRNOG00000050868	ENSRNOG00000050867	MSTRG.11734	MSTRG.9759	ENSRNOG00000018122	ENSRNOG00000018123	MSTRG.11736	ENSRNOG00000018125	ENSRNOG00000007896	MSTRG.37716	ENSRNOG00000008842	ENSRNOG00000008843	MSTRG.37714	ENSRNOG00000019831	MSTRG.22377	ENSRNOG00000052640	ENSRNOG00000052646	ENSRNOG00000052649	ENSRNOG00000032009	ENSRNOG00000017962	ENSRNOG00000017960	ENSRNOG00000017965	ENSRNOG00000017969	ENSRNOG00000052455	ENSRNOG00000042394	ENSRNOG00000042391	ENSRNOG00000042025	ENSRNOG00000042026	ENSRNOG00000032002	ENSRNOG00000013937	ENSRNOG00000013933	ENSRNOG00000013938	MSTRG.35565	ENSRNOG00000020166	MSTRG.316	MSTRG.314	MSTRG.313	MSTRG.318	ENSRNOG00000056010	ENSRNOG00000053067	ENSRNOG00000056012	ENSRNOG00000056013	ENSRNOG00000056014	ENSRNOG00000056015	ENSRNOG00000056016	ENSRNOG00000056017	ENSRNOG00000056019	ENSRNOG00000017032	ENSRNOG00000045555	ENSRNOG00000017036	ENSRNOG00000017039	ENSRNOG00000045558	ENSRNOG00000057760	ENSRNOG00000057765	ENSRNOG00000057769	ENSRNOG00000023440	ENSRNOG00000009528	ENSRNOG00000009521	ENSRNOG00000009522	ENSRNOG00000009523	ENSRNOG00000023094	ENSRNOG00000042596	ENSRNOG00000050081	ENSRNOG00000004171	ENSRNOG00000050087	ENSRNOG00000004177	ENSRNOG00000057626	ENSRNOG00000053687	ENSRNOG00000053685	ENSRNOG00000020501	ENSRNOG00000020505	ENSRNOG00000051684	ENSRNOG00000051682	ENSRNOG00000051688	ENSRNOG00000051689	MSTRG.30002	ENSRNOG00000032339	MSTRG.30009	MSTRG.28276	MSTRG.28270	ENSRNOG00000053909	ENSRNOG00000010350	ENSRNOG00000010352	ENSRNOG00000010357	ENSRNOG00000051356	ENSRNOG00000010358	ENSRNOG00000051352	ENSRNOG00000051350	ENSRNOG00000059109	MSTRG.28189	MSTRG.28184	MSTRG.28183	MSTRG.28181	ENSRNOG00000025433	MSTRG.17455	ENSRNOG00000033064	ENSRNOG00000033065	ENSRNOG00000026446	ENSRNOG00000033060	ENSRNOG00000033061	ENSRNOG00000061173	ENSRNOG00000061174	ENSRNOG00000061176	ENSRNOG00000061179	MSTRG.25251	MSTRG.11854	ENSRNOG00000060803	MSTRG.16492	MSTRG.16495	MSTRG.16499	ENSRNOG00000026616	MSTRG.25788	MSTRG.25782	MSTRG.25787	ENSRNOG00000051506	MSTRG.29637	MSTRG.29632	ENSRNOG00000051502	ENSRNOG00000051501	MSTRG.23368	MSTRG.26783	ENSRNOG00000062258	MSTRG.11140	ENSRNOG00000001317	ENSRNOG00000001316	ENSRNOG00000001314	MSTRG.22944	MSTRG.26258	MSTRG.26254	ENSRNOG00000062250	MSTRG.23091	ENSRNOG00000033352	MSTRG.14534	ENSRNOG00000030747	ENSRNOG00000030743	ENSRNOG00000006983	ENSRNOG00000028619	ENSRNOG00000028616	ENSRNOG00000049314	ENSRNOG00000028611	ENSRNOG00000061088	MSTRG.27123	ENSRNOG00000006925	ENSRNOG00000006924	ENSRNOG00000006926	ENSRNOG00000006921	MSTRG.19641	MSTRG.14392	ENSRNOG00000000196	ENSRNOG00000005342	ENSRNOG00000009642	ENSRNOG00000005344	ENSRNOG00000005345	ENSRNOG00000005346	ENSRNOG00000005347	ENSRNOG00000005348	ENSRNOG00000055135	ENSRNOG00000003424	ENSRNOG00000004437	ENSRNOG00000017227	ENSRNOG00000055683	ENSRNOG00000048467	MSTRG.12633	ENSRNOG00000052486	ENSRNOG00000052483	ENSRNOG00000052482	MSTRG.33600	MSTRG.33603	MSTRG.33604	ENSRNOG00000008196	ENSRNOG00000008194	ENSRNOG00000008193	ENSRNOG00000008190	ENSRNOG00000008191	MSTRG.16820	MSTRG.16822	ENSRNOG00000061653	MSTRG.6997	MSTRG.6995	MSTRG.6993	MSTRG.6992	MSTRG.6998	MSTRG.31195	ENSRNOG00000009236	MSTRG.19082	MSTRG.19080	ENSRNOG00000005794	ENSRNOG00000002775	ENSRNOG00000002776	ENSRNOG00000046535	ENSRNOG00000046530	ENSRNOG00000002773	ENSRNOG00000002778	MSTRG.3516	ENSRNOG00000019509	ENSRNOG00000019508	ENSRNOG00000019503	ENSRNOG00000019501	ENSRNOG00000019500	ENSRNOG00000019506	ENSRNOG00000014908	ENSRNOG00000014909	ENSRNOG00000014901	ENSRNOG00000014903	ENSRNOG00000014904	ENSRNOG00000014907	ENSRNOG00000008222	ENSRNOG00000000439	ENSRNOG00000000438	ENSRNOG00000008226	ENSRNOG00000000435	ENSRNOG00000000437	ENSRNOG00000000436	ENSRNOG00000000431	ENSRNOG00000000433	ENSRNOG00000000432	ENSRNOG00000046288	ENSRNOG00000046280	ENSRNOG00000046282	ENSRNOG00000046283	ENSRNOG00000046286	ENSRNOG00000006104	ENSRNOG00000006103	ENSRNOG00000006102	ENSRNOG00000006108	MSTRG.4637	ENSRNOG00000012681	ENSRNOG00000029366	ENSRNOG00000012682	ENSRNOG00000012684	ENSRNOG00000012686	MSTRG.884	MSTRG.885	MSTRG.31518	MSTRG.35607	ENSRNOG00000003160	ENSRNOG00000003164	MSTRG.18025	ENSRNOG00000056567	ENSRNOG00000007851	ENSRNOG00000008223	ENSRNOG00000001454	ENSRNOG00000001456	ENSRNOG00000001457	ENSRNOG00000017332	ENSRNOG00000017333	ENSRNOG00000017330	ENSRNOG00000001453	ENSRNOG00000004778	MSTRG.9060	ENSRNOG00000057217	ENSRNOG00000050240	MSTRG.1654	MSTRG.1656	ENSRNOG00000017488	ENSRNOG00000050647	ENSRNOG00000017485	MSTRG.21142	ENSRNOG00000050646	MSTRG.30644	ENSRNOG00000054837	MSTRG.34554	MSTRG.34553	ENSRNOG00000037835	ENSRNOG00000026315	ENSRNOG00000010597	ENSRNOG00000010595	ENSRNOG00000010594	ENSRNOG00000035548	ENSRNOG00000010591	ENSRNOG00000051114	ENSRNOG00000051117	ENSRNOG00000012608	ENSRNOG00000010598	MSTRG.6569	MSTRG.6565	MSTRG.6561	ENSRNOG00000036502	MSTRG.6385	ENSRNOG00000059466	ENSRNOG00000024093	ENSRNOG00000019970	ENSRNOG00000019974	ENSRNOG00000019975	ENSRNOG00000019979	ENSRNOG00000015220	ENSRNOG00000015221	ENSRNOG00000012940	ENSRNOG00000012947	ENSRNOG00000012944	ENSRNOG00000022800	ENSRNOG00000022802	ENSRNOG00000022804	MSTRG.24304	ENSRNOG00000061253	ENSRNOG00000051964	ENSRNOG00000051966	ENSRNOG00000051960	ENSRNOG00000051962	ENSRNOG00000009487	ENSRNOG00000005107	ENSRNOG00000053235	ENSRNOG00000005102	ENSRNOG00000009482	ENSRNOG00000009481	ENSRNOG00000053230	ENSRNOG00000056609	ENSRNOG00000056608	ENSRNOG00000053239	ENSRNOG00000009488	MSTRG.15933	MSTRG.20375	MSTRG.31255	ENSRNOG00000050766	ENSRNOG00000050760	ENSRNOG00000058173	ENSRNOG00000058175	ENSRNOG00000058179	ENSRNOG00000031896	ENSRNOG00000060120	ENSRNOG00000059802	ENSRNOG00000007214	ENSRNOG00000059801	ENSRNOG00000060126	MSTRG.26438	MSTRG.17392	ENSRNOG00000009861	MSTRG.17642	ENSRNOG00000050146	ENSRNOG00000023322	ENSRNOG00000026132	ENSRNOG00000026134	MSTRG.28029	ENSRNOG00000048919	ENSRNOG00000048910	ENSRNOG00000048917	ENSRNOG00000048914	ENSRNOG00000048915	ENSRNOG00000022492	ENSRNOG00000025443	ENSRNOG00000022490	ENSRNOG00000008423	MSTRG.27742	MSTRG.12879	MSTRG.16515	ENSRNOG00000022144	ENSRNOG00000022146	ENSRNOG00000060618	MSTRG.4434	ENSRNOG00000060610	MSTRG.4433	ENSRNOG00000039255	ENSRNOG00000026797	ENSRNOG00000026791	ENSRNOG00000024799	MSTRG.23113	ENSRNOG00000002361	ENSRNOG00000006478	ENSRNOG00000006472	ENSRNOG00000006471	ENSRNOG00000006470	MSTRG.4387	ENSRNOG00000014963	ENSRNOG00000026864	ENSRNOG00000014961	ENSRNOG00000057244	ENSRNOG00000024425	MSTRG.15098	ENSRNOG00000014965	ENSRNOG00000034366	ENSRNOG00000001128	ENSRNOG00000029778	ENSRNOG00000001124	ENSRNOG00000001126	ENSRNOG00000029773	MSTRG.24468	ENSRNOG00000012565	ENSRNOG00000037366	ENSRNOG00000037364	ENSRNOG00000005700	ENSRNOG00000059060	MSTRG.30901	ENSRNOG00000009282	MSTRG.1266	MSTRG.1269	ENSRNOG00000054458	ENSRNOG00000009284	ENSRNOG00000009286	ENSRNOG00000049271	ENSRNOG00000028426	ENSRNOG00000037368	ENSRNOG00000028422	ENSRNOG00000028423	ENSRNOG00000031286	ENSRNOG00000031287	ENSRNOG00000031285	ENSRNOG00000048585	ENSRNOG00000048580	ENSRNOG00000049181	ENSRNOG00000023112	ENSRNOG00000051160	MSTRG.32871	MSTRG.32872	ENSRNOG00000052858	ENSRNOG00000006167	ENSRNOG00000059066	ENSRNOG00000055499	ENSRNOG00000018570	ENSRNOG00000018574	ENSRNOG00000018576	ENSRNOG00000055497	ENSRNOG00000006771	ENSRNOG00000048636	ENSRNOG00000047057	ENSRNOG00000047052	ENSRNOG00000047053	ENSRNOG00000056674	ENSRNOG00000045749	ENSRNOG00000045740	ENSRNOG00000045742	ENSRNOG00000045743	MSTRG.33474	ENSRNOG00000001958	ENSRNOG00000001953	MSTRG.33478	ENSRNOG00000056505	MSTRG.34849	ENSRNOG00000007462	ENSRNOG00000006776	ENSRNOG00000014652	ENSRNOG00000052149	ENSRNOG00000052142	ENSRNOG00000052140	ENSRNOG00000052141	MSTRG.35998	ENSRNOG00000013562	ENSRNOG00000019355	ENSRNOG00000053437	ENSRNOG00000053436	ENSRNOG00000053431	ENSRNOG00000053430	ENSRNOG00000053433	ENSRNOG00000053438	ENSRNOG00000000606	ENSRNOG00000000604	ENSRNOG00000000605	ENSRNOG00000000609	ENSRNOG00000057538	ENSRNOG00000057532	ENSRNOG00000057537	ENSRNOG00000006735	ENSRNOG00000006731	ENSRNOG00000025637	MSTRG.20171	ENSRNOG00000006738	ENSRNOG00000042579	ENSRNOG00000057457	MSTRG.8508	MSTRG.8507	ENSRNOG00000057454	ENSRNOG00000010897	MSTRG.9456	ENSRNOG00000057396	ENSRNOG00000050169	ENSRNOG00000057390	ENSRNOG00000057392	MSTRG.31720	ENSRNOG00000027225	ENSRNOG00000027229	ENSRNOG00000027228	ENSRNOG00000054849	MSTRG.5175	ENSRNOG00000019009	MSTRG.35032	ENSRNOG00000054841	ENSRNOG00000054840	ENSRNOG00000054843	ENSRNOG00000054844	ENSRNOG00000054846	ENSRNOG00000047872	ENSRNOG00000010149	ENSRNOG00000010141	ENSRNOG00000010144	ENSRNOG00000010146	ENSRNOG00000010147	ENSRNOG00000012988	ENSRNOG00000032745	MSTRG.31579	ENSRNOG00000011237	ENSRNOG00000049615	ENSRNOG00000061720	ENSRNOG00000017693	MSTRG.6489	MSTRG.5820	ENSRNOG00000055822	MSTRG.28550	ENSRNOG00000030442	MSTRG.32419	MSTRG.37181	ENSRNOG00000014340	MSTRG.37184	MSTRG.11404	MSTRG.11408	MSTRG.4265	ENSRNOG00000016271	ENSRNOG00000016272	ENSRNOG00000022623	ENSRNOG00000016275	ENSRNOG00000016278	ENSRNOG00000016279	ENSRNOG00000022307	MSTRG.35857	ENSRNOG00000016776	ENSRNOG00000012322	MSTRG.24113	ENSRNOG00000012324	ENSRNOG00000009850	ENSRNOG00000009851	ENSRNOG00000009857	ENSRNOG00000053373	ENSRNOG00000053371	ENSRNOG00000053377	ENSRNOG00000020213	ENSRNOG00000020212	ENSRNOG00000020216	ENSRNOG00000005719	ENSRNOG00000005718	MSTRG.13117	ENSRNOG00000024508	ENSRNOG00000015708	MSTRG.17133	ENSRNOG00000009149	ENSRNOG00000031912	ENSRNOG00000009144	ENSRNOG00000009143	ENSRNOG00000009140	ENSRNOG00000002949	ENSRNOG00000002947	ENSRNOG00000002944	ENSRNOG00000002943	ENSRNOG00000002941	ENSRNOG00000062131	ENSRNOG00000062133	ENSRNOG00000062134	ENSRNOG00000062136	ENSRNOG00000062137	ENSRNOG00000062139	ENSRNOG00000012022	ENSRNOG00000048036	ENSRNOG00000048039	ENSRNOG00000059615	ENSRNOG00000013007	ENSRNOG00000004048	ENSRNOG00000012012	ENSRNOG00000023177	ENSRNOG00000012015	ENSRNOG00000061441	ENSRNOG00000061440	ENSRNOG00000061443	ENSRNOG00000045168	ENSRNOG00000061449	ENSRNOG00000003715	ENSRNOG00000003716	ENSRNOG00000003712	ENSRNOG00000007665	ENSRNOG00000039852	ENSRNOG00000039850	ENSRNOG00000039856	ENSRNOG00000039859	ENSRNOG00000039858	ENSRNOG00000007668	MSTRG.3759	MSTRG.3753	MSTRG.24947	MSTRG.24943	MSTRG.24941	MSTRG.1440	MSTRG.22478	MSTRG.1443	ENSRNOG00000025638	MSTRG.1448	ENSRNOG00000028207	ENSRNOG00000013764	ENSRNOG00000013767	ENSRNOG00000013766	ENSRNOG00000039581	ENSRNOG00000039582	ENSRNOG00000039588	ENSRNOG00000006539	ENSRNOG00000006532	ENSRNOG00000006534	ENSRNOG00000010282	ENSRNOG00000056930	ENSRNOG00000001629	ENSRNOG00000001628	ENSRNOG00000001622	ENSRNOG00000033403	ENSRNOG00000002449	ENSRNOG00000002440	ENSRNOG00000000979	MSTRG.2937	MSTRG.2936	ENSRNOG00000000974	ENSRNOG00000030278	ENSRNOG00000038068	MSTRG.4193	MSTRG.4192	ENSRNOG00000002199	MSTRG.4196	ENSRNOG00000002191	ENSRNOG00000002192	ENSRNOG00000038066	ENSRNOG00000031588	ENSRNOG00000031585	ENSRNOG00000012794	ENSRNOG00000001088	ENSRNOG00000030183	ENSRNOG00000030180	ENSRNOG00000001083	ENSRNOG00000001082	ENSRNOG00000012790	ENSRNOG00000001086	MSTRG.26820	ENSRNOG00000029988	MSTRG.10304	MSTRG.13655	MSTRG.13653	MSTRG.13652	ENSRNOG00000004904	MSTRG.18682	MSTRG.18680	MSTRG.18686	MSTRG.18684	MSTRG.6135	ENSRNOG00000028585	ENSRNOG00000028584	ENSRNOG00000039001	MSTRG.14155	ENSRNOG00000054395	ENSRNOG00000054397	ENSRNOG00000054390	ENSRNOG00000054392	ENSRNOG00000054643	ENSRNOG00000054641	ENSRNOG00000025946	ENSRNOG00000054648	ENSRNOG00000000021	ENSRNOG00000000024	ENSRNOG00000025948	MSTRG.34204	MSTRG.19794	ENSRNOG00000047795	ENSRNOG00000047796	ENSRNOG00000047790	ENSRNOG00000042318	ENSRNOG00000013770	ENSRNOG00000013771	ENSRNOG00000028235	ENSRNOG00000024825	MSTRG.1470	ENSRNOG00000019219	MSTRG.19241	MSTRG.19242	MSTRG.14401	ENSRNOG00000019211	ENSRNOG00000019217	ENSRNOG00000019216	MSTRG.10383	ENSRNOG00000027979	ENSRNOG00000055515	MSTRG.2160	ENSRNOG00000027976	ENSRNOG00000039592	MSTRG.8205	ENSRNOG00000027000	ENSRNOG00000027125	ENSRNOG00000001253	ENSRNOG00000040215	ENSRNOG00000058647	ENSRNOG00000007340	ENSRNOG00000007348	ENSRNOG00000046115	ENSRNOG00000046113	ENSRNOG00000058648	ENSRNOG00000048779	ENSRNOG00000011865	ENSRNOG00000056092	ENSRNOG00000056094	ENSRNOG00000011861	ENSRNOG00000011863	ENSRNOG00000020059	ENSRNOG00000020058	MSTRG.9552	ENSRNOG00000020054	ENSRNOG00000020057	ENSRNOG00000020056	MSTRG.34656	MSTRG.34655	MSTRG.31027	MSTRG.396	MSTRG.397	MSTRG.392	MSTRG.30377	ENSRNOG00000053609	ENSRNOG00000053600	ENSRNOG00000053601	ENSRNOG00000053606	ENSRNOG00000053607	ENSRNOG00000053604	ENSRNOG00000020580	ENSRNOG00000020587	ENSRNOG00000020588	ENSRNOG00000050550	ENSRNOG00000058728	ENSRNOG00000014568	ENSRNOG00000054311	ENSRNOG00000014564	ENSRNOG00000014565	ENSRNOG00000014562	ENSRNOG00000058725	ENSRNOG00000058726	ENSRNOG00000054313	ENSRNOG00000051604	MSTRG.20703	MSTRG.20705	MSTRG.20706	MSTRG.938	MSTRG.31687	ENSRNOG00000027582	ENSRNOG00000016848	MSTRG.27952	MSTRG.27956	MSTRG.37682	ENSRNOG00000059459	ENSRNOG00000059458	ENSRNOG00000059454	ENSRNOG00000059456	MSTRG.5327	MSTRG.5321	MSTRG.30084	MSTRG.35268	MSTRG.37536	ENSRNOG00000023774	MSTRG.29502	ENSRNOG00000017716	ENSRNOG00000061684	ENSRNOG00000061681	ENSRNOG00000061680	ENSRNOG00000017718	ENSRNOG00000059180	ENSRNOG00000007352	ENSRNOG00000011008	ENSRNOG00000011009	ENSRNOG00000011006	ENSRNOG00000054511	MSTRG.11230	MSTRG.22673	ENSRNOG00000060228	ENSRNOG00000060222	ENSRNOG00000025344	ENSRNOG00000025349	ENSRNOG00000007023	MSTRG.24639	ENSRNOG00000021041	ENSRNOG00000021044	MSTRG.25946	ENSRNOG00000021046	ENSRNOG00000059593	MSTRG.15445	ENSRNOG00000059596	ENSRNOG00000059598	MSTRG.8140	ENSRNOG00000014383	ENSRNOG00000056655	MSTRG.24091	MSTRG.24092	ENSRNOG00000031864	ENSRNOG00000009020	MSTRG.5084	ENSRNOG00000003931	ENSRNOG00000031034	ENSRNOG00000031031	ENSRNOG00000031033	ENSRNOG00000031032	MSTRG.14314	MSTRG.10674	MSTRG.13325	MSTRG.13327	MSTRG.13322	MSTRG.21917	MSTRG.21914	ENSRNOG00000055049	ENSRNOG00000058445	ENSRNOG00000058446	ENSRNOG00000058449	ENSRNOG00000038078	ENSRNOG00000028872	ENSRNOG00000005690	ENSRNOG00000005695	ENSRNOG00000028879	MSTRG.9814	ENSRNOG00000052405	ENSRNOG00000052401	ENSRNOG00000049551	ENSRNOG00000049552	ENSRNOG00000018320	ENSRNOG00000018321	ENSRNOG00000018326	ENSRNOG00000018327	ENSRNOG00000005524	ENSRNOG00000005528	ENSRNOG00000058634	ENSRNOG00000000341	ENSRNOG00000000340	ENSRNOG00000033109	MSTRG.19007	ENSRNOG00000019058	ENSRNOG00000048209	ENSRNOG00000048202	ENSRNOG00000019050	ENSRNOG00000019057	ENSRNOG00000008116	ENSRNOG00000008117	MSTRG.2367	MSTRG.17158	MSTRG.17153	ENSRNOG00000026080	MSTRG.3092	ENSRNOG00000029052	MSTRG.16206	MSTRG.32153	MSTRG.16202	ENSRNOG00000024824	ENSRNOG00000024829	ENSRNOG00000012609	ENSRNOG00000007581	ENSRNOG00000007583	ENSRNOG00000007584	MSTRG.23900	ENSRNOG00000012601	ENSRNOG00000036871	ENSRNOG00000036872	ENSRNOG00000012604	ENSRNOG00000036876	ENSRNOG00000036877	ENSRNOG00000012703	ENSRNOG00000019582	ENSRNOG00000019587	ENSRNOG00000019586	ENSRNOG00000019585	ENSRNOG00000019584	ENSRNOG00000019589	ENSRNOG00000003691	ENSRNOG00000003694	ENSRNOG00000003698	ENSRNOG00000003699	ENSRNOG00000008806	ENSRNOG00000008807	ENSRNOG00000008802	MSTRG.9795	MSTRG.3547	MSTRG.3543	MSTRG.3541	ENSRNOG00000056878	ENSRNOG00000056879	ENSRNOG00000011160	MSTRG.4015	ENSRNOG00000056870	ENSRNOG00000028015	ENSRNOG00000028017	ENSRNOG00000013261	ENSRNOG00000013265	ENSRNOG00000013269	ENSRNOG00000030021	ENSRNOG00000002258	ENSRNOG00000002253	ENSRNOG00000002251	ENSRNOG00000002256	ENSRNOG00000042927	ENSRNOG00000014604	ENSRNOG00000014603	ENSRNOG00000014602	ENSRNOG00000010519	ENSRNOG00000010518	ENSRNOG00000010517	ENSRNOG00000010516	ENSRNOG00000010515	ENSRNOG00000010513	ENSRNOG00000010512	ENSRNOG00000031773	MSTRG.5659	MSTRG.5658	ENSRNOG00000029862	ENSRNOG00000029861	ENSRNOG00000029866	ENSRNOG00000029865	ENSRNOG00000057834	ENSRNOG00000057837	ENSRNOG00000057832	ENSRNOG00000011648	ENSRNOG00000011649	ENSRNOG00000011646	ENSRNOG00000011647	ENSRNOG00000011640	ENSRNOG00000058123	ENSRNOG00000015550	ENSRNOG00000015551	ENSRNOG00000015552	ENSRNOG00000015460	ENSRNOG00000031189	ENSRNOG00000018040	ENSRNOG00000018045	ENSRNOG00000018044	ENSRNOG00000018047	MSTRG.19713	ENSRNOG00000018048	ENSRNOG00000044437	ENSRNOG00000039210	ENSRNOG00000003510	ENSRNOG00000039214	ENSRNOG00000054561	ENSRNOG00000037327	MSTRG.33367	MSTRG.33361	MSTRG.33368	ENSRNOG00000042105	ENSRNOG00000042103	ENSRNOG00000042101	ENSRNOG00000003269	ENSRNOG00000022882	ENSRNOG00000047169	ENSRNOG00000060382	ENSRNOG00000060384	ENSRNOG00000021285	ENSRNOG00000003266	ENSRNOG00000060387	ENSRNOG00000021289	MSTRG.218	MSTRG.215	MSTRG.214	ENSRNOG00000061389	ENSRNOG00000052058	MSTRG.9969	MSTRG.9967	ENSRNOG00000053109	ENSRNOG00000017175	ENSRNOG00000032240	ENSRNOG00000017170	ENSRNOG00000017172	ENSRNOG00000017178	ENSRNOG00000061889	ENSRNOG00000008516	ENSRNOG00000057482	ENSRNOG00000057483	ENSRNOG00000050450	ENSRNOG00000049034	ENSRNOG00000056688	ENSRNOG00000009409	MSTRG.34753	ENSRNOG00000009403	MSTRG.34756	ENSRNOG00000009401	ENSRNOG00000061882	MSTRG.26929	MSTRG.26928	ENSRNOG00000008514	ENSRNOG00000004637	ENSRNOG00000057152	ENSRNOG00000004632	ENSRNOG00000058682	ENSRNOG00000027935	ENSRNOG00000020628	ENSRNOG00000020623	ENSRNOG00000020620	ENSRNOG00000020621	MSTRG.6122	MSTRG.30124	MSTRG.30126	MSTRG.30121	ENSRNOG00000006170	ENSRNOG00000042480	ENSRNOG00000053818	MSTRG.7951	ENSRNOG00000053812	ENSRNOG00000053811	ENSRNOG00000010253	ENSRNOG00000051415	ENSRNOG00000010258	ENSRNOG00000010259	ENSRNOG00000059226	ENSRNOG00000059227	ENSRNOG00000059224	ENSRNOG00000059225	ENSRNOG00000059223	ENSRNOG00000059220	MSTRG.20511	MSTRG.17319	MSTRG.16043	ENSRNOG00000051440	ENSRNOG00000033143	ENSRNOG00000033147	ENSRNOG00000061595	MSTRG.25352	ENSRNOG00000060929	MSTRG.5512	ENSRNOG00000060922	ENSRNOG00000060693	MSTRG.16592	MSTRG.29531	ENSRNOG00000026716	ENSRNOG00000061349	ENSRNOG00000022411	ENSRNOG00000022417	ENSRNOG00000022419	ENSRNOG00000046440	MSTRG.3252	ENSRNOG00000052162	ENSRNOG00000046445	MSTRG.11068	MSTRG.22820	ENSRNOG00000024717	ENSRNOG00000024712	MSTRG.26119	MSTRG.26117	MSTRG.26111	MSTRG.23191	ENSRNOG00000030160	ENSRNOG00000030162	ENSRNOG00000042869	MSTRG.27247	ENSRNOG00000042867	ENSRNOG00000005229	ENSRNOG00000005228	MSTRG.13427	ENSRNOG00000030551	MSTRG.36834	MSTRG.38154	ENSRNOG00000031202	ENSRNOG00000031203	ENSRNOG00000031205	ENSRNOG00000032959	ENSRNOG00000046195	ENSRNOG00000032951	ENSRNOG00000004574	ENSRNOG00000004575	ENSRNOG00000004577	ENSRNOG00000004571	ENSRNOG00000004572	ENSRNOG00000004578	MSTRG.13280	MSTRG.13286	ENSRNOG00000018281	ENSRNOG00000018289	ENSRNOG00000055760	ENSRNOG00000048506	ENSRNOG00000048509	MSTRG.12778	MSTRG.17056	MSTRG.33165	MSTRG.33167	MSTRG.33166	MSTRG.16908	MSTRG.16901	MSTRG.2535	MSTRG.2530	ENSRNOG00000052236	ENSRNOG00000052237	ENSRNOG00000052230	ENSRNOG00000052232	ENSRNOG00000008411	MSTRG.5601	ENSRNOG00000008410	ENSRNOG00000019629	ENSRNOG00000019626	ENSRNOG00000019627	ENSRNOG00000019624	ENSRNOG00000019622	ENSRNOG00000019620	ENSRNOG00000013878	ENSRNOG00000006075	ENSRNOG00000013872	ENSRNOG00000013876	ENSRNOG00000007175	ENSRNOG00000007174	ENSRNOG00000008305	ENSRNOG00000008301	ENSRNOG00000007172	ENSRNOG00000008309	ENSRNOG00000046368	ENSRNOG00000046365	ENSRNOG00000046364	ENSRNOG00000038347	ENSRNOG00000006228	ENSRNOG00000006221	ENSRNOG00000006224	ENSRNOG00000029243	ENSRNOG00000029245	ENSRNOG00000029244	ENSRNOG00000018850	ENSRNOG00000003084	MSTRG.19256	ENSRNOG00000056446	ENSRNOG00000007793	ENSRNOG00000007792	ENSRNOG00000007795	ENSRNOG00000007797	ENSRNOG00000007799	ENSRNOG00000012472	ENSRNOG00000012471	ENSRNOG00000001793	ENSRNOG00000001792	ENSRNOG00000001797	ENSRNOG00000001796	ENSRNOG00000001794	ENSRNOG00000015845	ENSRNOG00000057318	ENSRNOG00000015843	ENSRNOG00000015840	ENSRNOG00000057314	ENSRNOG00000057315	MSTRG.9184	ENSRNOG00000003338	ENSRNOG00000003330	ENSRNOG00000003336	ENSRNOG00000003334	ENSRNOG00000039439	ENSRNOG00000027103	ENSRNOG00000045043	ENSRNOG00000001243	ENSRNOG00000001242	ENSRNOG00000025415	MSTRG.9237	MSTRG.9239	ENSRNOG00000037974	ENSRNOG00000051253	ENSRNOG00000051252	ENSRNOG00000051251	ENSRNOG00000030616	ENSRNOG00000030614	ENSRNOG00000051254	MSTRG.29743	MSTRG.64	MSTRG.29963	ENSRNOG00000010728	ENSRNOG00000055527	ENSRNOG00000010725	ENSRNOG00000010727	ENSRNOG00000010721	ENSRNOG00000054157	ENSRNOG00000054156	ENSRNOG00000054155	ENSRNOG00000054151	ENSRNOG00000014034	ENSRNOG00000014030	ENSRNOG00000045955	ENSRNOG00000031342	MSTRG.7753	MSTRG.36852	ENSRNOG00000008667	ENSRNOG00000055208	ENSRNOG00000016767	ENSRNOG00000016763	ENSRNOG00000016760	ENSRNOG00000054613	ENSRNOG00000016768	ENSRNOG00000016769	ENSRNOG00000043465	ENSRNOG00000012860	ENSRNOG00000012862	ENSRNOG00000012865	ENSRNOG00000012864	ENSRNOG00000012866	ENSRNOG00000047557	ENSRNOG00000015076	ENSRNOG00000015075	ENSRNOG00000015072	ENSRNOG00000047551	ENSRNOG00000015079	ENSRNOG00000015078	ENSRNOG00000055313	ENSRNOG00000055311	MSTRG.29829	ENSRNOG00000016180	ENSRNOG00000016187	ENSRNOG00000016189	ENSRNOG00000012761	ENSRNOG00000046607	ENSRNOG00000046600	ENSRNOG00000046601	ENSRNOG00000046602	ENSRNOG00000023389	ENSRNOG00000042731	ENSRNOG00000014857	ENSRNOG00000014850	ENSRNOG00000005024	ENSRNOG00000056169	ENSRNOG00000005798	MSTRG.401	ENSRNOG00000005790	ENSRNOG00000020293	ENSRNOG00000020297	ENSRNOG00000020299	ENSRNOG00000020298	ENSRNOG00000047994	ENSRNOG00000021748	ENSRNOG00000021745	ENSRNOG00000050649	ENSRNOG00000004779	ENSRNOG00000004772	ENSRNOG00000004776	ENSRNOG00000004777	ENSRNOG00000004774	ENSRNOG00000027742	ENSRNOG00000059928	ENSRNOG00000059921	ENSRNOG00000059927	ENSRNOG00000059691	ENSRNOG00000059697	ENSRNOG00000049920	ENSRNOG00000049921	MSTRG.21542	ENSRNOG00000058340	ENSRNOG00000058341	ENSRNOG00000061996	ENSRNOG00000061994	ENSRNOG00000061992	ENSRNOG00000061991	ENSRNOG00000061814	ENSRNOG00000032420	MSTRG.30713	ENSRNOG00000032429	ENSRNOG00000061819	ENSRNOG00000022599	ENSRNOG00000022595	MSTRG.28693	ENSRNOG00000023650	MSTRG.16654	ENSRNOG00000060718	ENSRNOG00000060716	ENSRNOG00000008673	ENSRNOG00000008672	ENSRNOG00000008671	MSTRG.11927	MSTRG.11922	MSTRG.22161	ENSRNOG00000004537	ENSRNOG00000033484	ENSRNOG00000022622	MSTRG.4264	MSTRG.4262	MSTRG.4269	MSTRG.29124	ENSRNOG00000026905	ENSRNOG00000026907	ENSRNOG00000026902	MSTRG.23781	MSTRG.23782	MSTRG.23784	ENSRNOG00000024506	ENSRNOG00000024501	ENSRNOG00000024509	MSTRG.22789	MSTRG.26091	MSTRG.26096	ENSRNOG00000001153	ENSRNOG00000001001	ENSRNOG00000001007	ENSRNOG00000001006	MSTRG.24785	ENSRNOG00000001009	ENSRNOG00000031249	MSTRG.26329	ENSRNOG00000034130	ENSRNOG00000034134	MSTRG.24256	MSTRG.18575	MSTRG.18574	ENSRNOG00000031503	ENSRNOG00000028505	ENSRNOG00000028504	ENSRNOG00000039086	ENSRNOG00000054314	MSTRG.1344	MSTRG.1341	ENSRNOG00000054319	MSTRG.1348	MSTRG.10962	MSTRG.10960	ENSRNOG00000004980	ENSRNOG00000032856	ENSRNOG00000006859	ENSRNOG00000006858	ENSRNOG00000006853	ENSRNOG00000006855	ENSRNOG00000006857	ENSRNOG00000055042	ENSRNOG00000055043	MSTRG.12528	MSTRG.30344	ENSRNOG00000055594	ENSRNOG00000055590	ENSRNOG00000018241	ENSRNOG00000033819	ENSRNOG00000055903	ENSRNOG00000018246	ENSRNOG00000055901	ENSRNOG00000047714	ENSRNOG00000047712	ENSRNOG00000003512	ENSRNOG00000047719	ENSRNOG00000002960	ENSRNOG00000018748	ENSRNOG00000018749	ENSRNOG00000018746	ENSRNOG00000052862	ENSRNOG00000045629	ENSRNOG00000045626	ENSRNOG00000045625	ENSRNOG00000045623	ENSRNOG00000045620	MSTRG.33736	ENSRNOG00000019293	ENSRNOG00000001851	ENSRNOG00000001852	ENSRNOG00000019296	ENSRNOG00000019295	ENSRNOG00000019294	ENSRNOG00000001859	ENSRNOG00000019299	ENSRNOG00000019298	MSTRG.7958	MSTRG.2702	MSTRG.2705	ENSRNOG00000008536	ENSRNOG00000008530	ENSRNOG00000008539	ENSRNOG00000046449	MSTRG.8285	ENSRNOG00000056768	ENSRNOG00000056761	ENSRNOG00000056767	ENSRNOG00000056765	ENSRNOG00000046197	ENSRNOG00000046192	ENSRNOG00000016684	MSTRG.9881	ENSRNOG00000042634	ENSRNOG00000042630	MSTRG.20037	ENSRNOG00000006077	MSTRG.8429	ENSRNOG00000036942	ENSRNOG00000052279	MSTRG.4705	MSTRG.4707	MSTRG.4701	MSTRG.20781	MSTRG.31603	ENSRNOG00000052276	ENSRNOG00000015655	ENSRNOG00000050335	ENSRNOG00000060559	ENSRNOG00000010029	ENSRNOG00000010028	ENSRNOG00000010027	ENSRNOG00000010024	ENSRNOG00000010023	ENSRNOG00000010021	ENSRNOG00000017248	ENSRNOG00000017249	ENSRNOG00000017243	ENSRNOG00000017241	ENSRNOG00000017246	ENSRNOG00000017244	ENSRNOG00000054468	ENSRNOG00000011379	ENSRNOG00000011374	ENSRNOG00000011375	ENSRNOG00000011376	ENSRNOG00000011377	ENSRNOG00000011373	ENSRNOG00000061608	MSTRG.37604	ENSRNOG00000061606	MSTRG.37607	ENSRNOG00000017791	ENSRNOG00000061601	MSTRG.37603	ENSRNOG00000054052	MSTRG.5948	ENSRNOG00000054057	ENSRNOG00000054054	MSTRG.36954	MSTRG.5940	MSTRG.28452	ENSRNOG00000055902	ENSRNOG00000055900	ENSRNOG00000055909	ENSRNOG00000055908	MSTRG.921	ENSRNOG00000010688	MSTRG.31694	ENSRNOG00000010681	ENSRNOG00000010685	ENSRNOG00000016685	ENSRNOG00000016687	ENSRNOG00000014269	ENSRNOG00000014268	ENSRNOG00000014265	ENSRNOG00000014264	ENSRNOG00000060556	ENSRNOG00000060557	ENSRNOG00000060550	ENSRNOG00000049207	ENSRNOG00000010977	ENSRNOG00000010971	ENSRNOG00000010970	ENSRNOG00000016536	ENSRNOG00000016535	ENSRNOG00000016532	ENSRNOG00000016530	ENSRNOG00000016538	ENSRNOG00000022022	MSTRG.29321	MSTRG.29325	MSTRG.29328	MSTRG.7549	ENSRNOG00000023991	MSTRG.23541	MSTRG.27434	ENSRNOG00000047450	ENSRNOG00000015131	ENSRNOG00000047456	ENSRNOG00000015137	ENSRNOG00000047454	ENSRNOG00000047459	ENSRNOG00000043342	ENSRNOG00000043341	ENSRNOG00000024077	ENSRNOG00000024073	MSTRG.20405	MSTRG.24015	MSTRG.24014	ENSRNOG00000045363	ENSRNOG00000020318	ENSRNOG00000020317	ENSRNOG00000020315	ENSRNOG00000020310	ENSRNOG00000023995	ENSRNOG00000030920	ENSRNOG00000030927	MSTRG.370	ENSRNOG00000051813	ENSRNOG00000051819	ENSRNOG00000058995	ENSRNOG00000058990	ENSRNOG00000058999	MSTRG.3626	ENSRNOG00000005619	ENSRNOG00000005610	ENSRNOG00000005614	ENSRNOG00000005615	MSTRG.8637	ENSRNOG00000009069	ENSRNOG00000009068	MSTRG.32386	ENSRNOG00000009066	ENSRNOG00000009063	MSTRG.25052	MSTRG.23842	ENSRNOG00000027592	ENSRNOG00000049882	ENSRNOG00000049880	ENSRNOG00000049889	ENSRNOG00000061564	ENSRNOG00000059718	ENSRNOG00000059719	ENSRNOG00000059714	ENSRNOG00000059710	ENSRNOG00000059711	ENSRNOG00000056604	ENSRNOG00000030316	ENSRNOG00000060873	ENSRNOG00000026008	ENSRNOG00000038165	ENSRNOG00000026005	ENSRNOG00000023034	MSTRG.26508	MSTRG.26505	MSTRG.26507	ENSRNOG00000004259	ENSRNOG00000004258	ENSRNOG00000004252	ENSRNOG00000015139	ENSRNOG00000032656	ENSRNOG00000003611	ENSRNOG00000003614	ENSRNOG00000003616	ENSRNOG00000008738	MSTRG.22087	ENSRNOG00000008733	ENSRNOG00000007504	ENSRNOG00000008737	ENSRNOG00000007506	ENSRNOG00000033386	ENSRNOG00000033389	MSTRG.3010	MSTRG.24861	MSTRG.16282	MSTRG.16289	MSTRG.11777	MSTRG.11771	ENSRNOG00000017720	ENSRNOG00000061693	ENSRNOG00000028368	ENSRNOG00000008881	ENSRNOG00000061695	ENSRNOG00000057380	ENSRNOG00000017728	ENSRNOG00000006670	ENSRNOG00000006675	ENSRNOG00000025067	ENSRNOG00000028097	ENSRNOG00000013152	ENSRNOG00000028092	ENSRNOG00000025069	ENSRNOG00000002569	MSTRG.4547	MSTRG.9717	MSTRG.25733	ENSRNOG00000002563	MSTRG.25737	MSTRG.23060	MSTRG.23062	MSTRG.4092	ENSRNOG00000024335	ENSRNOG00000038654	ENSRNOG00000024330	ENSRNOG00000024331	ENSRNOG00000024338	ENSRNOG00000029570	ENSRNOG00000029572	ENSRNOG00000029574	ENSRNOG00000006264	MSTRG.35850	ENSRNOG00000005935	ENSRNOG00000005934	ENSRNOG00000005931	ENSRNOG00000006261	MSTRG.10029	ENSRNOG00000054295	ENSRNOG00000054296	ENSRNOG00000054299	MSTRG.3835	MSTRG.3834	MSTRG.1068	MSTRG.13044	ENSRNOG00000037638	ENSRNOG00000037632	ENSRNOG00000039297	ENSRNOG00000016336	MSTRG.19692	ENSRNOG00000016339	ENSRNOG00000052921	ENSRNOG00000049295	ENSRNOG00000041443	MSTRG.19528	MSTRG.35958	MSTRG.12316	ENSRNOG00000046871	MSTRG.6925	ENSRNOG00000042189	ENSRNOG00000019316	ENSRNOG00000042186	ENSRNOG00000042182	ENSRNOG00000019310	MSTRG.6929	ENSRNOG00000047692	MSTRG.7038	ENSRNOG00000047697	MSTRG.7033	MSTRG.2004	ENSRNOG00000055650	MSTRG.32454	MSTRG.35483	ENSRNOG00000021209	ENSRNOG00000021206	ENSRNOG00000021202	ENSRNOG00000021201	ENSRNOG00000021200	ENSRNOG00000040316	ENSRNOG00000007261	ENSRNOG00000011947	ENSRNOG00000011946	ENSRNOG00000012368	ENSRNOG00000007266	ENSRNOG00000012366	ENSRNOG00000007268	ENSRNOG00000011949	ENSRNOG00000012363	ENSRNOG00000046258	ENSRNOG00000046252	ENSRNOG00000046250	ENSRNOG00000046257	ENSRNOG00000046254	MSTRG.33509	ENSRNOG00000008356	MSTRG.33504	ENSRNOG00000056359	ENSRNOG00000056358	ENSRNOG00000056350	ENSRNOG00000039902	ENSRNOG00000020159	ENSRNOG00000020151	ENSRNOG00000060252	MSTRG.36365	ENSRNOG00000007127	ENSRNOG00000053729	ENSRNOG00000053723	ENSRNOG00000053725	ENSRNOG00000053727	ENSRNOG00000057408	ENSRNOG00000057409	ENSRNOG00000057404	ENSRNOG00000057400	ENSRNOG00000057402	ENSRNOG00000057403	ENSRNOG00000014409	ENSRNOG00000058608	ENSRNOG00000014405	ENSRNOG00000032311	ENSRNOG00000058600	ENSRNOG00000053893	ENSRNOG00000053891	ENSRNOG00000053896	ENSRNOG00000053898	MSTRG.871	ENSRNOG00000042404	ENSRNOG00000027317	ENSRNOG00000027319	MSTRG.35108	ENSRNOG00000059558	ENSRNOG00000059556	ENSRNOG00000059551	ENSRNOG00000059552	ENSRNOG00000015753	ENSRNOG00000015750	ENSRNOG00000052176	ENSRNOG00000052175	ENSRNOG00000052174	ENSRNOG00000051495	ENSRNOG00000017459	ENSRNOG00000051496	ENSRNOG00000051490	ENSRNOG00000051493	ENSRNOG00000017453	ENSRNOG00000051499	ENSRNOG00000051498	ENSRNOG00000011120	ENSRNOG00000002391	ENSRNOG00000061039	MSTRG.24305	ENSRNOG00000061035	MSTRG.34279	MSTRG.28794	MSTRG.22536	MSTRG.26621	ENSRNOG00000023546	ENSRNOG00000023547	ENSRNOG00000023548	ENSRNOG00000026786	ENSRNOG00000016472	ENSRNOG00000016470	ENSRNOG00000016477	ENSRNOG00000016474	ENSRNOG00000016479	ENSRNOG00000046338	MSTRG.26198	ENSRNOG00000029286	MSTRG.11579	MSTRG.11573	MSTRG.11571	ENSRNOG00000021945	ENSRNOG00000021946	ENSRNOG00000024139	ENSRNOG00000024136	ENSRNOG00000053525	ENSRNOG00000051215	ENSRNOG00000030889	MSTRG.15987	MSTRG.15986	ENSRNOG00000004869	ENSRNOG00000004861	ENSRNOG00000009928	ENSRNOG00000061854	ENSRNOG00000002028	ENSRNOG00000028939	MSTRG.16987	MSTRG.16988	MSTRG.19436	ENSRNOG00000005409	ENSRNOG00000005408	ENSRNOG00000000632	ENSRNOG00000005402	MSTRG.13200	ENSRNOG00000005407	ENSRNOG00000005406	MSTRG.19430	MSTRG.19323	MSTRG.32310	ENSRNOG00000048329	ENSRNOG00000002831	ENSRNOG00000019159	ENSRNOG00000002835	ENSRNOG00000019154	ENSRNOG00000002839	ENSRNOG00000002838	ENSRNOG00000019152	ENSRNOG00000062002	ENSRNOG00000062003	ENSRNOG00000062009	ENSRNOG00000000579	ENSRNOG00000052667	MSTRG.16364	ENSRNOG00000000572	MSTRG.32611	ENSRNOG00000024907	ENSRNOG00000024905	ENSRNOG00000024904	ENSRNOG00000008382	ENSRNOG00000008380	ENSRNOG00000021052	ENSRNOG00000026215	ENSRNOG00000012165	ENSRNOG00000012167	ENSRNOG00000026211	ENSRNOG00000012162	MSTRG.4978	ENSRNOG00000012899	MSTRG.20129	ENSRNOG00000055782	MSTRG.3190	MSTRG.3192	ENSRNOG00000007719	ENSRNOG00000007710	ENSRNOG00000007713	ENSRNOG00000008966	ENSRNOG00000012891	MSTRG.22270	MSTRG.8678	ENSRNOG00000003005	ENSRNOG00000025742	ENSRNOG00000028113	MSTRG.9105	ENSRNOG00000028116	ENSRNOG00000025745	ENSRNOG00000056858	ENSRNOG00000060608	ENSRNOG00000013698	ENSRNOG00000013695	ENSRNOG00000013690	ENSRNOG00000018909	ENSRNOG00000013343	ENSRNOG00000013340	MSTRG.15454	ENSRNOG00000001710	ENSRNOG00000001715	ENSRNOG00000001714	ENSRNOG00000001719	ENSRNOG00000005871	ENSRNOG00000005877	ENSRNOG00000005874	ENSRNOG00000058548	ENSRNOG00000038190	ENSRNOG00000038193	ENSRNOG00000002061	MSTRG.15046	ENSRNOG00000002069	MSTRG.10277	ENSRNOG00000018940	ENSRNOG00000018945	ENSRNOG00000030698	ENSRNOG00000038445	ENSRNOG00000031127	ENSRNOG00000031126	MSTRG.3971	ENSRNOG00000003821	ENSRNOG00000003827	ENSRNOG00000003825	ENSRNOG00000011454	ENSRNOG00000043170	ENSRNOG00000011452	ENSRNOG00000055285	ENSRNOG00000055286	ENSRNOG00000011459	ENSRNOG00000055283	MSTRG.6223	ENSRNOG00000054485	MSTRG.6224	ENSRNOG00000037409	ENSRNOG00000037406	ENSRNOG00000052880	ENSRNOG00000052887	ENSRNOG00000052886	ENSRNOG00000037401	ENSRNOG00000054733	ENSRNOG00000054736	ENSRNOG00000055445	ENSRNOG00000016108	ENSRNOG00000042229	ENSRNOG00000022283	ENSRNOG00000042222	ENSRNOG00000016103	ENSRNOG00000016100	ENSRNOG00000052776	ENSRNOG00000052773	ENSRNOG00000016105	ENSRNOG00000047081	ENSRNOG00000047080	ENSRNOG00000047082	ENSRNOG00000047085	ENSRNOG00000022967	ENSRNOG00000047088	MSTRG.8997	MSTRG.8992	ENSRNOG00000017858	ENSRNOG00000017857	ENSRNOG00000017854	ENSRNOG00000017852	ENSRNOG00000017851	ENSRNOG00000017850	ENSRNOG00000024631	MSTRG.32556	ENSRNOG00000047335	ENSRNOG00000046688	ENSRNOG00000046683	MSTRG.8338	ENSRNOG00000021438	ENSRNOG00000021434	ENSRNOG00000021435	MSTRG.8337	ENSRNOG00000056258	ENSRNOG00000056257	ENSRNOG00000056254	ENSRNOG00000045799	ENSRNOG00000045793	ENSRNOG00000045791	ENSRNOG00000045790	ENSRNOG00000045797	ENSRNOG00000045795	ENSRNOG00000023035	ENSRNOG00000023030	ENSRNOG00000057614	ENSRNOG00000057616	MSTRG.31111	MSTRG.31115	ENSRNOG00000020477	ENSRNOG00000020475	ENSRNOG00000020474	ENSRNOG00000020470	ENSRNOG00000061917	ENSRNOG00000061914	ENSRNOG00000020479	ENSRNOG00000061910	MSTRG.36668	ENSRNOG00000058038	ENSRNOG00000058039	MSTRG.36661	MSTRG.36662	MSTRG.36665	ENSRNOG00000058033	ENSRNOG00000053919	ENSRNOG00000053915	ENSRNOG00000010199	MSTRG.30799	ENSRNOG00000010196	MSTRG.28347	ENSRNOG00000015303	ENSRNOG00000062248	ENSRNOG00000062249	MSTRG.20414	ENSRNOG00000062241	ENSRNOG00000062247	ENSRNOG00000015304	ENSRNOG00000027296	ENSRNOG00000032381	MSTRG.16164	ENSRNOG00000010448	MSTRG.16169	ENSRNOG00000010440	MSTRG.27828	ENSRNOG00000001338	MSTRG.5258	ENSRNOG00000027126	MSTRG.5251	MSTRG.35316	ENSRNOG00000050994	ENSRNOG00000060790	ENSRNOG00000026455	ENSRNOG00000026458	ENSRNOG00000007508	ENSRNOG00000059073	ENSRNOG00000059070	MSTRG.29438	MSTRG.22086	ENSRNOG00000022514	ENSRNOG00000011716	ENSRNOG00000011714	ENSRNOG00000011715	ENSRNOG00000011718	ENSRNOG00000011719	ENSRNOG00000026981	ENSRNOG00000026989	ENSRNOG00000051288	ENSRNOG00000034200	ENSRNOG00000034203	MSTRG.11305	ENSRNOG00000034206	ENSRNOG00000060130	ENSRNOG00000060138	MSTRG.26012	MSTRG.26019	MSTRG.26018	MSTRG.23258	MSTRG.24706	ENSRNOG00000024580	ENSRNOG00000058855	ENSRNOG00000058852	ENSRNOG00000020737	MSTRG.6450	ENSRNOG00000020805	ENSRNOG00000020803	ENSRNOG00000028869	MSTRG.24868	ENSRNOG00000009889	ENSRNOG00000009888	ENSRNOG00000030763	ENSRNOG00000009881	ENSRNOG00000009887	ENSRNOG00000009884	MSTRG.15532	MSTRG.27051	ENSRNOG00000033038	ENSRNOG00000009779	ENSRNOG00000009778	ENSRNOG00000009771	ENSRNOG00000009773	MSTRG.17973	ENSRNOG00000054106	ENSRNOG00000003592	ENSRNOG00000003597	ENSRNOG00000003596	ENSRNOG00000003595	ENSRNOG00000003594	ENSRNOG00000003599	MSTRG.26836	ENSRNOG00000018430	ENSRNOG00000025970	ENSRNOG00000052573	ENSRNOG00000052572	ENSRNOG00000052570	ENSRNOG00000052577	ENSRNOG00000032148	ENSRNOG00000052579	ENSRNOG00000052413	ENSRNOG00000033891	ENSRNOG00000033893	ENSRNOG00000002640	ENSRNOG00000002643	MSTRG.32799	MSTRG.32798	ENSRNOG00000027276	MSTRG.32795	ENSRNOG00000007038	ENSRNOG00000008022	ENSRNOG00000007031	ENSRNOG00000008020	ENSRNOG00000007033	ENSRNOG00000008027	ENSRNOG00000008024	ENSRNOG00000008025	MSTRG.18844	ENSRNOG00000033234	ENSRNOG00000019474	ENSRNOG00000019473	ENSRNOG00000019472	ENSRNOG00000019470	ENSRNOG00000006341	ENSRNOG00000006345	MSTRG.4835	MSTRG.9809	ENSRNOG00000029470	ENSRNOG00000029478	MSTRG.3439	MSTRG.3438	ENSRNOG00000059662	ENSRNOG00000007697	ENSRNOG00000007690	ENSRNOG00000012738	ENSRNOG00000012735	ENSRNOG00000007699	ENSRNOG00000025060	ENSRNOG00000001692	ENSRNOG00000001691	ENSRNOG00000015967	ENSRNOG00000015962	MSTRG.1495	ENSRNOG00000003279	ENSRNOG00000003276	ENSRNOG00000003273	ENSRNOG00000039571	ENSRNOG00000007968	ENSRNOG00000007967	ENSRNOG00000007960	MSTRG.21705	MSTRG.21702	MSTRG.21708	MSTRG.21709	ENSRNOG00000001520	ENSRNOG00000058067	ENSRNOG00000001525	ENSRNOG00000058066	ENSRNOG00000001528	ENSRNOG00000057057	ENSRNOG00000057056	ENSRNOG00000057054	ENSRNOG00000057059	MSTRG.1149	ENSRNOG00000028703	ENSRNOG00000013061	ENSRNOG00000013067	ENSRNOG00000028708	ENSRNOG00000013069	ENSRNOG00000056983	MSTRG.30551	ENSRNOG00000030150	ENSRNOG00000030155	ENSRNOG00000002568	ENSRNOG00000042851	ENSRNOG00000042852	ENSRNOG00000042855	ENSRNOG00000005365	ENSRNOG00000014777	MSTRG.9716	ENSRNOG00000014779	ENSRNOG00000033529	ENSRNOG00000010601	ENSRNOG00000010600	ENSRNOG00000010607	ENSRNOG00000010605	ENSRNOG00000051060	ENSRNOG00000010609	ENSRNOG00000010608	ENSRNOG00000038762	MSTRG.19927	ENSRNOG00000055984	MSTRG.5492	ENSRNOG00000001570	ENSRNOG00000036658	ENSRNOG00000036659	ENSRNOG00000014376	ENSRNOG00000008161	MSTRG.38229	MSTRG.38228	MSTRG.38222	MSTRG.38221	ENSRNOG00000055367	ENSRNOG00000055366	ENSRNOG00000055365	ENSRNOG00000023917	ENSRNOG00000023910	ENSRNOG00000023919	ENSRNOG00000016606	ENSRNOG00000045854	ENSRNOG00000016608	ENSRNOG00000047982	ENSRNOG00000014899	ENSRNOG00000047984	ENSRNOG00000047986	ENSRNOG00000047988	ENSRNOG00000050857	ENSRNOG00000050854	ENSRNOG00000050855	ENSRNOG00000017952	ENSRNOG00000017953	ENSRNOG00000017955	ENSRNOG00000019802	ENSRNOG00000016989	MSTRG.32120	ENSRNOG00000062210	MSTRG.3088	MSTRG.8817	MSTRG.32968	MSTRG.32967	ENSRNOG00000046769	ENSRNOG00000046763	ENSRNOG00000046762	ENSRNOG00000046761	ENSRNOG00000046764	ENSRNOG00000042078	ENSRNOG00000042070	ENSRNOG00000058916	ENSRNOG00000058914	ENSRNOG00000058912	ENSRNOG00000053038	ENSRNOG00000056040	ENSRNOG00000053035	ENSRNOG00000053034	ENSRNOG00000053037	ENSRNOG00000053036	MSTRG.35534	MSTRG.35537	ENSRNOG00000051899	ENSRNOG00000051891	ENSRNOG00000006919	ENSRNOG00000022356	MSTRG.365	ENSRNOG00000020392	ENSRNOG00000020393	ENSRNOG00000020391	ENSRNOG00000020399	ENSRNOG00000021669	ENSRNOG00000021660	ENSRNOG00000021663	MSTRG.31328	ENSRNOG00000000499	MSTRG.31323	MSTRG.31325	MSTRG.31324	ENSRNOG00000027623	ENSRNOG00000027622	ENSRNOG00000059338	ENSRNOG00000009572	ENSRNOG00000009571	ENSRNOG00000009570	ENSRNOG00000009577	ENSRNOG00000009574	ENSRNOG00000059796	ENSRNOG00000059793	ENSRNOG00000059790	ENSRNOG00000059799	ENSRNOG00000004122	ENSRNOG00000050072	ENSRNOG00000004120	ENSRNOG00000050075	ENSRNOG00000004125	ENSRNOG00000004124	ENSRNOG00000058265	ENSRNOG00000058260	ENSRNOG00000058263	ENSRNOG00000058262	ENSRNOG00000020532	ENSRNOG00000020533	ENSRNOG00000020539	MSTRG.17401	MSTRG.17402	MSTRG.13986	MSTRG.17408	ENSRNOG00000032303	MSTRG.26583	ENSRNOG00000051305	ENSRNOG00000051306	ENSRNOG00000059133	ENSRNOG00000059130	ENSRNOG00000059136	ENSRNOG00000059138	ENSRNOG00000047507	MSTRG.27674	MSTRG.27675	MSTRG.11801	ENSRNOG00000015029	ENSRNOG00000022707	ENSRNOG00000022704	ENSRNOG00000022703	ENSRNOG00000022702	ENSRNOG00000022701	ENSRNOG00000022709	MSTRG.29606	ENSRNOG00000024628	ENSRNOG00000024629	ENSRNOG00000024623	ENSRNOG00000061740	ENSRNOG00000008831	ENSRNOG00000052458	ENSRNOG00000017637	ENSRNOG00000001324	ENSRNOG00000001325	ENSRNOG00000001323	MSTRG.22919	ENSRNOG00000003409	ENSRNOG00000034075	ENSRNOG00000034071	ENSRNOG00000030790	ENSRNOG00000047604	ENSRNOG00000028627	ENSRNOG00000028624	ENSRNOG00000028622	ENSRNOG00000054218	ENSRNOG00000054219	ENSRNOG00000054213	MSTRG.14692	ENSRNOG00000054217	ENSRNOG00000005310	ENSRNOG00000046517	ENSRNOG00000049349	ENSRNOG00000052450	ENSRNOG00000006956	ENSRNOG00000006957	ENSRNOG00000006950	ENSRNOG00000054292	ENSRNOG00000061957	ENSRNOG00000057787	MSTRG.2089	MSTRG.2088	ENSRNOG00000048439	ENSRNOG00000048430	ENSRNOG00000048436	MSTRG.3574	ENSRNOG00000018668	ENSRNOG00000018665	ENSRNOG00000018666	ENSRNOG00000058717	ENSRNOG00000033910	ENSRNOG00000033912	ENSRNOG00000033913	ENSRNOG00000033915	ENSRNOG00000033916	MSTRG.21509	MSTRG.16872	MSTRG.12397	MSTRG.12394	MSTRG.16879	MSTRG.2627	MSTRG.33582	ENSRNOG00000008279	MSTRG.33587	ENSRNOG00000008270	ENSRNOG00000008277	ENSRNOG00000008274	ENSRNOG00000046565	ENSRNOG00000046566	ENSRNOG00000036543	ENSRNOG00000019536	ENSRNOG00000014951	ENSRNOG00000014956	ENSRNOG00000039980	ENSRNOG00000039985	ENSRNOG00000000440	ENSRNOG00000000441	ENSRNOG00000000442	ENSRNOG00000006139	ENSRNOG00000006137	ENSRNOG00000006132	ENSRNOG00000014485	ENSRNOG00000020433	MSTRG.562	ENSRNOG00000014481	MSTRG.564	MSTRG.8746	ENSRNOG00000013459	MSTRG.32234	MSTRG.4666	ENSRNOG00000025157	MSTRG.4669	MSTRG.20663	MSTRG.31523	MSTRG.20668	ENSRNOG00000027422	MSTRG.35635	ENSRNOG00000056532	ENSRNOG00000056537	ENSRNOG00000056535	ENSRNOG00000056539	ENSRNOG00000012502	ENSRNOG00000012503	ENSRNOG00000012500	ENSRNOG00000012505	ENSRNOG00000012508	ENSRNOG00000060162	ENSRNOG00000051559	MSTRG.35181	ENSRNOG00000050277	MSTRG.35182	MSTRG.35186	ENSRNOG00000027393	ENSRNOG00000050278	ENSRNOG00000017369	ENSRNOG00000054973	ENSRNOG00000054972	ENSRNOG00000017365	ENSRNOG00000054978	ENSRNOG00000017367	ENSRNOG00000059386	MSTRG.21131	MSTRG.30698	MSTRG.30692	MSTRG.30690	ENSRNOG00000037801	MSTRG.34583	ENSRNOG00000053347	MSTRG.6536	MSTRG.28718	ENSRNOG00000010830	ENSRNOG00000010832	MSTRG.33911	ENSRNOG00000010838	ENSRNOG00000010839	ENSRNOG00000014102	ENSRNOG00000014104	ENSRNOG00000014107	ENSRNOG00000014109	ENSRNOG00000023892	ENSRNOG00000058882	ENSRNOG00000029321	ENSRNOG00000023896	ENSRNOG00000023899	ENSRNOG00000060341	ENSRNOG00000015271	ENSRNOG00000015275	ENSRNOG00000015274	ENSRNOG00000015277	ENSRNOG00000015279	ENSRNOG00000022273	MSTRG.7375	ENSRNOG00000043262	ENSRNOG00000043267	ENSRNOG00000016331	ENSRNOG00000013252	ENSRNOG00000052929	ENSRNOG00000051589	ENSRNOG00000022859	ENSRNOG00000022852	ENSRNOG00000022855	ENSRNOG00000030809	ENSRNOG00000030807	ENSRNOG00000030800	ENSRNOG00000051912	ENSRNOG00000050528	ENSRNOG00000005159	ENSRNOG00000005151	ENSRNOG00000005153	ENSRNOG00000005154	ENSRNOG00000005157	MSTRG.15909	ENSRNOG00000005483	ENSRNOG00000005482	ENSRNOG00000005480	ENSRNOG00000053160	ENSRNOG00000047274	ENSRNOG00000062088	MSTRG.34729	ENSRNOG00000004686	ENSRNOG00000004687	ENSRNOG00000062086	ENSRNOG00000004681	ENSRNOG00000004351	ENSRNOG00000004356	ENSRNOG00000004359	MSTRG.35954	ENSRNOG00000033733	ENSRNOG00000025787	ENSRNOG00000032517	ENSRNOG00000032516	ENSRNOG00000019318	ENSRNOG00000032518	MSTRG.17675	MSTRG.17674	ENSRNOG00000019317	ENSRNOG00000008470	ENSRNOG00000008472	ENSRNOG00000061578	ENSRNOG00000061570	ENSRNOG00000061572	MSTRG.28054	MSTRG.28053	MSTRG.11960	ENSRNOG00000026296	ENSRNOG00000026293	ENSRNOG00000023668	ENSRNOG00000047699	ENSRNOG00000028198	ENSRNOG00000022136	ENSRNOG00000013610	ENSRNOG00000013612	MSTRG.25801	ENSRNOG00000060626	MSTRG.20831	MSTRG.25474	MSTRG.25477	ENSRNOG00000002352	ENSRNOG00000002350	ENSRNOG00000021108	ENSRNOG00000002358	ENSRNOG00000006444	MSTRG.23141	MSTRG.23147	ENSRNOG00000006440	ENSRNOG00000026833	ENSRNOG00000026836	ENSRNOG00000024479	ENSRNOG00000009090	ENSRNOG00000047336	MSTRG.35623	ENSRNOG00000030345	ENSRNOG00000030346	ENSRNOG00000029745	ENSRNOG00000029740	ENSRNOG00000029749	ENSRNOG00000057978	ENSRNOG00000057979	MSTRG.32450	ENSRNOG00000057970	ENSRNOG00000057972	ENSRNOG00000000840	ENSRNOG00000000843	ENSRNOG00000000844	ENSRNOG00000031439	ENSRNOG00000031431	ENSRNOG00000031434	ENSRNOG00000050725	ENSRNOG00000054408	ENSRNOG00000054406	ENSRNOG00000009191	MSTRG.1234	ENSRNOG00000039398	ENSRNOG00000039396	ENSRNOG00000039390	ENSRNOG00000043088	ENSRNOG00000036287	ENSRNOG00000044576	MSTRG.13726	MSTRG.12458	MSTRG.19408	MSTRG.19409	ENSRNOG00000048606	ENSRNOG00000037486	ENSRNOG00000052802	ENSRNOG00000052807	ENSRNOG00000037481	MSTRG.33288	MSTRG.33280	MSTRG.33281	ENSRNOG00000055462	ENSRNOG00000055465	ENSRNOG00000038933	ENSRNOG00000011945	ENSRNOG00000047000	ENSRNOG00000047002	ENSRNOG00000047005	ENSRNOG00000047004	ENSRNOG00000047007	ENSRNOG00000047006	ENSRNOG00000007184	ENSRNOG00000012208	ENSRNOG00000012205	ENSRNOG00000012201	ENSRNOG00000007189	MSTRG.32823	MSTRG.21441	ENSRNOG00000001926	ENSRNOG00000001928	MSTRG.33426	ENSRNOG00000015567	ENSRNOG00000007456	ENSRNOG00000007457	ENSRNOG00000007454	MSTRG.34814	MSTRG.7821	ENSRNOG00000052113	ENSRNOG00000052115	ENSRNOG00000041613	ENSRNOG00000013557	ENSRNOG00000013555	MSTRG.9469	ENSRNOG00000020747	ENSRNOG00000020746	MSTRG.36558	MSTRG.36554	ENSRNOG00000020749	ENSRNOG00000020748	ENSRNOG00000046062	ENSRNOG00000046063	ENSRNOG00000046064	ENSRNOG00000046069	ENSRNOG00000057562	ENSRNOG00000057561	ENSRNOG00000057568	ENSRNOG00000059335	MSTRG.20143	MSTRG.20141	MSTRG.20140	ENSRNOG00000053991	ENSRNOG00000057696	ENSRNOG00000057693	ENSRNOG00000042524	MSTRG.21818	ENSRNOG00000042526	ENSRNOG00000027212	ENSRNOG00000027213	MSTRG.20497	ENSRNOG00000059330	MSTRG.30245	ENSRNOG00000015894	ENSRNOG00000015896	MSTRG.37734	ENSRNOG00000051598	ENSRNOG00000010111	MSTRG.35393	MSTRG.35394	MSTRG.35395	ENSRNOG00000051592	ENSRNOG00000051594	ENSRNOG00000059344	ENSRNOG00000059347	ENSRNOG00000047821	ENSRNOG00000055870	ENSRNOG00000055876	MSTRG.21364	ENSRNOG00000017663	ENSRNOG00000061777	ENSRNOG00000061774	ENSRNOG00000019908	ENSRNOG00000009781	ENSRNOG00000011798	ENSRNOG00000011796	ENSRNOG00000011794	MSTRG.34045	MSTRG.6708	ENSRNOG00000025108	ENSRNOG00000025100	ENSRNOG00000022331	ENSRNOG00000022337	ENSRNOG00000022335	ENSRNOG00000014311	ENSRNOG00000014314	ENSRNOG00000014317	MSTRG.11439	ENSRNOG00000021828	ENSRNOG00000021824	ENSRNOG00000016222	ENSRNOG00000016221	ENSRNOG00000016227	ENSRNOG00000016226	ENSRNOG00000016224	MSTRG.11389	ENSRNOG00000024278	ENSRNOG00000050966	ENSRNOG00000023126	ENSRNOG00000050968	ENSRNOG00000021179	ENSRNOG00000021175	ENSRNOG00000021174	ENSRNOG00000021177	ENSRNOG00000021176	ENSRNOG00000021170	ENSRNOG00000021173	ENSRNOG00000020884	ENSRNOG00000020882	ENSRNOG00000020881	ENSRNOG00000020889	ENSRNOG00000009803	ENSRNOG00000009802	MSTRG.25872	MSTRG.14444	MSTRG.14260	MSTRG.14264	MSTRG.14267	ENSRNOG00000058578	ENSRNOG00000058575	ENSRNOG00000049714	ENSRNOG00000058571	ENSRNOG00000058572	ENSRNOG00000005727	ENSRNOG00000005724	ENSRNOG00000005723	ENSRNOG00000005721	ENSRNOG00000009110	ENSRNOG00000009113	ENSRNOG00000009112	ENSRNOG00000009115	ENSRNOG00000025601	ENSRNOG00000009117	MSTRG.12296	ENSRNOG00000009118	MSTRG.12294	MSTRG.12293	ENSRNOG00000002976	ENSRNOG00000002975	ENSRNOG00000002972	MSTRG.14848	ENSRNOG00000002970	MSTRG.14847	MSTRG.14843	ENSRNOG00000002979	ENSRNOG00000062168	ENSRNOG00000062163	ENSRNOG00000062160	ENSRNOG00000000239	ENSRNOG00000000230	MSTRG.2471	ENSRNOG00000059620	ENSRNOG00000059627	ENSRNOG00000059628	ENSRNOG00000030999	ENSRNOG00000026310	ENSRNOG00000023143	ENSRNOG00000023140	ENSRNOG00000029165	ENSRNOG00000012046	ENSRNOG00000012049	ENSRNOG00000019745	ENSRNOG00000019741	ENSRNOG00000019740	ENSRNOG00000019742	ENSRNOG00000019749	ENSRNOG00000032492	ENSRNOG00000039860	ENSRNOG00000007610	ENSRNOG00000039865	ENSRNOG00000032720	ENSRNOG00000032723	ENSRNOG00000003763	ENSRNOG00000013791	MSTRG.1419	ENSRNOG00000013794	ENSRNOG00000013795	MSTRG.1413	MSTRG.22421	MSTRG.22426	MSTRG.22427	MSTRG.22428	ENSRNOG00000051408	ENSRNOG00000028781	ENSRNOG00000028783	ENSRNOG00000028782	ENSRNOG00000010467	ENSRNOG00000002495	ENSRNOG00000002496	ENSRNOG00000001618	MSTRG.32175	ENSRNOG00000000201	ENSRNOG00000013085	ENSRNOG00000002146	ENSRNOG00000002145	ENSRNOG00000002142	ENSRNOG00000002141	ENSRNOG00000002149	ENSRNOG00000018827	ENSRNOG00000018824	ENSRNOG00000018822	MSTRG.10338	MSTRG.5415	MSTRG.15675	ENSRNOG00000019738	ENSRNOG00000013753	ENSRNOG00000000848	ENSRNOG00000033439	ENSRNOG00000026951	ENSRNOG00000029958	ENSRNOG00000015428	ENSRNOG00000015420	ENSRNOG00000015421	ENSRNOG00000047905	ENSRNOG00000049054	ENSRNOG00000011559	ENSRNOG00000043031	ENSRNOG00000048043	ENSRNOG00000011553	ENSRNOG00000043035	ENSRNOG00000011557	ENSRNOG00000039057	MSTRG.6147	MSTRG.14106	ENSRNOG00000019885	ENSRNOG00000019883	ENSRNOG00000037522	ENSRNOG00000018170	ENSRNOG00000054679	ENSRNOG00000054672	ENSRNOG00000016029	ENSRNOG00000016021	ENSRNOG00000016023	ENSRNOG00000042344	ENSRNOG00000052634	ENSRNOG00000052637	ENSRNOG00000008078	ENSRNOG00000059555	MSTRG.35103	ENSRNOG00000059550	ENSRNOG00000019223	ENSRNOG00000019220	MSTRG.19239	ENSRNOG00000047278	ENSRNOG00000047279	MSTRG.19234	ENSRNOG00000019228	MSTRG.2138	MSTRG.2131	MSTRG.8278	MSTRG.8274	ENSRNOG00000021370	ENSRNOG00000021379	ENSRNOG00000045698	ENSRNOG00000033245	ENSRNOG00000017040	ENSRNOG00000045524	ENSRNOG00000045525	ENSRNOG00000045527	ENSRNOG00000017048	ENSRNOG00000053118	ENSRNOG00000013967	ENSRNOG00000013965	ENSRNOG00000013961	MSTRG.31016	MSTRG.31013	MSTRG.31011	ENSRNOG00000057711	ENSRNOG00000057713	ENSRNOG00000050562	ENSRNOG00000050560	ENSRNOG00000014531	ENSRNOG00000014530	ENSRNOG00000014532	ENSRNOG00000058777	ENSRNOG00000014534	ENSRNOG00000014538	ENSRNOG00000010098	ENSRNOG00000010099	ENSRNOG00000010096	ENSRNOG00000010094	ENSRNOG00000010092	ENSRNOG00000010090	ENSRNOG00000010091	MSTRG.28223	ENSRNOG00000051491	MSTRG.20753	ENSRNOG00000016877	ENSRNOG00000016875	ENSRNOG00000016872	ENSRNOG00000016873	ENSRNOG00000016870	MSTRG.27908	ENSRNOG00000051389	ENSRNOG00000010325	ENSRNOG00000010326	ENSRNOG00000051380	ENSRNOG00000051383	ENSRNOG00000051382	ENSRNOG00000051384	ENSRNOG00000035523	MSTRG.5356	ENSRNOG00000060851	ENSRNOG00000060859	ENSRNOG00000060858	MSTRG.25221	MSTRG.37501	ENSRNOG00000033030	MSTRG.29578	ENSRNOG00000011053	ENSRNOG00000011052	ENSRNOG00000040120	MSTRG.29689	ENSRNOG00000026661	MSTRG.29681	ENSRNOG00000061100	ENSRNOG00000061101	ENSRNOG00000061102	ENSRNOG00000061105	ENSRNOG00000061106	ENSRNOG00000061107	ENSRNOG00000061108	ENSRNOG00000022784	MSTRG.16752	MSTRG.26750	MSTRG.26751	ENSRNOG00000025310	ENSRNOG00000025317	MSTRG.26281	MSTRG.26286	ENSRNOG00000059873	ENSRNOG00000020929	ENSRNOG00000020927	ENSRNOG00000059870	ENSRNOG00000020923	MSTRG.24666	ENSRNOG00000057702	ENSRNOG00000008585	ENSRNOG00000008584	ENSRNOG00000030719	MSTRG.15475	ENSRNOG00000030714	MSTRG.27157	MSTRG.17835	MSTRG.17837	ENSRNOG00000031041	ENSRNOG00000003947	ENSRNOG00000009630	ENSRNOG00000005392	ENSRNOG00000005391	ENSRNOG00000001642	ENSRNOG00000005397	ENSRNOG00000009635	ENSRNOG00000009636	MSTRG.10647	MSTRG.10646	ENSRNOG00000032108	ENSRNOG00000003496	ENSRNOG00000004441	ENSRNOG00000004442	ENSRNOG00000003495	ENSRNOG00000004444	ENSRNOG00000004448	ENSRNOG00000003498	ENSRNOG00000049523	MSTRG.12643	ENSRNOG00000028841	ENSRNOG00000028844	MSTRG.38023	MSTRG.38026	MSTRG.33677	ENSRNOG00000054348	MSTRG.17168	ENSRNOG00000052436	ENSRNOG00000032026	ENSRNOG00000052431	ENSRNOG00000052439	ENSRNOG00000018373	ENSRNOG00000018372	ENSRNOG00000018371	ENSRNOG00000007077	ENSRNOG00000002723	ENSRNOG00000002722	ENSRNOG00000002721	ENSRNOG00000001524	ENSRNOG00000002728	MSTRG.19035	MSTRG.19039	ENSRNOG00000008141	ENSRNOG00000008142	ENSRNOG00000008144	ENSRNOG00000008146	MSTRG.18925	ENSRNOG00000000376	MSTRG.8077	MSTRG.8075	MSTRG.32102	MSTRG.32105	ENSRNOG00000029089	ENSRNOG00000029087	ENSRNOG00000029083	ENSRNOG00000026503	ENSRNOG00000026502	ENSRNOG00000036827	ENSRNOG00000036829	ENSRNOG00000036828	ENSRNOG00000048642	ENSRNOG00000050134	ENSRNOG00000019780	ENSRNOG00000012582	MSTRG.18074	MSTRG.1594	ENSRNOG00000003139	MSTRG.18071	MSTRG.1590	ENSRNOG00000003135	ENSRNOG00000003136	ENSRNOG00000003131	ENSRNOG00000007808	ENSRNOG00000007805	ENSRNOG00000007804	ENSRNOG00000007806	ENSRNOG00000007803	ENSRNOG00000001407	ENSRNOG00000001402	ENSRNOG00000001409	ENSRNOG00000001408	ENSRNOG00000028064	ENSRNOG00000013180	ENSRNOG00000013186	MSTRG.30617	ENSRNOG00000030058	ENSRNOG00000002262	ENSRNOG00000002267	ENSRNOG00000057260	ENSRNOG00000057264	ENSRNOG00000057267	ENSRNOG00000010268	ENSRNOG00000013232	ENSRNOG00000037886	ENSRNOG00000013236	ENSRNOG00000013234	ENSRNOG00000014637	ENSRNOG00000014635	ENSRNOG00000014633	ENSRNOG00000010522	ENSRNOG00000010520	ENSRNOG00000051147	ENSRNOG00000051145	ENSRNOG00000010528	ENSRNOG00000010529	ENSRNOG00000038686	ENSRNOG00000006599	MSTRG.19801	ENSRNOG00000014188	ENSRNOG00000036592	ENSRNOG00000038539	ENSRNOG00000029855	ENSRNOG00000029859	ENSRNOG00000059256	ENSRNOG00000057845	MSTRG.5621	MSTRG.5622	ENSRNOG00000057848	ENSRNOG00000057849	ENSRNOG00000053216	ENSRNOG00000011690	ENSRNOG00000014294	MSTRG.7668	MSTRG.7662	MSTRG.33998	ENSRNOG00000015585	ENSRNOG00000015583	ENSRNOG00000015589	ENSRNOG00000021575	ENSRNOG00000014399	ENSRNOG00000019924	ENSRNOG00000019926	ENSRNOG00000019920	ENSRNOG00000026432	ENSRNOG00000019922	ENSRNOG00000037310	ENSRNOG00000037315	ENSRNOG00000006383	MSTRG.36128	MSTRG.33330	MSTRG.36124	ENSRNOG00000012911	MSTRG.33335	ENSRNOG00000002178	ENSRNOG00000002175	MSTRG.34290	ENSRNOG00000042139	ENSRNOG00000042137	ENSRNOG00000060077	ENSRNOG00000053179	ENSRNOG00000000768	MSTRG.35479	MSTRG.35475	ENSRNOG00000051999	ENSRNOG00000051997	ENSRNOG00000051992	ENSRNOG00000051993	ENSRNOG00000048741	ENSRNOG00000016043	MSTRG.9956	ENSRNOG00000027908	ENSRNOG00000018818	ENSRNOG00000027906	ENSRNOG00000009436	ENSRNOG00000009437	ENSRNOG00000056672	ENSRNOG00000056673	ENSRNOG00000009432	ENSRNOG00000009433	ENSRNOG00000009430	ENSRNOG00000056678	ENSRNOG00000008904	ENSRNOG00000009438	ENSRNOG00000009439	ENSRNOG00000017867	ENSRNOG00000059854	ENSRNOG00000059857	ENSRNOG00000009311	ENSRNOG00000059853	ENSRNOG00000050735	ENSRNOG00000057102	ENSRNOG00000004603	MSTRG.26976	ENSRNOG00000004608	ENSRNOG00000009388	ENSRNOG00000009389	ENSRNOG00000009382	ENSRNOG00000020674	ENSRNOG00000020679	ENSRNOG00000020678	MSTRG.36467	MSTRG.17364	MSTRG.17363	MSTRG.17369	ENSRNOG00000032224	MSTRG.21471	MSTRG.30150	ENSRNOG00000058103	ENSRNOG00000030127	ENSRNOG00000053820	ENSRNOG00000053821	ENSRNOG00000053824	ENSRNOG00000053828	ENSRNOG00000051465	ENSRNOG00000051461	ENSRNOG00000051462	ENSRNOG00000029698	ENSRNOG00000059271	ENSRNOG00000059270	ENSRNOG00000059272	ENSRNOG00000059276	ENSRNOG00000023376	ENSRNOG00000023373	ENSRNOG00000033173	ENSRNOG00000033176	MSTRG.16094	MSTRG.16096	MSTRG.16092	ENSRNOG00000048948	MSTRG.25384	ENSRNOG00000023593	MSTRG.4744	ENSRNOG00000061310	ENSRNOG00000061312	ENSRNOG00000056728	ENSRNOG00000061317	ENSRNOG00000056729	ENSRNOG00000022428	ENSRNOG00000022429	ENSRNOG00000025430	ENSRNOG00000050745	MSTRG.29727	MSTRG.29721	MSTRG.29722	ENSRNOG00000024743	ENSRNOG00000021996	ENSRNOG00000047742	ENSRNOG00000047741	MSTRG.31647	ENSRNOG00000025295	MSTRG.26123	MSTRG.26121	ENSRNOG00000048011	MSTRG.24414	ENSRNOG00000001178	ENSRNOG00000001177	ENSRNOG00000001174	ENSRNOG00000001173	ENSRNOG00000001172	ENSRNOG00000001171	ENSRNOG00000001170	ENSRNOG00000057097	ENSRNOG00000057096	ENSRNOG00000057095	ENSRNOG00000057090	MSTRG.14790	ENSRNOG00000030520	ENSRNOG00000030522	ENSRNOG00000005218	ENSRNOG00000041010	ENSRNOG00000005214	ENSRNOG00000028473	MSTRG.13411	ENSRNOG00000049229	ENSRNOG00000049223	ENSRNOG00000015473	MSTRG.10858	MSTRG.38186	MSTRG.38187	MSTRG.10854	ENSRNOG00000015474	ENSRNOG00000032967	ENSRNOG00000032964	ENSRNOG00000047959	ENSRNOG00000049489	ENSRNOG00000015478	ENSRNOG00000049484	ENSRNOG00000055756	ENSRNOG00000048256	ENSRNOG00000048578	ENSRNOG00000048574	ENSRNOG00000048576	ENSRNOG00000043061	ENSRNOG00000048573	ENSRNOG00000047294	ENSRNOG00000019249	ENSRNOG00000018502	ENSRNOG00000018503	ENSRNOG00000018509	ENSRNOG00000047293	MSTRG.19482	MSTRG.32804	MSTRG.6846	MSTRG.1810	MSTRG.2545	MSTRG.2542	ENSRNOG00000008338	ENSRNOG00000007104	ENSRNOG00000007106	ENSRNOG00000007102	ENSRNOG00000015690	ENSRNOG00000002884	ENSRNOG00000052199	ENSRNOG00000019670	ENSRNOG00000019674	ENSRNOG00000019677	ENSRNOG00000052191	ENSRNOG00000052190	ENSRNOG00000052193	ENSRNOG00000052195	ENSRNOG00000052194	ENSRNOG00000052197	ENSRNOG00000013886	ENSRNOG00000013887	ENSRNOG00000013889	ENSRNOG00000042897	ENSRNOG00000012284	ENSRNOG00000050374	ENSRNOG00000012280	ENSRNOG00000046357	ENSRNOG00000046350	ENSRNOG00000015336	ENSRNOG00000000658	ENSRNOG00000000655	ENSRNOG00000000650	ENSRNOG00000000653	ENSRNOG00000038319	ENSRNOG00000045585	ENSRNOG00000029278	ENSRNOG00000045583	MSTRG.738	MSTRG.736	ENSRNOG00000009921	ENSRNOG00000006767	ENSRNOG00000006766	ENSRNOG00000006763	ENSRNOG00000006762	ENSRNOG00000006761	ENSRNOG00000056476	ENSRNOG00000056477	ENSRNOG00000056479	ENSRNOG00000012427	ENSRNOG00000015812	ENSRNOG00000015816	MSTRG.5127	MSTRG.35062	MSTRG.5120	ENSRNOG00000003302	ENSRNOG00000003300	ENSRNOG00000003307	ENSRNOG00000003304	ENSRNOG00000003305	ENSRNOG00000054838	ENSRNOG00000015333	ENSRNOG00000054832	ENSRNOG00000054836	ENSRNOG00000018101	ENSRNOG00000017556	ENSRNOG00000001235	ENSRNOG00000001236	ENSRNOG00000001237	ENSRNOG00000017552	ENSRNOG00000001232	MSTRG.21670	ENSRNOG00000001238	ENSRNOG00000001239	ENSRNOG00000037923	ENSRNOG00000037928	MSTRG.5782	ENSRNOG00000051262	MSTRG.3105	MSTRG.30426	MSTRG.30421	MSTRG.30423	ENSRNOG00000052038	ENSRNOG00000026110	MSTRG.34333	MSTRG.5875	MSTRG.5871	ENSRNOG00000054164	ENSRNOG00000034612	MSTRG.6780	ENSRNOG00000018998	ENSRNOG00000018993	ENSRNOG00000011243	ENSRNOG00000018997	ENSRNOG00000011245	ENSRNOG00000018994	MSTRG.28041	ENSRNOG00000061544	ENSRNOG00000045926	ENSRNOG00000045920	ENSRNOG00000061549	ENSRNOG00000016731	ENSRNOG00000016734	ENSRNOG00000014398	ENSRNOG00000020005	MSTRG.7781	MSTRG.7780	MSTRG.7783	MSTRG.36863	ENSRNOG00000052668	MSTRG.29253	ENSRNOG00000043186	ENSRNOG00000043180	MSTRG.35882	ENSRNOG00000052664	MSTRG.7686	ENSRNOG00000015049	ENSRNOG00000047566	ENSRNOG00000047565	ENSRNOG00000047563	ENSRNOG00000047561	ENSRNOG00000043451	MSTRG.8968	MSTRG.8963	MSTRG.24168	ENSRNOG00000054011	MSTRG.11098	ENSRNOG00000014801	ENSRNOG00000053328	ENSRNOG00000014806	ENSRNOG00000053325	ENSRNOG00000014808	ENSRNOG00000005053	ENSRNOG00000010893	ENSRNOG00000051430	MSTRG.20262	MSTRG.20260	MSTRG.20265	ENSRNOG00000018207	ENSRNOG00000021713	ENSRNOG00000049451	MSTRG.37901	MSTRG.37900	ENSRNOG00000050672	ENSRNOG00000027719	ENSRNOG00000027711	ENSRNOG00000011335	ENSRNOG00000009199	ENSRNOG00000009198	ENSRNOG00000031947	MSTRG.31435	ENSRNOG00000009197	ENSRNOG00000004016	ENSRNOG00000004014	ENSRNOG00000004013	ENSRNOG00000004011	ENSRNOG00000004019	ENSRNOG00000004018	ENSRNOG00000049976	MSTRG.12216	ENSRNOG00000005404	ENSRNOG00000032417	ENSRNOG00000013624	ENSRNOG00000061434	ENSRNOG00000061438	ENSRNOG00000061439	ENSRNOG00000008996	ENSRNOG00000008994	MSTRG.24995	MSTRG.24998	ENSRNOG00000060636	MSTRG.28646	ENSRNOG00000013718	ENSRNOG00000048321	ENSRNOG00000022679	ENSRNOG00000008873	ENSRNOG00000028259	ENSRNOG00000022673	ENSRNOG00000013712	ENSRNOG00000028254	ENSRNOG00000013714	ENSRNOG00000060742	ENSRNOG00000008642	ENSRNOG00000008641	ENSRNOG00000008648	ENSRNOG00000002414	ENSRNOG00000002417	ENSRNOG00000002412	ENSRNOG00000006569	MSTRG.4258	MSTRG.4255	ENSRNOG00000026974	ENSRNOG00000026978	ENSRNOG00000005235	ENSRNOG00000062008	ENSRNOG00000038012	ENSRNOG00000024533	ENSRNOG00000030225	ENSRNOG00000030224	ENSRNOG00000030222	ENSRNOG00000029667	ENSRNOG00000001039	ENSRNOG00000029663	ENSRNOG00000029662	ENSRNOG00000001032	ENSRNOG00000001033	ENSRNOG00000001031	ENSRNOG00000001036	ENSRNOG00000029668	ENSRNOG00000001035	ENSRNOG00000000926	ENSRNOG00000000925	ENSRNOG00000030541	ENSRNOG00000000922	ENSRNOG00000000921	ENSRNOG00000034102	ENSRNOG00000034106	ENSRNOG00000030483	MSTRG.16360	MSTRG.18520	MSTRG.18521	MSTRG.18524	ENSRNOG00000031579	ENSRNOG00000013950	ENSRNOG00000039762	ENSRNOG00000054364	ENSRNOG00000054365	ENSRNOG00000054360	MSTRG.1378	MSTRG.1377	MSTRG.1374	MSTRG.1372	MSTRG.1370	ENSRNOG00000062303	ENSRNOG00000028531	MSTRG.10958	ENSRNOG00000004971	ENSRNOG00000004976	ENSRNOG00000000070	MSTRG.1993	MSTRG.19728	MSTRG.1996	ENSRNOG00000048725	ENSRNOG00000048723	ENSRNOG00000048722	ENSRNOG00000055097	ENSRNOG00000055096	ENSRNOG00000055091	ENSRNOG00000055093	ENSRNOG00000055546	ENSRNOG00000055548	ENSRNOG00000033862	ENSRNOG00000033863	ENSRNOG00000047768	ENSRNOG00000047769	ENSRNOG00000003520	ENSRNOG00000003526	ENSRNOG00000003524	ENSRNOG00000021695	ENSRNOG00000018711	ENSRNOG00000018710	ENSRNOG00000018715	ENSRNOG00000018716	ENSRNOG00000018719	ENSRNOG00000018718	ENSRNOG00000046494	ENSRNOG00000046493	ENSRNOG00000001809	ENSRNOG00000001803	ENSRNOG00000007319	ENSRNOG00000011839	ENSRNOG00000007316	ENSRNOG00000007310	ENSRNOG00000011831	MSTRG.3264	ENSRNOG00000052017	ENSRNOG00000052010	MSTRG.3260	ENSRNOG00000052018	MSTRG.9500	ENSRNOG00000015603	MSTRG.9508	ENSRNOG00000020029	ENSRNOG00000020020	ENSRNOG00000020022	ENSRNOG00000020024	ENSRNOG00000020025	ENSRNOG00000046147	ENSRNOG00000046144	ENSRNOG00000046142	ENSRNOG00000006046	ENSRNOG00000006049	ENSRNOG00000053654	ENSRNOG00000053651	MSTRG.20067	ENSRNOG00000053659	ENSRNOG00000053658	ENSRNOG00000057799	MSTRG.35036	ENSRNOG00000057793	ENSRNOG00000056796	ENSRNOG00000027552	ENSRNOG00000027557	MSTRG.31632	MSTRG.31638	MSTRG.35740	MSTRG.35748	MSTRG.30323	ENSRNOG00000047414	MSTRG.30328	ENSRNOG00000018295	ENSRNOG00000047413	ENSRNOG00000055770	MSTRG.31986	ENSRNOG00000027087	ENSRNOG00000027089	ENSRNOG00000027088	MSTRG.35294	MSTRG.35296	ENSRNOG00000017299	ENSRNOG00000017298	ENSRNOG00000051656	ENSRNOG00000017297	ENSRNOG00000017290	ENSRNOG00000010018	ENSRNOG00000051650	ENSRNOG00000059428	ENSRNOG00000059429	ENSRNOG00000015668	ENSRNOG00000015669	ENSRNOG00000059421	ENSRNOG00000059422	ENSRNOG00000059424	ENSRNOG00000059425	ENSRNOG00000015660	ENSRNOG00000055939	MSTRG.21000	ENSRNOG00000055932	ENSRNOG00000055933	MSTRG.30586	MSTRG.30585	ENSRNOG00000017746	ENSRNOG00000017745	ENSRNOG00000017740	ENSRNOG00000017749	MSTRG.36985	ENSRNOG00000061652	MSTRG.36983	ENSRNOG00000017762	ENSRNOG00000023708	ENSRNOG00000048516	MSTRG.34166	MSTRG.34160	MSTRG.37589	ENSRNOG00000061180	ENSRNOG00000061181	ENSRNOG00000061182	ENSRNOG00000061187	ENSRNOG00000048510	ENSRNOG00000022071	ENSRNOG00000060587	ENSRNOG00000060585	ENSRNOG00000060581	ENSRNOG00000060588	ENSRNOG00000010905	ENSRNOG00000010906	ENSRNOG00000010902	ENSRNOG00000010903	ENSRNOG00000016509	ENSRNOG00000016507	ENSRNOG00000016505	ENSRNOG00000016502	ENSRNOG00000016503	MSTRG.11261	MSTRG.7572	MSTRG.7574	ENSRNOG00000021031	ENSRNOG00000024277	ENSRNOG00000024043	ENSRNOG00000024040	ENSRNOG00000021037	ENSRNOG00000021039	ENSRNOG00000020347	MSTRG.14341	MSTRG.14349	ENSRNOG00000053516	ENSRNOG00000053518	MSTRG.21949	ENSRNOG00000051098	ENSRNOG00000058430	ENSRNOG00000058434	ENSRNOG00000058439	ENSRNOG00000005577	ENSRNOG00000005576	ENSRNOG00000005575	ENSRNOG00000005573	ENSRNOG00000005572	ENSRNOG00000031401	MSTRG.13374	MSTRG.13372	MSTRG.12023	ENSRNOG00000052205	MSTRG.2332	ENSRNOG00000059748	ENSRNOG00000004192	ENSRNOG00000004196	ENSRNOG00000004197	ENSRNOG00000004199	ENSRNOG00000029001	ENSRNOG00000023064	ENSRNOG00000023068	MSTRG.13954	MSTRG.13955	ENSRNOG00000019020	ENSRNOG00000019022	ENSRNOG00000048258	ENSRNOG00000019027	ENSRNOG00000004225	ENSRNOG00000004220	ENSRNOG00000022099	ENSRNOG00000004222	ENSRNOG00000004229	ENSRNOG00000024879	ENSRNOG00000024878	ENSRNOG00000003645	ENSRNOG00000003649	ENSRNOG00000003648	ENSRNOG00000007551	ENSRNOG00000026582	ENSRNOG00000012674	MSTRG.3063	MSTRG.24815	MSTRG.24817	MSTRG.24816	MSTRG.16253	ENSRNOG00000025584	ENSRNOG00000028358	ENSRNOG00000025587	MSTRG.4591	MSTRG.1515	ENSRNOG00000028357	ENSRNOG00000008855	ENSRNOG00000007886	ENSRNOG00000007881	ENSRNOG00000007882	ENSRNOG00000007889	ENSRNOG00000008859	ENSRNOG00000048870	ENSRNOG00000048875	ENSRNOG00000048874	ENSRNOG00000048876	ENSRNOG00000048878	ENSRNOG00000006681	MSTRG.19643	ENSRNOG00000052957	ENSRNOG00000013101	ENSRNOG00000025055	ENSRNOG00000025051	ENSRNOG00000056825	ENSRNOG00000056824	ENSRNOG00000056826	ENSRNOG00000056829	ENSRNOG00000016829	ENSRNOG00000002592	ENSRNOG00000002593	ENSRNOG00000002595	ENSRNOG00000016828	ENSRNOG00000002599	MSTRG.9747	ENSRNOG00000001488	ENSRNOG00000001484	ENSRNOG00000001480	MSTRG.4044	ENSRNOG00000008478	MSTRG.19889	ENSRNOG00000005908	ENSRNOG00000005907	ENSRNOG00000005902	ENSRNOG00000005903	ENSRNOG00000029588	ENSRNOG00000038607	MSTRG.18284	MSTRG.18283	ENSRNOG00000015508	ENSRNOG00000015505	ENSRNOG00000015503	ENSRNOG00000008312	ENSRNOG00000049398	ENSRNOG00000011617	ENSRNOG00000049392	ENSRNOG00000011613	ENSRNOG00000011612	ENSRNOG00000049394	ENSRNOG00000036511	ENSRNOG00000007160	ENSRNOG00000051372	MSTRG.10566	MSTRG.14667	MSTRG.13037	ENSRNOG00000049649	ENSRNOG00000049646	ENSRNOG00000049641	ENSRNOG00000049643	ENSRNOG00000049642	ENSRNOG00000059166	MSTRG.6359	ENSRNOG00000039265	ENSRNOG00000054534	ENSRNOG00000054531	ENSRNOG00000054530	ENSRNOG00000054533	ENSRNOG00000016348	ENSRNOG00000016342	ENSRNOG00000016343	ENSRNOG00000037393	ENSRNOG00000018039	ENSRNOG00000046844	ENSRNOG00000046848	ENSRNOG00000019340	MSTRG.35961	MSTRG.19571	ENSRNOG00000048114	ENSRNOG00000048118	MSTRG.6975	MSTRG.6976	ENSRNOG00000012994	ENSRNOG00000055661	MSTRG.7004	ENSRNOG00000012999	ENSRNOG00000029046	MSTRG.17476	ENSRNOG00000021234	ENSRNOG00000021233	ENSRNOG00000044566	ENSRNOG00000014496	ENSRNOG00000012333	ENSRNOG00000017123	ENSRNOG00000012337	ENSRNOG00000017120	ENSRNOG00000046262	ENSRNOG00000046264	ENSRNOG00000021581	ENSRNOG00000011979	ENSRNOG00000056363	MSTRG.12464	ENSRNOG00000011976	ENSRNOG00000011977	ENSRNOG00000056368	MSTRG.32890	MSTRG.27685	MSTRG.34700	MSTRG.34703	ENSRNOG00000061158	ENSRNOG00000056580	ENSRNOG00000018949	ENSRNOG00000056589	ENSRNOG00000061151	ENSRNOG00000050404	ENSRNOG00000050407	ENSRNOG00000050401	ENSRNOG00000050408	ENSRNOG00000014476	MSTRG.31283	ENSRNOG00000014479	MSTRG.31289	ENSRNOG00000051758	ENSRNOG00000051759	ENSRNOG00000054983	ENSRNOG00000051753	ENSRNOG00000054989	ENSRNOG00000051755	ENSRNOG00000061432	ENSRNOG00000058180	ENSRNOG00000058183	ENSRNOG00000058186	ENSRNOG00000058187	ENSRNOG00000010205	ENSRNOG00000010204	ENSRNOG00000010209	ENSRNOG00000010208	MSTRG.31860	ENSRNOG00000059583	ENSRNOG00000059582	MSTRG.35156	ENSRNOG00000027326	ENSRNOG00000031076	ENSRNOG00000060952	ENSRNOG00000060955	ENSRNOG00000060956	MSTRG.37427	ENSRNOG00000024022	ENSRNOG00000045182	ENSRNOG00000017461	ENSRNOG00000017467	ENSRNOG00000017468	ENSRNOG00000017469	ENSRNOG00000011154	ENSRNOG00000011155	ENSRNOG00000011156	ENSRNOG00000011150	ENSRNOG00000011151	ENSRNOG00000011153	ENSRNOG00000011158	ENSRNOG00000023511	ENSRNOG00000026745	ENSRNOG00000026742	ENSRNOG00000026740	MSTRG.21216	MSTRG.22543	MSTRG.22542	MSTRG.22549	ENSRNOG00000061390	ENSRNOG00000061393	MSTRG.6013	ENSRNOG00000031331	MSTRG.6017	MSTRG.11096	MSTRG.11091	ENSRNOG00000025219	ENSRNOG00000025216	MSTRG.22893	ENSRNOG00000025211	MSTRG.22891	ENSRNOG00000060048	ENSRNOG00000060047	ENSRNOG00000056457	ENSRNOG00000060041	ENSRNOG00000021912	ENSRNOG00000021911	ENSRNOG00000021919	ENSRNOG00000021918	MSTRG.15734	MSTRG.15735	MSTRG.24490	ENSRNOG00000003755	MSTRG.20971	ENSRNOG00000015830	ENSRNOG00000006698	ENSRNOG00000005290	ENSRNOG00000005299	MSTRG.10769	MSTRG.13232	ENSRNOG00000004527	ENSRNOG00000004526	ENSRNOG00000004520	ENSRNOG00000028965	ENSRNOG00000045760	MSTRG.17003	ENSRNOG00000037156	ENSRNOG00000018237	ENSRNOG00000018233	ENSRNOG00000017800	ENSRNOG00000005433	ENSRNOG00000005430	ENSRNOG00000005437	ENSRNOG00000005438	ENSRNOG00000002802	ENSRNOG00000002800	ENSRNOG00000004294	MSTRG.19370	MSTRG.19372	MSTRG.19374	MSTRG.12187	ENSRNOG00000052263	ENSRNOG00000052261	ENSRNOG00000049150	ENSRNOG00000018584	MSTRG.2272	MSTRG.2278	ENSRNOG00000000523	ENSRNOG00000000522	ENSRNOG00000000520	ENSRNOG00000000527	ENSRNOG00000000525	ENSRNOG00000000529	ENSRNOG00000000528	MSTRG.32663	MSTRG.32662	ENSRNOG00000024930	ENSRNOG00000024931	ENSRNOG00000024934	ENSRNOG00000017571	ENSRNOG00000001254	ENSRNOG00000026265	ENSRNOG00000026267	MSTRG.4945	ENSRNOG00000013808	ENSRNOG00000013804	ENSRNOG00000013806	ENSRNOG00000008953	ENSRNOG00000008950	MSTRG.18132	MSTRG.18135	MSTRG.18134	ENSRNOG00000006278	MSTRG.8622	MSTRG.8627	MSTRG.4366	ENSRNOG00000054489	ENSRNOG00000001729	MSTRG.1706	MSTRG.1703	ENSRNOG00000001727	MSTRG.1700	ENSRNOG00000003384	MSTRG.9283	ENSRNOG00000002382	ENSRNOG00000002385	ENSRNOG00000002387	ENSRNOG00000002389	ENSRNOG00000002388	ENSRNOG00000006499	ENSRNOG00000006498	ENSRNOG00000013372	ENSRNOG00000013373	ENSRNOG00000013370	ENSRNOG00000000893	ENSRNOG00000037402	ENSRNOG00000000897	ENSRNOG00000030649	ENSRNOG00000030645	ENSRNOG00000030644	ENSRNOG00000030641	ENSRNOG00000002039	ENSRNOG00000002032	MSTRG.15071	ENSRNOG00000018910	ENSRNOG00000018916	ENSRNOG00000018915	ENSRNOG00000018914	MSTRG.10243	ENSRNOG00000014061	ENSRNOG00000014060	ENSRNOG00000010775	ENSRNOG00000029793	ENSRNOG00000038478	ENSRNOG00000029798	MSTRG.5700	ENSRNOG00000051245	MSTRG.37158	ENSRNOG00000036726	ENSRNOG00000051243	MSTRG.7700	MSTRG.33890	MSTRG.33894	ENSRNOG00000052129	ENSRNOG00000003812	ENSRNOG00000003815	ENSRNOG00000011424	ENSRNOG00000043105	ENSRNOG00000043106	ENSRNOG00000043107	ENSRNOG00000043100	ENSRNOG00000011421	ENSRNOG00000060452	ENSRNOG00000011423	ENSRNOG00000055257	ENSRNOG00000055256	ENSRNOG00000055254	ENSRNOG00000026046	ENSRNOG00000055251	ENSRNOG00000013545	MSTRG.1288	MSTRG.1283	MSTRG.28831	MSTRG.28830	ENSRNOG00000037452	ENSRNOG00000037455	ENSRNOG00000037456	MSTRG.33278	MSTRG.33277	ENSRNOG00000020779	ENSRNOG00000054702	MSTRG.36549	ENSRNOG00000052704	ENSRNOG00000052706	ENSRNOG00000052707	ENSRNOG00000052702	ENSRNOG00000042228	ENSRNOG00000022957	ENSRNOG00000017866	ENSRNOG00000012811	ENSRNOG00000012812	ENSRNOG00000020773	ENSRNOG00000012815	ENSRNOG00000012817	ENSRNOG00000020774	ENSRNOG00000017868	ENSRNOG00000017869	ENSRNOG00000047300	ENSRNOG00000047307	ENSRNOG00000056281	ENSRNOG00000025810	ENSRNOG00000056283	ENSRNOG00000046658	ENSRNOG00000047089	ENSRNOG00000014882	ENSRNOG00000022964	ENSRNOG00000025534	ENSRNOG00000025536	MSTRG.31125	MSTRG.31129	MSTRG.470	ENSRNOG00000021795	ENSRNOG00000021796	ENSRNOG00000062305	MSTRG.37981	ENSRNOG00000059959	ENSRNOG00000059952	ENSRNOG00000059954	ENSRNOG00000059956	ENSRNOG00000059957	ENSRNOG00000004725	ENSRNOG00000057665	ENSRNOG00000057666	ENSRNOG00000004726	ENSRNOG00000057660	ENSRNOG00000004720	ENSRNOG00000004723	ENSRNOG00000009266	ENSRNOG00000009263	ENSRNOG00000009260	ENSRNOG00000061927	ENSRNOG00000061925	ENSRNOG00000061922	ENSRNOG00000061921	MSTRG.21531	MSTRG.30293	ENSRNOG00000004099	ENSRNOG00000062295	ENSRNOG00000062296	ENSRNOG00000062291	ENSRNOG00000004092	ENSRNOG00000004091	ENSRNOG00000004090	ENSRNOG00000027791	ENSRNOG00000027799	ENSRNOG00000027798	ENSRNOG00000053943	ENSRNOG00000053944	ENSRNOG00000020446	ENSRNOG00000053948	ENSRNOG00000020444	ENSRNOG00000020443	ENSRNOG00000051548	ENSRNOG00000051540	ENSRNOG00000051545	MSTRG.30745	MSTRG.28311	MSTRG.28317	ENSRNOG00000058398	ENSRNOG00000016906	ENSRNOG00000016907	ENSRNOG00000016905	ENSRNOG00000058393	ENSRNOG00000058395	MSTRG.17245	ENSRNOG00000010434	ENSRNOG00000010435	ENSRNOG00000062220	ENSRNOG00000059045	ENSRNOG00000059041	ENSRNOG00000047339	ENSRNOG00000023494	ENSRNOG00000023497	ENSRNOG00000023492	ENSRNOG00000023493	ENSRNOG00000026462	ENSRNOG00000026466	ENSRNOG00000033722	ENSRNOG00000061216	ENSRNOG00000061217	ENSRNOG00000061210	ENSRNOG00000061213	MSTRG.25534	MSTRG.15423	MSTRG.15424	ENSRNOG00000062224	ENSRNOG00000021898	ENSRNOG00000021899	ENSRNOG00000021892	ENSRNOG00000021891	ENSRNOG00000060611	MSTRG.23268	ENSRNOG00000034182	ENSRNOG00000034180	MSTRG.26377	MSTRG.26374	ENSRNOG00000058805	ENSRNOG00000058804	ENSRNOG00000058808	MSTRG.24281	ENSRNOG00000020851	ENSRNOG00000009663	MSTRG.14450	ENSRNOG00000009661	MSTRG.14458	MSTRG.23481	MSTRG.8331	ENSRNOG00000031098	MSTRG.10485	MSTRG.25889	ENSRNOG00000030408	MSTRG.15501	ENSRNOG00000006824	ENSRNOG00000009705	ENSRNOG00000009708	MSTRG.17904	MSTRG.17907	ENSRNOG00000032805	ENSRNOG00000032807	ENSRNOG00000032803	ENSRNOG00000055015	ENSRNOG00000055010	ENSRNOG00000056969	ENSRNOG00000037299	ENSRNOG00000037298	MSTRG.33071	MSTRG.33079	ENSRNOG00000055837	ENSRNOG00000048233	ENSRNOG00000001885	ENSRNOG00000001884	ENSRNOG00000052542	ENSRNOG00000001889	ENSRNOG00000052547	ENSRNOG00000052545	ENSRNOG00000018798	ENSRNOG00000016710	ENSRNOG00000018791	ENSRNOG00000018790	ENSRNOG00000018795	ENSRNOG00000018797	ENSRNOG00000018796	ENSRNOG00000048235	ENSRNOG00000048239	MSTRG.2756	MSTRG.2750	ENSRNOG00000036377	ENSRNOG00000024852	ENSRNOG00000007060	ENSRNOG00000007067	ENSRNOG00000000288	ENSRNOG00000007064	ENSRNOG00000007069	ENSRNOG00000000281	ENSRNOG00000046414	ENSRNOG00000046411	ENSRNOG00000002610	ENSRNOG00000002615	ENSRNOG00000019448	ENSRNOG00000019447	ENSRNOG00000019445	ENSRNOG00000019442	ENSRNOG00000019440	ENSRNOG00000019441	MSTRG.8185	ENSRNOG00000010162	ENSRNOG00000008567	ENSRNOG00000008566	ENSRNOG00000008564	ENSRNOG00000010160	ENSRNOG00000007393	ENSRNOG00000007392	MSTRG.9851	ENSRNOG00000010161	ENSRNOG00000008569	MSTRG.7982	ENSRNOG00000038215	ENSRNOG00000038211	MSTRG.8459	MSTRG.3408	MSTRG.8450	MSTRG.8453	MSTRG.8457	ENSRNOG00000056737	ENSRNOG00000056731	MSTRG.4756	MSTRG.9587	ENSRNOG00000036917	ENSRNOG00000012747	ENSRNOG00000036912	ENSRNOG00000036910	ENSRNOG00000029423	ENSRNOG00000012749	ENSRNOG00000029425	ENSRNOG00000036918	ENSRNOG00000015916	ENSRNOG00000015910	ENSRNOG00000015911	ENSRNOG00000015912	ENSRNOG00000007574	ENSRNOG00000051197	ENSRNOG00000057060	ENSRNOG00000057061	ENSRNOG00000057066	ENSRNOG00000057064	ENSRNOG00000003221	ENSRNOG00000003223	ENSRNOG00000003226	ENSRNOG00000029397	ENSRNOG00000007931	ENSRNOG00000007934	ENSRNOG00000007937	ENSRNOG00000007939	ENSRNOG00000001578	ENSRNOG00000017210	ENSRNOG00000017219	MSTRG.1135	MSTRG.1133	MSTRG.30508	MSTRG.21084	MSTRG.21087	MSTRG.30503	MSTRG.30506	MSTRG.34476	ENSRNOG00000054008	ENSRNOG00000010630	ENSRNOG00000010636	ENSRNOG00000010634	ENSRNOG00000010635	ENSRNOG00000051031	ENSRNOG00000051036	ENSRNOG00000018898	ENSRNOG00000003668	ENSRNOG00000018895	ENSRNOG00000011323	MSTRG.8012	ENSRNOG00000011321	ENSRNOG00000051091	ENSRNOG00000014741	ENSRNOG00000014745	ENSRNOG00000010989	ENSRNOG00000010984	ENSRNOG00000010986	ENSRNOG00000032626	ENSRNOG00000010980	ENSRNOG00000010981	ENSRNOG00000010983	ENSRNOG00000003661	ENSRNOG00000016679	ENSRNOG00000025297	ENSRNOG00000016672	ENSRNOG00000051093	ENSRNOG00000060509	ENSRNOG00000060508	ENSRNOG00000014291	ENSRNOG00000023968	ENSRNOG00000023969	ENSRNOG00000023965	ENSRNOG00000022631	ENSRNOG00000061707	ENSRNOG00000017674	ENSRNOG00000011582	MSTRG.18090	ENSRNOG00000011585	ENSRNOG00000011584	ENSRNOG00000017988	ENSRNOG00000008871	ENSRNOG00000017987	ENSRNOG00000017981	ENSRNOG00000017980	ENSRNOG00000017983	MSTRG.32958	ENSRNOG00000019851	ENSRNOG00000019850	ENSRNOG00000016584	ENSRNOG00000019854	ENSRNOG00000016580	ENSRNOG00000019859	ENSRNOG00000019858	ENSRNOG00000047406	ENSRNOG00000015161	ENSRNOG00000015160	ENSRNOG00000016589	ENSRNOG00000050801	ENSRNOG00000050800	ENSRNOG00000050805	MSTRG.30884	MSTRG.24040	ENSRNOG00000046751	ENSRNOG00000046758	ENSRNOG00000042041	ENSRNOG00000042044	ENSRNOG00000058926	ENSRNOG00000058923	ENSRNOG00000058920	ENSRNOG00000058921	ENSRNOG00000058928	ENSRNOG00000058929	ENSRNOG00000056072	ENSRNOG00000056073	ENSRNOG00000056070	ENSRNOG00000056077	ENSRNOG00000051867	ENSRNOG00000051868	ENSRNOG00000023459	ENSRNOG00000009548	ENSRNOG00000009549	ENSRNOG00000005641	ENSRNOG00000053592	ENSRNOG00000009540	ENSRNOG00000020478	ENSRNOG00000009545	MSTRG.37828	ENSRNOG00000021615	ENSRNOG00000042216	ENSRNOG00000021611	MSTRG.37821	MSTRG.37823	MSTRG.37824	MSTRG.37826	MSTRG.37827	ENSRNOG00000023455	MSTRG.23818	ENSRNOG00000009096	ENSRNOG00000009097	ENSRNOG00000004118	ENSRNOG00000010784	ENSRNOG00000004112	MSTRG.4069	ENSRNOG00000004111	ENSRNOG00000004117	ENSRNOG00000050024	ENSRNOG00000058210	ENSRNOG00000058213	ENSRNOG00000058218	MSTRG.14929	ENSRNOG00000032350	MSTRG.26556	MSTRG.28291	MSTRG.17783	MSTRG.17788	MSTRG.28129	MSTRG.24890	ENSRNOG00000026059	MSTRG.28121	MSTRG.28120	ENSRNOG00000026055	ENSRNOG00000026053	ENSRNOG00000047065	ENSRNOG00000022738	ENSRNOG00000022730	ENSRNOG00000008765	ENSRNOG00000008761	MSTRG.27607	MSTRG.27602	ENSRNOG00000033088	MSTRG.11834	ENSRNOG00000033087	ENSRNOG00000022326	ENSRNOG00000033556	ENSRNOG00000002511	MSTRG.16432	MSTRG.4510	MSTRG.11786	MSTRG.25761	MSTRG.29653	MSTRG.22383	ENSRNOG00000051516	MSTRG.23035	MSTRG.23030	MSTRG.15204	MSTRG.15202	ENSRNOG00000001379	ENSRNOG00000002718	ENSRNOG00000029500	ENSRNOG00000029501	ENSRNOG00000001374	ENSRNOG00000001377	ENSRNOG00000001376	ENSRNOG00000046510	ENSRNOG00000024363	MSTRG.22927	ENSRNOG00000046515	ENSRNOG00000034022	ENSRNOG00000005031	ENSRNOG00000062244	MSTRG.18209	MSTRG.18201	MSTRG.14554	MSTRG.10071	ENSRNOG00000005987	ENSRNOG00000005985	ENSRNOG00000005982	ENSRNOG00000005981	ENSRNOG00000005988	ENSRNOG00000039152	MSTRG.3888	MSTRG.3881	ENSRNOG00000054246	MSTRG.1031	MSTRG.1033	ENSRNOG00000027299	ENSRNOG00000028679	ENSRNOG00000028677	ENSRNOG00000000137	ENSRNOG00000000138	ENSRNOG00000021480	ENSRNOG00000006987	ENSRNOG00000049312	ENSRNOG00000006984	ENSRNOG00000033942	ENSRNOG00000033940	ENSRNOG00000052979	ENSRNOG00000052971	ENSRNOG00000003443	ENSRNOG00000003442	ENSRNOG00000047647	ENSRNOG00000047646	ENSRNOG00000018615	ENSRNOG00000018610	ENSRNOG00000018613	ENSRNOG00000048199	MSTRG.20205	ENSRNOG00000048192	ENSRNOG00000048190	ENSRNOG00000048191	ENSRNOG00000048197	ENSRNOG00000048195	MSTRG.16849	MSTRG.16846	ENSRNOG00000008242	ENSRNOG00000007213	ENSRNOG00000008246	ENSRNOG00000008247	ENSRNOG00000007218	ENSRNOG00000027124	ENSRNOG00000046594	MSTRG.35319	ENSRNOG00000046598	MSTRG.8718	MSTRG.414	ENSRNOG00000052353	MSTRG.31182	ENSRNOG00000018083	MSTRG.34785	ENSRNOG00000014964	MSTRG.8712	MSTRG.36313	ENSRNOG00000020107	ENSRNOG00000020106	ENSRNOG00000020105	ENSRNOG00000024243	ENSRNOG00000020102	ENSRNOG00000013468	ENSRNOG00000013469	ENSRNOG00000013463	ENSRNOG00000053758	MSTRG.27356	ENSRNOG00000053751	ENSRNOG00000053752	ENSRNOG00000053753	ENSRNOG00000056506	ENSRNOG00000056507	ENSRNOG00000053757	MSTRG.32208	ENSRNOG00000036894	ENSRNOG00000036895	MSTRG.32203	MSTRG.4658	MSTRG.4652	ENSRNOG00000057451	ENSRNOG00000042455	ENSRNOG00000042451	MSTRG.20658	ENSRNOG00000027455	ENSRNOG00000027456	MSTRG.20654	ENSRNOG00000027451	MSTRG.31576	ENSRNOG00000021732	MSTRG.31578	MSTRG.825	MSTRG.827	MSTRG.823	ENSRNOG00000021735	ENSRNOG00000050229	ENSRNOG00000050223	ENSRNOG00000050226	MSTRG.5019	ENSRNOG00000061264	ENSRNOG00000054908	ENSRNOG00000054904	ENSRNOG00000054905	ENSRNOG00000054907	ENSRNOG00000054900	ENSRNOG00000054902	ENSRNOG00000061260	ENSRNOG00000017395	ENSRNOG00000017397	ENSRNOG00000059507	ENSRNOG00000017399	ENSRNOG00000059505	ENSRNOG00000059504	ENSRNOG00000015701	ENSRNOG00000059502	ENSRNOG00000015703	ENSRNOG00000059077	ENSRNOG00000062189	ENSRNOG00000010286	ENSRNOG00000010284	ENSRNOG00000058083	ENSRNOG00000010280	ENSRNOG00000052962	ENSRNOG00000052963	ENSRNOG00000031969	MSTRG.21292	MSTRG.21293	ENSRNOG00000047653	MSTRG.28722	ENSRNOG00000061067	ENSRNOG00000061065	ENSRNOG00000061062	ENSRNOG00000061060	MSTRG.33966	MSTRG.33962	ENSRNOG00000014153	ENSRNOG00000014156	ENSRNOG00000014155	ENSRNOG00000014154	ENSRNOG00000038276	ENSRNOG00000010868	ENSRNOG00000010861	ENSRNOG00000010867	ENSRNOG00000016422	ENSRNOG00000021149	ENSRNOG00000060338	ENSRNOG00000060334	ENSRNOG00000060335	ENSRNOG00000060337	ENSRNOG00000060332	MSTRG.29096	MSTRG.29090	MSTRG.23633	MSTRG.27523	ENSRNOG00000022244	ENSRNOG00000022245	ENSRNOG00000022242	MSTRG.7327	MSTRG.7326	ENSRNOG00000024161	ENSRNOG00000007879	ENSRNOG00000022860	ENSRNOG00000058338	ENSRNOG00000061888	ENSRNOG00000061881	ENSRNOG00000061883	ENSRNOG00000061887	ENSRNOG00000058332	ENSRNOG00000009974	ENSRNOG00000009971	ENSRNOG00000053250	ENSRNOG00000053253	ENSRNOG00000053259	ENSRNOG00000004831	ENSRNOG00000004839	ENSRNOG00000015780	ENSRNOG00000009358	ENSRNOG00000009351	ENSRNOG00000009350	ENSRNOG00000009355	ENSRNOG00000009354	MSTRG.25104	MSTRG.23994	ENSRNOG00000025189	ENSRNOG00000062056	ENSRNOG00000062055	ENSRNOG00000060131	ENSRNOG00000062053	ENSRNOG00000062052	ENSRNOG00000062058	ENSRNOG00000060465	ENSRNOG00000023385	ENSRNOG00000023387	ENSRNOG00000023383	ENSRNOG00000026150	ENSRNOG00000019109	MSTRG.26456	ENSRNOG00000048356	ENSRNOG00000048357	ENSRNOG00000004302	ENSRNOG00000004301	ENSRNOG00000004300	ENSRNOG00000004307	ENSRNOG00000004304	ENSRNOG00000015294	ENSRNOG00000015293	ENSRNOG00000008480	ENSRNOG00000008481	ENSRNOG00000032432	ENSRNOG00000008487	ENSRNOG00000012134	ENSRNOG00000061503	ENSRNOG00000061509	ENSRNOG00000032523	ENSRNOG00000003070	ENSRNOG00000003071	ENSRNOG00000003075	ENSRNOG00000003076	ENSRNOG00000007769	ENSRNOG00000007763	ENSRNOG00000007765	ENSRNOG00000052347	ENSRNOG00000052341	MSTRG.1784	ENSRNOG00000013669	ENSRNOG00000025715	ENSRNOG00000013660	ENSRNOG00000013662	ENSRNOG00000013663	MSTRG.3318	MSTRG.4490	ENSRNOG00000002309	MSTRG.9171	ENSRNOG00000002301	ENSRNOG00000002303	ENSRNOG00000002302	ENSRNOG00000002305	ENSRNOG00000042985	ENSRNOG00000005828	ENSRNOG00000005825	ENSRNOG00000005826	ENSRNOG00000005821	ENSRNOG00000005823	ENSRNOG00000038169	ENSRNOG00000030314	ENSRNOG00000030318	ENSRNOG00000052201	ENSRNOG00000061703	ENSRNOG00000057923	ENSRNOG00000000812	ENSRNOG00000000811	ENSRNOG00000000815	ENSRNOG00000000814	MSTRG.36321	ENSRNOG00000016362	MSTRG.33354	ENSRNOG00000049298	ENSRNOG00000039698	ENSRNOG00000037371	MSTRG.18410	MSTRG.18411	MSTRG.14741	ENSRNOG00000035854	ENSRNOG00000003891	ENSRNOG00000003897	ENSRNOG00000003895	MSTRG.1200	MSTRG.1207	MSTRG.1208	ENSRNOG00000054783	ENSRNOG00000054780	ENSRNOG00000032241	ENSRNOG00000052838	ENSRNOG00000052839	ENSRNOG00000052832	ENSRNOG00000052833	ENSRNOG00000052831	ENSRNOG00000049121	ENSRNOG00000049127	ENSRNOG00000046962	ENSRNOG00000046969	ENSRNOG00000046968	MSTRG.19437	ENSRNOG00000042274	ENSRNOG00000042277	ENSRNOG00000016156	ENSRNOG00000016151	ENSRNOG00000016150	ENSRNOG00000016152	ENSRNOG00000052787	ENSRNOG00000052783	ENSRNOG00000012892	ENSRNOG00000006178	ENSRNOG00000038909	ENSRNOG00000038902	MSTRG.32508	ENSRNOG00000002616	ENSRNOG00000055439	ENSRNOG00000055438	ENSRNOG00000034083	ENSRNOG00000055433	ENSRNOG00000055431	ENSRNOG00000012274	ENSRNOG00000012273	ENSRNOG00000045721	ENSRNOG00000012278	ENSRNOG00000046384	ENSRNOG00000021469	ENSRNOG00000021468	ENSRNOG00000021463	ENSRNOG00000047384	ENSRNOG00000056205	ENSRNOG00000056207	ENSRNOG00000056206	ENSRNOG00000056201	ENSRNOG00000007400	ENSRNOG00000007402	ENSRNOG00000007405	ENSRNOG00000007407	ENSRNOG00000046031	ENSRNOG00000046036	ENSRNOG00000053496	ENSRNOG00000053493	ENSRNOG00000053491	ENSRNOG00000020736	ENSRNOG00000020731	ENSRNOG00000053498	ENSRNOG00000052042	ENSRNOG00000022614	MSTRG.36504	ENSRNOG00000057550	ENSRNOG00000057556	ENSRNOG00000057557	ENSRNOG00000057554	MSTRG.19556	ENSRNOG00000029339	MSTRG.20191	MSTRG.20193	MSTRG.785	MSTRG.787	ENSRNOG00000058068	MSTRG.21827	MSTRG.21822	ENSRNOG00000042446	ENSRNOG00000010128	MSTRG.20449	ENSRNOG00000010121	ENSRNOG00000010126	MSTRG.20441	MSTRG.30218	MSTRG.30219	ENSRNOG00000062211	ENSRNOG00000016980	ENSRNOG00000016987	MSTRG.30214	ENSRNOG00000027175	ENSRNOG00000027466	ENSRNOG00000017581	ENSRNOG00000017583	ENSRNOG00000017585	ENSRNOG00000017586	MSTRG.35361	MSTRG.5222	MSTRG.35365	ENSRNOG00000047812	ENSRNOG00000047810	ENSRNOG00000047816	MSTRG.37295	MSTRG.37299	MSTRG.37298	ENSRNOG00000011296	ENSRNOG00000011295	ENSRNOG00000055840	ENSRNOG00000055841	MSTRG.29447	ENSRNOG00000055848	ENSRNOG00000023410	ENSRNOG00000060067	ENSRNOG00000017631	MSTRG.16110	MSTRG.11465	ENSRNOG00000011745	ENSRNOG00000011740	ENSRNOG00000061298	ENSRNOG00000061295	ENSRNOG00000061297	ENSRNOG00000061292	MSTRG.34012	ENSRNOG00000030452	ENSRNOG00000025151	ENSRNOG00000025155	ENSRNOG00000025154	ENSRNOG00000060163	MSTRG.26043	ENSRNOG00000021817	ENSRNOG00000021814	ENSRNOG00000021815	ENSRNOG00000021812	ENSRNOG00000016212	ENSRNOG00000016210	ENSRNOG00000016216	ENSRNOG00000058881	ENSRNOG00000016218	ENSRNOG00000016219	ENSRNOG00000017561	ENSRNOG00000024280	MSTRG.23405	MSTRG.27312	ENSRNOG00000021104	ENSRNOG00000021105	MSTRG.25807	ENSRNOG00000021100	ENSRNOG00000021101	ENSRNOG00000021103	MSTRG.25809	ENSRNOG00000021109	MSTRG.29134	ENSRNOG00000009832	ENSRNOG00000031325	ENSRNOG00000009837	ENSRNOG00000009835	MSTRG.13178	ENSRNOG00000004068	ENSRNOG00000009788	ENSRNOG00000009785	ENSRNOG00000009787	MSTRG.14237	MSTRG.14235	ENSRNOG00000051727	MSTRG.26866	MSTRG.26860	ENSRNOG00000037219	ENSRNOG00000054936	ENSRNOG00000058504	ENSRNOG00000058506	ENSRNOG00000058507	ENSRNOG00000058501	ENSRNOG00000017487	ENSRNOG00000058509	ENSRNOG00000005772	ENSRNOG00000005775	ENSRNOG00000005776	ENSRNOG00000025909	ENSRNOG00000002928	ENSRNOG00000002922	ENSRNOG00000002925	ENSRNOG00000002926	ENSRNOG00000048095	ENSRNOG00000048094	ENSRNOG00000062152	ENSRNOG00000062156	ENSRNOG00000062157	ENSRNOG00000012037	ENSRNOG00000018467	ENSRNOG00000018464	ENSRNOG00000018463	ENSRNOG00000018462	ENSRNOG00000018461	MSTRG.19148	MSTRG.19146	MSTRG.32740	ENSRNOG00000029172	ENSRNOG00000002693	ENSRNOG00000002691	ENSRNOG00000002697	ENSRNOG00000002695	ENSRNOG00000019735	ENSRNOG00000019736	ENSRNOG00000019737	ENSRNOG00000032195	MSTRG.2423	ENSRNOG00000029179	ENSRNOG00000008075	ENSRNOG00000008074	ENSRNOG00000012038	ENSRNOG00000029131	ENSRNOG00000029130	ENSRNOG00000012074	ENSRNOG00000026344	ENSRNOG00000038297	ENSRNOG00000033244	MSTRG.4868	ENSRNOG00000038291	MSTRG.4864	ENSRNOG00000022457	ENSRNOG00000008691	ENSRNOG00000008693	ENSRNOG00000008694	ENSRNOG00000008697	ENSRNOG00000008696	ENSRNOG00000028351	ENSRNOG00000006330	ENSRNOG00000006335	ENSRNOG00000006336	ENSRNOG00000028356	MSTRG.8108	MSTRG.8101	ENSRNOG00000001017	MSTRG.4284	ENSRNOG00000039528	MSTRG.1422	MSTRG.22419	MSTRG.1425	MSTRG.22413	ENSRNOG00000001640	ENSRNOG00000001643	ENSRNOG00000001645	ENSRNOG00000001647	MSTRG.3481	MSTRG.3485	ENSRNOG00000056958	MSTRG.4131	ENSRNOG00000056950	ENSRNOG00000056952	ENSRNOG00000056955	ENSRNOG00000056956	ENSRNOG00000030299	ENSRNOG00000030296	ENSRNOG00000030294	ENSRNOG00000030291	ENSRNOG00000013039	ENSRNOG00000006591	ENSRNOG00000006593	ENSRNOG00000013035	ENSRNOG00000013034	ENSRNOG00000013036	ENSRNOG00000003779	ENSRNOG00000000999	ENSRNOG00000000990	MSTRG.2995	ENSRNOG00000002177	MSTRG.2998	ENSRNOG00000042821	ENSRNOG00000012109	ENSRNOG00000042825	ENSRNOG00000018816	MSTRG.10369	ENSRNOG00000018815	ENSRNOG00000018812	MSTRG.10362	ENSRNOG00000007608	ENSRNOG00000030124	ENSRNOG00000038738	ENSRNOG00000038735	MSTRG.15629	ENSRNOG00000037247	MSTRG.37057	MSTRG.37059	MSTRG.37058	ENSRNOG00000031651	ENSRNOG00000031653	ENSRNOG00000036604	ENSRNOG00000036603	ENSRNOG00000036601	ENSRNOG00000031656	ENSRNOG00000036608	ENSRNOG00000054086	ENSRNOG00000054080	MSTRG.38274	ENSRNOG00000047951	ENSRNOG00000015476	ENSRNOG00000015479	ENSRNOG00000011503	ENSRNOG00000011502	ENSRNOG00000011501	ENSRNOG00000011500	ENSRNOG00000048415	ENSRNOG00000011508	ENSRNOG00000044282	ENSRNOG00000018436	ENSRNOG00000039063	ENSRNOG00000039060	ENSRNOG00000056480	ENSRNOG00000045885	ENSRNOG00000018433	ENSRNOG00000043390	ENSRNOG00000018102	ENSRNOG00000018109	MSTRG.3738	ENSRNOG00000054620	ENSRNOG00000054623	MSTRG.28753	ENSRNOG00000054629	ENSRNOG00000035456	ENSRNOG00000052669	MSTRG.29931	ENSRNOG00000052665	MSTRG.30802	MSTRG.30800	ENSRNOG00000035458	ENSRNOG00000017901	ENSRNOG00000061070	ENSRNOG00000047223	ENSRNOG00000047225	ENSRNOG00000047229	ENSRNOG00000028225	ENSRNOG00000050469	ENSRNOG00000021345	MSTRG.35548	ENSRNOG00000013959	MSTRG.35540	ENSRNOG00000058653	ENSRNOG00000013953	MSTRG.31043	MSTRG.338	MSTRG.337	ENSRNOG00000053044	ENSRNOG00000053047	ENSRNOG00000017019	ENSRNOG00000017012	ENSRNOG00000045574	ENSRNOG00000050533	ENSRNOG00000057740	ENSRNOG00000057747	ENSRNOG00000057745	ENSRNOG00000057744	MSTRG.34637	ENSRNOG00000043837	ENSRNOG00000054306	ENSRNOG00000027694	ENSRNOG00000027690	ENSRNOG00000058742	ENSRNOG00000054304	ENSRNOG00000058745	ENSRNOG00000020567	ENSRNOG00000020560	MSTRG.28214	MSTRG.28212	ENSRNOG00000016825	ENSRNOG00000058299	ENSRNOG00000016827	ENSRNOG00000016826	MSTRG.20763	MSTRG.20767	ENSRNOG00000036571	ENSRNOG00000058128	ENSRNOG00000010378	ENSRNOG00000010375	ENSRNOG00000051371	ENSRNOG00000059168	ENSRNOG00000027037	ENSRNOG00000027035	MSTRG.17478	ENSRNOG00000027039	MSTRG.16704	ENSRNOG00000055412	MSTRG.27684	ENSRNOG00000061159	ENSRNOG00000061153	MSTRG.37552	ENSRNOG00000061155	ENSRNOG00000060828	ENSRNOG00000060829	ENSRNOG00000060824	ENSRNOG00000060827	ENSRNOG00000060821	ENSRNOG00000060822	ENSRNOG00000028519	MSTRG.23305	MSTRG.24650	MSTRG.11167	ENSRNOG00000024678	ENSRNOG00000020955	ENSRNOG00000020950	ENSRNOG00000020952	ENSRNOG00000020953	ENSRNOG00000007037	MSTRG.29088	ENSRNOG00000030726	MSTRG.15425	MSTRG.27108	MSTRG.10615	ENSRNOG00000006901	ENSRNOG00000031093	ENSRNOG00000031092	ENSRNOG00000009660	ENSRNOG00000056621	ENSRNOG00000031099	ENSRNOG00000009664	MSTRG.275	ENSRNOG00000056624	ENSRNOG00000013743	ENSRNOG00000003997	ENSRNOG00000003992	ENSRNOG00000003991	ENSRNOG00000003990	ENSRNOG00000055119	ENSRNOG00000028895	ENSRNOG00000055111	ENSRNOG00000036375	ENSRNOG00000028896	ENSRNOG00000028891	ENSRNOG00000055116	MSTRG.35177	ENSRNOG00000004411	ENSRNOG00000004410	ENSRNOG00000004417	ENSRNOG00000004415	ENSRNOG00000004414	ENSRNOG00000018349	ENSRNOG00000018343	ENSRNOG00000018346	ENSRNOG00000018345	MSTRG.12613	ENSRNOG00000048440	ENSRNOG00000048441	MSTRG.38076	MSTRG.38074	MSTRG.2386	MSTRG.33627	MSTRG.33625	ENSRNOG00000018694	ENSRNOG00000018697	ENSRNOG00000018690	ENSRNOG00000018691	ENSRNOG00000018693	ENSRNOG00000053741	ENSRNOG00000002714	ENSRNOG00000002710	ENSRNOG00000002711	ENSRNOG00000019568	ENSRNOG00000019565	ENSRNOG00000019566	ENSRNOG00000019560	MSTRG.20353	ENSRNOG00000007290	ENSRNOG00000007291	ENSRNOG00000007292	ENSRNOG00000000417	ENSRNOG00000000411	MSTRG.2653	ENSRNOG00000000418	MSTRG.534	MSTRG.532	MSTRG.32280	ENSRNOG00000036819	ENSRNOG00000029304	ENSRNOG00000036816	ENSRNOG00000036817	ENSRNOG00000003144	ENSRNOG00000003147	ENSRNOG00000003143	MSTRG.18004	ENSRNOG00000003149	ENSRNOG00000007874	ENSRNOG00000007875	ENSRNOG00000012558	ENSRNOG00000012557	ENSRNOG00000012556	ENSRNOG00000012550	ENSRNOG00000012552	ENSRNOG00000017319	ENSRNOG00000024170	ENSRNOG00000001439	ENSRNOG00000017310	ENSRNOG00000017311	ENSRNOG00000001434	ENSRNOG00000001432	ENSRNOG00000001430	ENSRNOG00000001431	ENSRNOG00000015788	MSTRG.9042	MSTRG.9043	MSTRG.1673	MSTRG.30622	MSTRG.21169	ENSRNOG00000057231	ENSRNOG00000057230	ENSRNOG00000042983	ENSRNOG00000057236	ENSRNOG00000057235	ENSRNOG00000042980	ENSRNOG00000048656	ENSRNOG00000037853	ENSRNOG00000013203	ENSRNOG00000013200	ENSRNOG00000013201	ENSRNOG00000013209	ENSRNOG00000010573	ENSRNOG00000026762	ENSRNOG00000010575	MSTRG.34283	ENSRNOG00000051170	ENSRNOG00000014668	ENSRNOG00000014661	ENSRNOG00000014665	MSTRG.37391	ENSRNOG00000038505	ENSRNOG00000012730	MSTRG.28944	ENSRNOG00000058152	MSTRG.29015	MSTRG.7638	ENSRNOG00000043215	ENSRNOG00000043219	ENSRNOG00000019956	ENSRNOG00000019950	ENSRNOG00000019958	ENSRNOG00000019959	ENSRNOG00000015206	ENSRNOG00000052189	ENSRNOG00000012964	ENSRNOG00000012965	ENSRNOG00000012966	ENSRNOG00000012960	ENSRNOG00000012962	MSTRG.36115	MSTRG.36114	MSTRG.36113	ENSRNOG00000046890	ENSRNOG00000003278	ENSRNOG00000046899	ENSRNOG00000060390	ENSRNOG00000042160	ENSRNOG00000042163	ENSRNOG00000042162	ENSRNOG00000042166	ENSRNOG00000060394	ENSRNOG00000019999	ENSRNOG00000010017	ENSRNOG00000047917	ENSRNOG00000051945	ENSRNOG00000051944	ENSRNOG00000051943	ENSRNOG00000051942	ENSRNOG00000009468	ENSRNOG00000056629	ENSRNOG00000009461	ENSRNOG00000056622	ENSRNOG00000009462	ENSRNOG00000009465	ENSRNOG00000020733	ENSRNOG00000021551	ENSRNOG00000021555	MSTRG.25189	MSTRG.20355	MSTRG.25181	MSTRG.31236	ENSRNOG00000019282	ENSRNOG00000011543	ENSRNOG00000011541	ENSRNOG00000061890	ENSRNOG00000004659	ENSRNOG00000061891	ENSRNOG00000050706	ENSRNOG00000004650	ENSRNOG00000050701	MSTRG.26988	MSTRG.26980	ENSRNOG00000058157	ENSRNOG00000059825	ENSRNOG00000059827	ENSRNOG00000059820	MSTRG.6151	ENSRNOG00000059823	ENSRNOG00000032258	ENSRNOG00000032254	MSTRG.13856	MSTRG.13853	MSTRG.13852	ENSRNOG00000004381	ENSRNOG00000004387	MSTRG.21401	ENSRNOG00000024967	MSTRG.28004	MSTRG.28003	MSTRG.28001	ENSRNOG00000061586	ENSRNOG00000061587	ENSRNOG00000061580	ENSRNOG00000061582	MSTRG.7963	ENSRNOG00000048934	ENSRNOG00000048935	ENSRNOG00000048933	ENSRNOG00000022610	MSTRG.27763	MSTRG.27760	MSTRG.27761	ENSRNOG00000060983	ENSRNOG00000060982	ENSRNOG00000060980	ENSRNOG00000008405	ENSRNOG00000060984	ENSRNOG00000010116	ENSRNOG00000033617	ENSRNOG00000033615	ENSRNOG00000033613	ENSRNOG00000033611	ENSRNOG00000033619	ENSRNOG00000033618	ENSRNOG00000025463	ENSRNOG00000025460	ENSRNOG00000060678	ENSRNOG00000011566	MSTRG.29755	ENSRNOG00000026840	ENSRNOG00000026844	ENSRNOG00000026845	ENSRNOG00000027063	ENSRNOG00000022166	ENSRNOG00000025796	ENSRNOG00000025791	ENSRNOG00000022162	ENSRNOG00000019376	ENSRNOG00000061978	MSTRG.22848	MSTRG.22842	MSTRG.22844	ENSRNOG00000030152	MSTRG.26170	ENSRNOG00000030157	ENSRNOG00000001142	ENSRNOG00000001143	ENSRNOG00000001141	MSTRG.24448	ENSRNOG00000001148	ENSRNOG00000001149	MSTRG.10134	ENSRNOG00000055641	MSTRG.18496	MSTRG.18497	ENSRNOG00000019187	ENSRNOG00000031448	ENSRNOG00000031440	ENSRNOG00000031443	ENSRNOG00000028440	ENSRNOG00000028441	ENSRNOG00000005249	ENSRNOG00000005248	ENSRNOG00000028448	ENSRNOG00000028449	ENSRNOG00000054479	MSTRG.10798	MSTRG.10796	ENSRNOG00000054477	MSTRG.13440	ENSRNOG00000049217	ENSRNOG00000049219	MSTRG.12795	MSTRG.12793	ENSRNOG00000062159	MSTRG.10860	ENSRNOG00000048113	MSTRG.10868	ENSRNOG00000032930	ENSRNOG00000018087	MSTRG.1823	MSTRG.6833	ENSRNOG00000055705	MSTRG.6839	ENSRNOG00000055522	ENSRNOG00000052628	ENSRNOG00000018553	ENSRNOG00000018552	ENSRNOG00000018551	ENSRNOG00000018550	ENSRNOG00000018557	ENSRNOG00000060989	ENSRNOG00000018554	ENSRNOG00000060988	ENSRNOG00000056156	MSTRG.33187	MSTRG.33188	ENSRNOG00000047079	MSTRG.32858	ENSRNOG00000037188	MSTRG.32850	MSTRG.16964	MSTRG.12427	ENSRNOG00000060986	ENSRNOG00000008360	ENSRNOG00000008363	ENSRNOG00000008365	ENSRNOG00000008364	ENSRNOG00000008367	MSTRG.33454	ENSRNOG00000038987	ENSRNOG00000051063	ENSRNOG00000038980	ENSRNOG00000055526	ENSRNOG00000001976	MSTRG.34863	ENSRNOG00000052164	ENSRNOG00000052167	ENSRNOG00000007483	ENSRNOG00000007485	ENSRNOG00000007486	ENSRNOG00000046309	ENSRNOG00000000593	ENSRNOG00000000590	ENSRNOG00000000596	ENSRNOG00000000597	ENSRNOG00000046301	ENSRNOG00000000599	ENSRNOG00000014590	MSTRG.6773	ENSRNOG00000006285	ENSRNOG00000006280	ENSRNOG00000006281	ENSRNOG00000006283	ENSRNOG00000013505	ENSRNOG00000013506	ENSRNOG00000056429	ENSRNOG00000056428	ENSRNOG00000053414	ENSRNOG00000014599	ENSRNOG00000056426	MSTRG.32328	ENSRNOG00000014598	ENSRNOG00000000620	ENSRNOG00000000622	MSTRG.32320	MSTRG.32325	ENSRNOG00000038322	ENSRNOG00000053670	ENSRNOG00000006756	ENSRNOG00000042556	ENSRNOG00000006751	MSTRG.707	MSTRG.19924	MSTRG.19222	ENSRNOG00000019235	ENSRNOG00000050148	ENSRNOG00000050340	ENSRNOG00000019236	MSTRG.31743	MSTRG.31740	ENSRNOG00000027245	ENSRNOG00000027246	ENSRNOG00000027240	MSTRG.5118	MSTRG.35057	MSTRG.5117	MSTRG.5114	MSTRG.5115	ENSRNOG00000027249	ENSRNOG00000054861	ENSRNOG00000054860	ENSRNOG00000054869	ENSRNOG00000047898	ENSRNOG00000050670	ENSRNOG00000047893	ENSRNOG00000047890	ENSRNOG00000047891	ENSRNOG00000047896	ENSRNOG00000047895	MSTRG.21640	ENSRNOG00000017509	ENSRNOG00000060675	ENSRNOG00000017503	ENSRNOG00000017502	ENSRNOG00000060671	ENSRNOG00000060672	ENSRNOG00000055533	MSTRG.37745	ENSRNOG00000054131	MSTRG.33843	MSTRG.36832	MSTRG.33846	MSTRG.5804	ENSRNOG00000011213	MSTRG.28574	MSTRG.34095	ENSRNOG00000011214	ENSRNOG00000059899	ENSRNOG00000060473	ENSRNOG00000060472	ENSRNOG00000014362	ENSRNOG00000014363	ENSRNOG00000060477	ENSRNOG00000014365	ENSRNOG00000014366	ENSRNOG00000014367	ENSRNOG00000014369	ENSRNOG00000060478	ENSRNOG00000016298	ENSRNOG00000016299	ENSRNOG00000016292	ENSRNOG00000016294	ENSRNOG00000016295	MSTRG.7401	MSTRG.29228	MSTRG.35873	ENSRNOG00000047457	MSTRG.35876	ENSRNOG00000024208	ENSRNOG00000003575	ENSRNOG00000024204	ENSRNOG00000047537	ENSRNOG00000015019	ENSRNOG00000015018	ENSRNOG00000050933	ENSRNOG00000050932	ENSRNOG00000043404	ENSRNOG00000055362	ENSRNOG00000055934	ENSRNOG00000022164	ENSRNOG00000021185	ENSRNOG00000021186	ENSRNOG00000021181	ENSRNOG00000021183	ENSRNOG00000022980	ENSRNOG00000022983	ENSRNOG00000022988	ENSRNOG00000014898	ENSRNOG00000008336	ENSRNOG00000005087	ENSRNOG00000019118	ENSRNOG00000020279	ENSRNOG00000005082	ENSRNOG00000020275	ENSRNOG00000020274	ENSRNOG00000020276	ENSRNOG00000020272	ENSRNOG00000008334	ENSRNOG00000025981	ENSRNOG00000025982	ENSRNOG00000025987	ENSRNOG00000017054	ENSRNOG00000045532	ENSRNOG00000058588	ENSRNOG00000059890	ENSRNOG00000058584	ENSRNOG00000058585	ENSRNOG00000027722	ENSRNOG00000031939	MSTRG.14816	ENSRNOG00000031935	MSTRG.14815	ENSRNOG00000009163	ENSRNOG00000009166	ENSRNOG00000059986	ENSRNOG00000059984	ENSRNOG00000049949	ENSRNOG00000049942	ENSRNOG00000049943	ENSRNOG00000049944	ENSRNOG00000059671	ENSRNOG00000059673	ENSRNOG00000004022	ENSRNOG00000061467	ENSRNOG00000061466	ENSRNOG00000032777	ENSRNOG00000032776	ENSRNOG00000013991	ENSRNOG00000032771	ENSRNOG00000003737	ENSRNOG00000003734	ENSRNOG00000032778	ENSRNOG00000008619	ENSRNOG00000007649	ENSRNOG00000039832	ENSRNOG00000008611	ENSRNOG00000008610	ENSRNOG00000007645	ENSRNOG00000007644	ENSRNOG00000008615	MSTRG.24968	MSTRG.3775	MSTRG.24967	MSTRG.28635	MSTRG.22497	MSTRG.22499	ENSRNOG00000028266	ENSRNOG00000013742	ENSRNOG00000025612	ENSRNOG00000013746	ENSRNOG00000013745	ENSRNOG00000028261	ENSRNOG00000013748	MSTRG.12913	ENSRNOG00000033792	ENSRNOG00000033791	ENSRNOG00000033796	ENSRNOG00000006519	ENSRNOG00000006514	ENSRNOG00000006513	MSTRG.4204	ENSRNOG00000002460	MSTRG.25616	MSTRG.2919	ENSRNOG00000024562	ENSRNOG00000038047	ENSRNOG00000038045	MSTRG.2912	MSTRG.2910	MSTRG.2915	MSTRG.15336	MSTRG.15337	ENSRNOG00000030216	ENSRNOG00000030217	ENSRNOG00000030214	ENSRNOG00000030212	ENSRNOG00000032554	ENSRNOG00000003041	ENSRNOG00000000916	ENSRNOG00000000913	ENSRNOG00000000918	ENSRNOG00000035481	ENSRNOG00000051224	MSTRG.18513	ENSRNOG00000008927	ENSRNOG00000006462	ENSRNOG00000008921	ENSRNOG00000004927	ENSRNOG00000004925	MSTRG.33119	MSTRG.1325	ENSRNOG00000036688	ENSRNOG00000052367	ENSRNOG00000051221	ENSRNOG00000000008	ENSRNOG00000000009	ENSRNOG00000048750	ENSRNOG00000048751	ENSRNOG00000048753	ENSRNOG00000042330	ENSRNOG00000042332	ENSRNOG00000048758	ENSRNOG00000016055	ENSRNOG00000016057	ENSRNOG00000018184	ENSRNOG00000018185	ENSRNOG00000018186	ENSRNOG00000018181	ENSRNOG00000018183	MSTRG.19268	MSTRG.19264	ENSRNOG00000019278	ENSRNOG00000019277	ENSRNOG00000019276	ENSRNOG00000019271	ENSRNOG00000019273	ENSRNOG00000019272	ENSRNOG00000040183	ENSRNOG00000010761	MSTRG.2140	MSTRG.6608	ENSRNOG00000055579	ENSRNOG00000055574	ENSRNOG00000055572	ENSRNOG00000055573	ENSRNOG00000013659	MSTRG.6603	ENSRNOG00000045644	ENSRNOG00000045646	ENSRNOG00000037060	ENSRNOG00000001839	ENSRNOG00000007364	ENSRNOG00000011804	ENSRNOG00000007367	ENSRNOG00000011800	ENSRNOG00000007369	ENSRNOG00000011808	ENSRNOG00000017093	MSTRG.7938	ENSRNOG00000017090	ENSRNOG00000017097	ENSRNOG00000017095	MSTRG.7933	MSTRG.7931	ENSRNOG00000046172	ENSRNOG00000046171	MSTRG.8222	MSTRG.9575	ENSRNOG00000020073	ENSRNOG00000020072	ENSRNOG00000020077	ENSRNOG00000020078	MSTRG.36261	MSTRG.36268	ENSRNOG00000044990	ENSRNOG00000053629	ENSRNOG00000014548	ENSRNOG00000014549	ENSRNOG00000053627	ENSRNOG00000053620	MSTRG.20095	ENSRNOG00000042696	ENSRNOG00000042691	ENSRNOG00000042690	ENSRNOG00000051109	MSTRG.914	ENSRNOG00000005247	MSTRG.918	ENSRNOG00000005246	MSTRG.31958	MSTRG.31952	ENSRNOG00000051664	ENSRNOG00000051662	ENSRNOG00000051660	ENSRNOG00000015630	ENSRNOG00000015633	ENSRNOG00000015632	ENSRNOG00000059477	ENSRNOG00000015637	ENSRNOG00000059474	ENSRNOG00000059479	ENSRNOG00000011398	ENSRNOG00000011399	ENSRNOG00000011397	ENSRNOG00000011391	MSTRG.29526	MSTRG.29524	ENSRNOG00000055965	ENSRNOG00000061661	ENSRNOG00000017777	ENSRNOG00000017775	ENSRNOG00000017773	ENSRNOG00000017770	ENSRNOG00000061666	ENSRNOG00000011027	ENSRNOG00000011028	ENSRNOG00000011029	ENSRNOG00000051080	MSTRG.28435	MSTRG.6657	MSTRG.34110	ENSRNOG00000022081	ENSRNOG00000056047	ENSRNOG00000056046	ENSRNOG00000049215	ENSRNOG00000016553	ENSRNOG00000016559	ENSRNOG00000016558	ENSRNOG00000047061	ENSRNOG00000025360	ENSRNOG00000060202	ENSRNOG00000060204	ENSRNOG00000019616	ENSRNOG00000060208	ENSRNOG00000019614	ENSRNOG00000024019	ENSRNOG00000021068	ENSRNOG00000021063	ENSRNOG00000021062	ENSRNOG00000021060	ENSRNOG00000024016	MSTRG.4311	MSTRG.25968	MSTRG.25963	MSTRG.25960	MSTRG.25966	ENSRNOG00000003919	ENSRNOG00000003917	ENSRNOG00000045933	ENSRNOG00000029211	MSTRG.21934	MSTRG.21930	MSTRG.8604	ENSRNOG00000061507	ENSRNOG00000058462	ENSRNOG00000058467	ENSRNOG00000050393	ENSRNOG00000028814	ENSRNOG00000028812	MSTRG.31098	MSTRG.14999	MSTRG.14994	ENSRNOG00000004493	ENSRNOG00000004492	ENSRNOG00000004496	ENSRNOG00000004494	ENSRNOG00000004499	ENSRNOG00000005546	MSTRG.13345	ENSRNOG00000005542	ENSRNOG00000000321	ENSRNOG00000000323	MSTRG.19066	ENSRNOG00000002797	ENSRNOG00000002792	ENSRNOG00000002793	ENSRNOG00000002790	ENSRNOG00000002791	ENSRNOG00000048226	ENSRNOG00000048222	ENSRNOG00000032095	MSTRG.2303	ENSRNOG00000008133	ENSRNOG00000008134	ENSRNOG00000008135	MSTRG.4924	MSTRG.32173	ENSRNOG00000029079	ENSRNOG00000029077	ENSRNOG00000000493	ENSRNOG00000000491	ENSRNOG00000033321	ENSRNOG00000019073	ENSRNOG00000019070	ENSRNOG00000024848	ENSRNOG00000019074	ENSRNOG00000019079	ENSRNOG00000024845	ENSRNOG00000024843	MSTRG.13965	ENSRNOG00000007568	ENSRNOG00000008790	ENSRNOG00000008798	ENSRNOG00000007567	ENSRNOG00000012623	ENSRNOG00000012622	ENSRNOG00000026573	ENSRNOG00000026577	ENSRNOG00000026579	ENSRNOG00000012628	ENSRNOG00000032635	ENSRNOG00000003670	ENSRNOG00000032639	MSTRG.8020	ENSRNOG00000003674	MSTRG.9777	ENSRNOG00000008869	ENSRNOG00000008861	MSTRG.1542	MSTRG.1549	ENSRNOG00000003836	ENSRNOG00000028386	ENSRNOG00000028380	ENSRNOG00000025001	ENSRNOG00000028036	ENSRNOG00000025003	MSTRG.4075	ENSRNOG00000025005	ENSRNOG00000056856	ENSRNOG00000056857	ENSRNOG00000056853	ENSRNOG00000018870	ENSRNOG00000013288	ENSRNOG00000013282	ENSRNOG00000013280	ENSRNOG00000013287	MSTRG.2897	MSTRG.2899	ENSRNOG00000042903	ENSRNOG00000042901	MSTRG.10089	MSTRG.10087	MSTRG.10083	ENSRNOG00000005951	ENSRNOG00000005955	ENSRNOG00000005954	ENSRNOG00000005956	MSTRG.15103	ENSRNOG00000057816	ENSRNOG00000057815	MSTRG.10552	MSTRG.37310	ENSRNOG00000057818	ENSRNOG00000036526	MSTRG.5677	MSTRG.5672	ENSRNOG00000015538	ENSRNOG00000011627	ENSRNOG00000011624	MSTRG.20144	ENSRNOG00000011623	MSTRG.3859	MSTRG.3858	ENSRNOG00000039183	MSTRG.3851	MSTRG.3853	ENSRNOG00000015283	ENSRNOG00000037695	ENSRNOG00000018069	ENSRNOG00000018068	ENSRNOG00000018063	ENSRNOG00000018061	ENSRNOG00000018067	ENSRNOG00000018066	ENSRNOG00000043296	ENSRNOG00000039233	ENSRNOG00000039234	MSTRG.6324	ENSRNOG00000054546	ENSRNOG00000054541	ENSRNOG00000054542	ENSRNOG00000054548	ENSRNOG00000054549	MSTRG.33348	ENSRNOG00000016392	MSTRG.36199	ENSRNOG00000016390	ENSRNOG00000016398	MSTRG.30920	ENSRNOG00000044415	ENSRNOG00000049802	MSTRG.19549	ENSRNOG00000047140	ENSRNOG00000047142	MSTRG.12423	MSTRG.19544	ENSRNOG00000037185	MSTRG.16967	ENSRNOG00000021269	ENSRNOG00000024241	ENSRNOG00000021260	ENSRNOG00000021263	ENSRNOG00000021264	ENSRNOG00000021266	MSTRG.35426	MSTRG.32431	ENSRNOG00000020530	ENSRNOG00000020531	MSTRG.10234	MSTRG.9981	ENSRNOG00000056338	ENSRNOG00000056331	ENSRNOG00000053124	ENSRNOG00000053122	ENSRNOG00000056337	ENSRNOG00000017118	ENSRNOG00000017119	ENSRNOG00000017117	ENSRNOG00000017113	ENSRNOG00000060241	MSTRG.13980	MSTRG.13983	ENSRNOG00000050478	ENSRNOG00000050479	ENSRNOG00000053291	ENSRNOG00000036145	ENSRNOG00000050473	MSTRG.34779	ENSRNOG00000060248	MSTRG.34770	ENSRNOG00000020601	ENSRNOG00000020602	MSTRG.26902	MSTRG.26905	MSTRG.26904	ENSRNOG00000020606	ENSRNOG00000020607	ENSRNOG00000020608	ENSRNOG00000039469	ENSRNOG00000027955	ENSRNOG00000027954	ENSRNOG00000058660	ENSRNOG00000058663	ENSRNOG00000058662	ENSRNOG00000058664	ENSRNOG00000058666	ENSRNOG00000053789	ENSRNOG00000053787	ENSRNOG00000053785	ENSRNOG00000032300	ENSRNOG00000051784	ENSRNOG00000051780	ENSRNOG00000012509	ENSRNOG00000050786	MSTRG.20680	MSTRG.20685	ENSRNOG00000053878	ENSRNOG00000001973	ENSRNOG00000053870	ENSRNOG00000010238	ENSRNOG00000010239	ENSRNOG00000010237	ENSRNOG00000010235	ENSRNOG00000010232	ENSRNOG00000051433	MSTRG.31850	ENSRNOG00000027374	ENSRNOG00000027376	MSTRG.35162	MSTRG.35165	ENSRNOG00000036798	ENSRNOG00000033125	ENSRNOG00000033123	MSTRG.25338	ENSRNOG00000059204	ENSRNOG00000059207	MSTRG.5530	MSTRG.5533	ENSRNOG00000026775	ENSRNOG00000026770	ENSRNOG00000033695	ENSRNOG00000033694	ENSRNOG00000022476	ENSRNOG00000022472	ENSRNOG00000007706	MSTRG.11595	MSTRG.22590	ENSRNOG00000061361	ENSRNOG00000061365	ENSRNOG00000061366	ENSRNOG00000061369	MSTRG.26682	ENSRNOG00000058983	ENSRNOG00000022603	ENSRNOG00000022298	ENSRNOG00000060013	ENSRNOG00000060012	ENSRNOG00000060015	ENSRNOG00000060017	ENSRNOG00000060018	ENSRNOG00000024730	ENSRNOG00000021924	ENSRNOG00000024737	ENSRNOG00000004937	MSTRG.27225	ENSRNOG00000024197	ENSRNOG00000024190	ENSRNOG00000051201	ENSRNOG00000030572	ENSRNOG00000033021	ENSRNOG00000031220	ENSRNOG00000004516	ENSRNOG00000004515	ENSRNOG00000004512	ENSRNOG00000040715	ENSRNOG00000004510	ENSRNOG00000018268	ENSRNOG00000049433	ENSRNOG00000049437	ENSRNOG00000018267	ENSRNOG00000018266	ENSRNOG00000028993	MSTRG.38137	ENSRNOG00000048523	MSTRG.17078	MSTRG.33109	MSTRG.17074	MSTRG.17073	ENSRNOG00000037100	ENSRNOG00000016146	ENSRNOG00000016145	ENSRNOG00000052256	ENSRNOG00000052255	ENSRNOG00000052682	MSTRG.6886	ENSRNOG00000019606	ENSRNOG00000019607	ENSRNOG00000007159	ENSRNOG00000007158	ENSRNOG00000000519	ENSRNOG00000000517	MSTRG.2511	MSTRG.2510	ENSRNOG00000006204	ENSRNOG00000006200	MSTRG.4910	ENSRNOG00000013855	ENSRNOG00000055790	ENSRNOG00000012189	ENSRNOG00000012186	ENSRNOG00000029227	ENSRNOG00000012185	ENSRNOG00000012183	ENSRNOG00000029223	ENSRNOG00000012450	ENSRNOG00000012457	ENSRNOG00000012458	ENSRNOG00000006753	ENSRNOG00000013586	ENSRNOG00000013583	ENSRNOG00000038413	ENSRNOG00000013588	ENSRNOG00000015868	ENSRNOG00000015869	ENSRNOG00000015860	ENSRNOG00000015863	ENSRNOG00000015865	ENSRNOG00000015866	ENSRNOG00000015867	ENSRNOG00000003359	ENSRNOG00000003354	MSTRG.1738	MSTRG.1739	ENSRNOG00000028176	ENSRNOG00000028179	ENSRNOG00000039415	ENSRNOG00000001265	MSTRG.9251	ENSRNOG00000001261	ENSRNOG00000001269	ENSRNOG00000057377	ENSRNOG00000057372	ENSRNOG00000013321	MSTRG.15464	ENSRNOG00000013323	ENSRNOG00000013322	ENSRNOG00000013324	ENSRNOG00000037957	ENSRNOG00000051237	ENSRNOG00000030630	MSTRG.6420	ENSRNOG00000030639	ENSRNOG00000002004	ENSRNOG00000002005	ENSRNOG00000014052	ENSRNOG00000014050	ENSRNOG00000014051	ENSRNOG00000014058	ENSRNOG00000014059	ENSRNOG00000010746	ENSRNOG00000010747	ENSRNOG00000010744	ENSRNOG00000010741	MSTRG.37135	ENSRNOG00000010749	MSTRG.5730	ENSRNOG00000057996	ENSRNOG00000018920	ENSRNOG00000018927	ENSRNOG00000018925	MSTRG.6281	MSTRG.28863	MSTRG.28865	MSTRG.28866	MSTRG.6289	ENSRNOG00000008602	MSTRG.7770	MSTRG.5883	ENSRNOG00000055268	ENSRNOG00000033026	ENSRNOG00000055267	ENSRNOG00000055264	MSTRG.7482	ENSRNOG00000016748	ENSRNOG00000016749	ENSRNOG00000045975	ENSRNOG00000045973	ENSRNOG00000045971	ENSRNOG00000016744	ENSRNOG00000045978	ENSRNOG00000043480	ENSRNOG00000043487	ENSRNOG00000043486	ENSRNOG00000017838	ENSRNOG00000012843	ENSRNOG00000017833	ENSRNOG00000017832	ENSRNOG00000012847	ENSRNOG00000012844	ENSRNOG00000015090	ENSRNOG00000008924	ENSRNOG00000015095	MSTRG.29800	ENSRNOG00000046996	ENSRNOG00000046991	ENSRNOG00000046993	MSTRG.8933	ENSRNOG00000042281	ENSRNOG00000008922	ENSRNOG00000042289	ENSRNOG00000025691	ENSRNOG00000055278	ENSRNOG00000046666	ENSRNOG00000046667	ENSRNOG00000046662	ENSRNOG00000046660	ENSRNOG00000042752	ENSRNOG00000042753	ENSRNOG00000055271	ENSRNOG00000014870	ENSRNOG00000014871	ENSRNOG00000014872	ENSRNOG00000014874	ENSRNOG00000005009	ENSRNOG00000005008	ENSRNOG00000056106	ENSRNOG00000014879	ENSRNOG00000056104	ENSRNOG00000005003	ENSRNOG00000056100	ENSRNOG00000021763	ENSRNOG00000021765	MSTRG.420	MSTRG.421	MSTRG.428	MSTRG.37950	ENSRNOG00000026036	ENSRNOG00000059903	MSTRG.26538	ENSRNOG00000050625	ENSRNOG00000004755	ENSRNOG00000004756	ENSRNOG00000004757	ENSRNOG00000004752	ENSRNOG00000009256	MSTRG.17273	MSTRG.17279	MSTRG.21562	MSTRG.21566	ENSRNOG00000020411	ENSRNOG00000020410	ENSRNOG00000020412	ENSRNOG00000020416	MSTRG.36601	ENSRNOG00000061975	MSTRG.36606	MSTRG.36604	ENSRNOG00000032447	ENSRNOG00000032446	ENSRNOG00000032441	ENSRNOG00000032443	ENSRNOG00000032442	ENSRNOG00000058362	ENSRNOG00000058366	MSTRG.28324	ENSRNOG00000008847	ENSRNOG00000023262	ENSRNOG00000023261	ENSRNOG00000059010	ENSRNOG00000059012	ENSRNOG00000059017	ENSRNOG00000023195	ENSRNOG00000001329	ENSRNOG00000033719	MSTRG.11948	MSTRG.11941	ENSRNOG00000060733	ENSRNOG00000060735	MSTRG.29498	MSTRG.29499	MSTRG.23230	ENSRNOG00000026928	ENSRNOG00000017804	ENSRNOG00000017805	ENSRNOG00000018201	ENSRNOG00000012832	ENSRNOG00000034078	ENSRNOG00000004452	ENSRNOG00000001066	ENSRNOG00000001061	ENSRNOG00000001069	ENSRNOG00000001068	MSTRG.26347	ENSRNOG00000039714	ENSRNOG00000030439	ENSRNOG00000031521	MSTRG.18233	ENSRNOG00000028566	ENSRNOG00000028561	ENSRNOG00000054339	ENSRNOG00000054338	ENSRNOG00000054336	MSTRG.14842	MSTRG.1537	ENSRNOG00000022934	ENSRNOG00000003195	ENSRNOG00000006873	MSTRG.14289	ENSRNOG00000006877	ENSRNOG00000006876	ENSRNOG00000006874	ENSRNOG00000031381	MSTRG.14280	MSTRG.14286	ENSRNOG00000000082	ENSRNOG00000032877	ENSRNOG00000032871	ENSRNOG00000049088	ENSRNOG00000049085	ENSRNOG00000049083	ENSRNOG00000055068	ENSRNOG00000055066	MSTRG.5808	ENSRNOG00000054136	ENSRNOG00000054138	ENSRNOG00000044880	ENSRNOG00000018337	ENSRNOG00000033775	ENSRNOG00000040109	ENSRNOG00000040101	MSTRG.19776	MSTRG.19777	ENSRNOG00000047730	MSTRG.18825	MSTRG.2491	ENSRNOG00000018760	ENSRNOG00000018761	ENSRNOG00000018762	ENSRNOG00000007059	ENSRNOG00000018764	ENSRNOG00000018765	ENSRNOG00000008082	ENSRNOG00000018767	ENSRNOG00000007053	ENSRNOG00000007051	MSTRG.33712	ENSRNOG00000007057	ENSRNOG00000007054	ENSRNOG00000033837	ENSRNOG00000033830	ENSRNOG00000052595	ENSRNOG00000052594	MSTRG.2728	ENSRNOG00000052040	MSTRG.34093	ENSRNOG00000008557	ENSRNOG00000008552	ENSRNOG00000008551	MSTRG.19199	MSTRG.19191	MSTRG.28571	ENSRNOG00000002627	ENSRNOG00000002624	ENSRNOG00000002625	ENSRNOG00000019414	ENSRNOG00000019418	ENSRNOG00000056748	ENSRNOG00000056744	ENSRNOG00000056745	ENSRNOG00000056747	ENSRNOG00000056741	ENSRNOG00000000708	ENSRNOG00000000702	ENSRNOG00000000701	ENSRNOG00000000700	ENSRNOG00000054216	MSTRG.9864	MSTRG.20010	ENSRNOG00000006019	ENSRNOG00000006010	MSTRG.627	MSTRG.8405	ENSRNOG00000036925	ENSRNOG00000036921	ENSRNOG00000029410	MSTRG.4762	ENSRNOG00000029415	ENSRNOG00000025074	ENSRNOG00000029418	ENSRNOG00000006845	MSTRG.31666	MSTRG.996	ENSRNOG00000027520	MSTRG.35717	ENSRNOG00000001548	MSTRG.21760	MSTRG.5386	MSTRG.5385	MSTRG.5381	MSTRG.21768	ENSRNOG00000017260	ENSRNOG00000052398	ENSRNOG00000052604	MSTRG.30532	MSTRG.30536	MSTRG.37621	MSTRG.37628	MSTRG.36972	ENSRNOG00000051002	ENSRNOG00000051005	ENSRNOG00000002572	ENSRNOG00000011316	ENSRNOG00000011317	ENSRNOG00000002571	MSTRG.34191	ENSRNOG00000011313	MSTRG.34193	ENSRNOG00000011311	ENSRNOG00000014795	ENSRNOG00000014797	ENSRNOG00000014793	ENSRNOG00000010953	ENSRNOG00000010951	ENSRNOG00000010950	ENSRNOG00000051407	ENSRNOG00000010958	ENSRNOG00000045831	ENSRNOG00000045839	ENSRNOG00000060536	ENSRNOG00000014242	ENSRNOG00000060530	ENSRNOG00000014240	ENSRNOG00000060475	ENSRNOG00000022009	MSTRG.29308	MSTRG.29305	MSTRG.7523	MSTRG.7522	ENSRNOG00000060280	ENSRNOG00000060281	MSTRG.32901	MSTRG.8062	ENSRNOG00000016977	ENSRNOG00000047476	ENSRNOG00000047471	ENSRNOG00000015113	ENSRNOG00000015118	ENSRNOG00000062204	ENSRNOG00000043366	ENSRNOG00000056113	ENSRNOG00000062202	MSTRG.36025	MSTRG.8879	MSTRG.8873	MSTRG.8876	MSTRG.8875	MSTRG.24075	MSTRG.24073	ENSRNOG00000020330	ENSRNOG00000020332	ENSRNOG00000020337	ENSRNOG00000020338	ENSRNOG00000020339	ENSRNOG00000051837	ENSRNOG00000051836	ENSRNOG00000051834	ENSRNOG00000058970	ENSRNOG00000058975	ENSRNOG00000005639	ENSRNOG00000025868	ENSRNOG00000009595	ENSRNOG00000009594	ENSRNOG00000009597	ENSRNOG00000009596	ENSRNOG00000005630	ENSRNOG00000053543	ENSRNOG00000005633	MSTRG.29221	ENSRNOG00000027646	ENSRNOG00000009047	ENSRNOG00000009046	MSTRG.31348	ENSRNOG00000009043	ENSRNOG00000009042	ENSRNOG00000054474	ENSRNOG00000050016	ENSRNOG00000049866	ENSRNOG00000059734	ENSRNOG00000004276	ENSRNOG00000004275	ENSRNOG00000004278	MSTRG.12076	ENSRNOG00000054041	ENSRNOG00000022970	MSTRG.17753	ENSRNOG00000022386	ENSRNOG00000008716	ENSRNOG00000008711	ENSRNOG00000023013	ENSRNOG00000026061	MSTRG.24843	MSTRG.28171	MSTRG.28174	ENSRNOG00000048800	ENSRNOG00000048808	ENSRNOG00000022760	ENSRNOG00000022764	ENSRNOG00000022767	ENSRNOG00000022766	ENSRNOG00000054045	ENSRNOG00000002540	ENSRNOG00000002546	ENSRNOG00000002549	ENSRNOG00000002548	ENSRNOG00000006653	ENSRNOG00000013179	ENSRNOG00000006655	ENSRNOG00000013172	MSTRG.16406	ENSRNOG00000013176	ENSRNOG00000013177	ENSRNOG00000033508	ENSRNOG00000026686	MSTRG.25718	ENSRNOG00000033503	MSTRG.25714	MSTRG.11755	ENSRNOG00000033505	MSTRG.2818	ENSRNOG00000038832	ENSRNOG00000024688	MSTRG.23004	MSTRG.15277	ENSRNOG00000054049	ENSRNOG00000057641	ENSRNOG00000038678	ENSRNOG00000008822	ENSRNOG00000001385	ENSRNOG00000001387	ENSRNOG00000054048	ENSRNOG00000001389	ENSRNOG00000024352	ENSRNOG00000013585	MSTRG.15189	MSTRG.15185	ENSRNOG00000007837	ENSRNOG00000030089	ENSRNOG00000030085	ENSRNOG00000029885	ENSRNOG00000029881	ENSRNOG00000029889	ENSRNOG00000057895	ENSRNOG00000057893	MSTRG.18250	MSTRG.10001	MSTRG.10002	MSTRG.10008	ENSRNOG00000035616	MSTRG.18782	MSTRG.18786	MSTRG.18785	MSTRG.1043	MSTRG.14635	MSTRG.14633	ENSRNOG00000028688	ENSRNOG00000039107	ENSRNOG00000000168	ENSRNOG00000000167	MSTRG.24458	ENSRNOG00000048493	ENSRNOG00000016316	ENSRNOG00000016315	ENSRNOG00000016313	ENSRNOG00000016312	ENSRNOG00000048495	MSTRG.13060	MSTRG.12338	MSTRG.35936	MSTRG.35930	MSTRG.35931	ENSRNOG00000033973	ENSRNOG00000048148	ENSRNOG00000003109	ENSRNOG00000033979	ENSRNOG00000048140	ENSRNOG00000052940	ENSRNOG00000055638	ENSRNOG00000055634	ENSRNOG00000019330	ENSRNOG00000019332	ENSRNOG00000019339	MSTRG.33696	MSTRG.33695	ENSRNOG00000011925	ENSRNOG00000011927	ENSRNOG00000011921	ENSRNOG00000011923	ENSRNOG00000011922	ENSRNOG00000007243	MSTRG.15859	ENSRNOG00000007241	ENSRNOG00000007240	ENSRNOG00000011929	ENSRNOG00000012340	ENSRNOG00000017197	ENSRNOG00000017194	ENSRNOG00000017195	ENSRNOG00000012344	ENSRNOG00000017193	ENSRNOG00000017190	ENSRNOG00000012347	ENSRNOG00000012348	ENSRNOG00000012349	ENSRNOG00000046231	ENSRNOG00000017198	ENSRNOG00000052360	ENSRNOG00000052365	ENSRNOG00000052368	MSTRG.3371	ENSRNOG00000039924	ENSRNOG00000020136	MSTRG.36348	ENSRNOG00000020130	ENSRNOG00000020139	ENSRNOG00000020424	ENSRNOG00000028187	ENSRNOG00000025145	ENSRNOG00000014427	ENSRNOG00000014426	ENSRNOG00000013433	MSTRG.14601	ENSRNOG00000013437	ENSRNOG00000013436	ENSRNOG00000013439	ENSRNOG00000013438	ENSRNOG00000014429	MSTRG.22742	ENSRNOG00000020688	ENSRNOG00000053701	ENSRNOG00000053700	ENSRNOG00000025142	ENSRNOG00000020681	ENSRNOG00000053708	ENSRNOG00000020684	ENSRNOG00000020685	ENSRNOG00000020686	ENSRNOG00000020687	ENSRNOG00000028185	ENSRNOG00000061940	ENSRNOG00000057464	ENSRNOG00000057469	ENSRNOG00000027489	MSTRG.31580	ENSRNOG00000008271	MSTRG.815	MSTRG.814	MSTRG.816	MSTRG.813	MSTRG.819	MSTRG.818	ENSRNOG00000042426	ENSRNOG00000042427	ENSRNOG00000057282	ENSRNOG00000051706	ENSRNOG00000051701	ENSRNOG00000051703	ENSRNOG00000059537	ENSRNOG00000015777	ENSRNOG00000015772	ENSRNOG00000015773	ENSRNOG00000059539	ENSRNOG00000005083	ENSRNOG00000059280	ENSRNOG00000059281	ENSRNOG00000059284	ENSRNOG00000011104	ENSRNOG00000011101	ENSRNOG00000011100	ENSRNOG00000011108	ENSRNOG00000058371	ENSRNOG00000061717	ENSRNOG00000058370	MSTRG.28773	MSTRG.6597	MSTRG.6596	ENSRNOG00000061050	MSTRG.28778	MSTRG.34259	MSTRG.22516	MSTRG.22513	MSTRG.26607	ENSRNOG00000014162	ENSRNOG00000014161	ENSRNOG00000014166	ENSRNOG00000061711	ENSRNOG00000014164	ENSRNOG00000014165	ENSRNOG00000023561	ENSRNOG00000014168	ENSRNOG00000014169	ENSRNOG00000023566	ENSRNOG00000010852	ENSRNOG00000010855	ENSRNOG00000016451	ENSRNOG00000022218	ENSRNOG00000025247	ENSRNOG00000025245	MSTRG.11518	MSTRG.11519	MSTRG.11517	MSTRG.11513	MSTRG.23645	MSTRG.23643	MSTRG.27555	ENSRNOG00000060098	MSTRG.27552	ENSRNOG00000060090	MSTRG.27558	ENSRNOG00000060096	ENSRNOG00000042944	ENSRNOG00000024111	ENSRNOG00000024112	ENSRNOG00000059027	ENSRNOG00000030869	ENSRNOG00000030868	ENSRNOG00000061875	ENSRNOG00000061876	ENSRNOG00000061879	ENSRNOG00000030862	ENSRNOG00000030864	ENSRNOG00000004844	ENSRNOG00000004842	ENSRNOG00000004843	ENSRNOG00000009946	ENSRNOG00000009945	ENSRNOG00000009948	ENSRNOG00000009949	ENSRNOG00000033368	ENSRNOG00000009360	ENSRNOG00000009364	ENSRNOG00000009369	ENSRNOG00000013456	MSTRG.25174	MSTRG.25170	MSTRG.25173	ENSRNOG00000005468	ENSRNOG00000005464	MSTRG.13260	MSTRG.12131	MSTRG.19306	MSTRG.19308	ENSRNOG00000014482	ENSRNOG00000002855	ENSRNOG00000002851	ENSRNOG00000002852	ENSRNOG00000062068	ENSRNOG00000062065	ENSRNOG00000062063	ENSRNOG00000033703	MSTRG.16307	ENSRNOG00000046864	MSTRG.16309	ENSRNOG00000009920	ENSRNOG00000033706	MSTRG.2595	MSTRG.2594	MSTRG.2593	ENSRNOG00000048305	ENSRNOG00000048309	ENSRNOG00000019138	ENSRNOG00000004330	ENSRNOG00000004339	ENSRNOG00000023601	ENSRNOG00000009922	ENSRNOG00000026235	ENSRNOG00000026232	ENSRNOG00000012108	ENSRNOG00000026238	ENSRNOG00000019688	ENSRNOG00000019689	ENSRNOG00000019680	ENSRNOG00000019682	ENSRNOG00000019685	ENSRNOG00000048139	MSTRG.3173	ENSRNOG00000032575	ENSRNOG00000032579	MSTRG.3178	ENSRNOG00000003020	ENSRNOG00000008908	ENSRNOG00000003025	ENSRNOG00000031930	ENSRNOG00000008907	ENSRNOG00000003028	ENSRNOG00000008901	MSTRG.11654	ENSRNOG00000007732	ENSRNOG00000007735	ENSRNOG00000007739	MSTRG.22250	MSTRG.13014	ENSRNOG00000025767	ENSRNOG00000025768	ENSRNOG00000039496	ENSRNOG00000021134	ENSRNOG00000060720	ENSRNOG00000001770	MSTRG.9120	ENSRNOG00000005856	ENSRNOG00000005850	ENSRNOG00000005853	ENSRNOG00000000823	ENSRNOG00000000826	ENSRNOG00000000827	ENSRNOG00000000825	ENSRNOG00000030321	ENSRNOG00000017456	ENSRNOG00000002089	ENSRNOG00000002080	ENSRNOG00000002085	MSTRG.10215	ENSRNOG00000057913	ENSRNOG00000031493	MSTRG.15573	ENSRNOG00000001191	ENSRNOG00000001193	ENSRNOG00000001192	ENSRNOG00000001194	ENSRNOG00000001198	ENSRNOG00000031144	ENSRNOG00000031141	MSTRG.14778	MSTRG.14773	MSTRG.14774	ENSRNOG00000003849	ENSRNOG00000003848	ENSRNOG00000037798	ENSRNOG00000037799	MSTRG.13743	ENSRNOG00000003844	ENSRNOG00000015365	ENSRNOG00000003841	ENSRNOG00000037793	ENSRNOG00000049178	ENSRNOG00000011475	ENSRNOG00000011474	ENSRNOG00000049175	ENSRNOG00000049174	ENSRNOG00000028498	MSTRG.6205	ENSRNOG00000025687	ENSRNOG00000037421	ENSRNOG00000037426	ENSRNOG00000054757	ENSRNOG00000054753	ENSRNOG00000016128	ENSRNOG00000016120	ENSRNOG00000042201	ENSRNOG00000016122	ENSRNOG00000016123	ENSRNOG00000052753	MSTRG.19466	ENSRNOG00000052758	ENSRNOG00000050275	ENSRNOG00000046918	ENSRNOG00000046915	ENSRNOG00000046912	ENSRNOG00000038951	ENSRNOG00000038955	ENSRNOG00000038957	ENSRNOG00000012318	ENSRNOG00000047350	MSTRG.32573	ENSRNOG00000055401	ENSRNOG00000055404	ENSRNOG00000055408	MSTRG.8313	ENSRNOG00000021793	MSTRG.134	MSTRG.135	MSTRG.8319	ENSRNOG00000056279	ENSRNOG00000056275	ENSRNOG00000046002	ENSRNOG00000046000	ENSRNOG00000046001	ENSRNOG00000046006	ENSRNOG00000046007	ENSRNOG00000046005	ENSRNOG00000057587	ENSRNOG00000057581	ENSRNOG00000038267	ENSRNOG00000056184	ENSRNOG00000056183	ENSRNOG00000056188	ENSRNOG00000056189	ENSRNOG00000027859	ENSRNOG00000027850	ENSRNOG00000054979	ENSRNOG00000027855	MSTRG.31178	ENSRNOG00000053939	ENSRNOG00000020497	ENSRNOG00000005132	ENSRNOG00000045669	MSTRG.36683	ENSRNOG00000057633	ENSRNOG00000057630	ENSRNOG00000042581	ENSRNOG00000057638	ENSRNOG00000058052	ENSRNOG00000058053	ENSRNOG00000058050	ENSRNOG00000058059	ENSRNOG00000061468	MSTRG.31798	ENSRNOG00000062268	MSTRG.20472	ENSRNOG00000062265	ENSRNOG00000016957	MSTRG.31793	ENSRNOG00000062261	ENSRNOG00000016952	MSTRG.35088	MSTRG.35082	MSTRG.35084	ENSRNOG00000043746	ENSRNOG00000010463	ENSRNOG00000061795	ENSRNOG00000061794	MSTRG.37799	MSTRG.35333	ENSRNOG00000026435	MSTRG.25561	MSTRG.29412	MSTRG.37248	ENSRNOG00000017601	ENSRNOG00000017606	ENSRNOG00000017607	ENSRNOG00000017604	ENSRNOG00000017605	ENSRNOG00000059092	ENSRNOG00000059094	MSTRG.16142	MSTRG.16143	ENSRNOG00000022533	MSTRG.16146	ENSRNOG00000011732	ENSRNOG00000061247	ENSRNOG00000022395	ENSRNOG00000022391	ENSRNOG00000022393	ENSRNOG00000025160	ENSRNOG00000025164	ENSRNOG00000034221	ENSRNOG00000034228	MSTRG.26037	ENSRNOG00000021847	ENSRNOG00000058870	ENSRNOG00000058873	ENSRNOG00000058877	ENSRNOG00000007648	ENSRNOG00000007647	ENSRNOG00000008613	ENSRNOG00000052239	MSTRG.3771	MSTRG.26876	MSTRG.24769	MSTRG.20860	MSTRG.20862	MSTRG.15554	MSTRG.27077	MSTRG.15557	MSTRG.15552	ENSRNOG00000058533	MSTRG.17956	MSTRG.13188	ENSRNOG00000049771	ENSRNOG00000009756	ENSRNOG00000009751	MSTRG.14205	MSTRG.10984	MSTRG.10987	ENSRNOG00000037225	MSTRG.26852	ENSRNOG00000037220	ENSRNOG00000037221	ENSRNOG00000025959	ENSRNOG00000061553	MSTRG.1941	ENSRNOG00000022640	ENSRNOG00000025615	ENSRNOG00000052514	ENSRNOG00000010833	ENSRNOG00000052510	ENSRNOG00000052512	ENSRNOG00000010835	ENSRNOG00000018456	ENSRNOG00000018457	ENSRNOG00000018458	ENSRNOG00000047945	MSTRG.32771	MSTRG.32777	ENSRNOG00000008000	ENSRNOG00000008001	ENSRNOG00000000258	MSTRG.2416	ENSRNOG00000000251	ENSRNOG00000000257	ENSRNOG00000000783	MSTRG.8150	MSTRG.8153	ENSRNOG00000000780	ENSRNOG00000000786	ENSRNOG00000026374	ENSRNOG00000026378	ENSRNOG00000026379	ENSRNOG00000033217	ENSRNOG00000033215	ENSRNOG00000019490	ENSRNOG00000019495	ENSRNOG00000019496	MSTRG.4810	MSTRG.4812	MSTRG.4813	MSTRG.4819	ENSRNOG00000053884	ENSRNOG00000012716	MSTRG.3457	ENSRNOG00000012714	MSTRG.3453	ENSRNOG00000012710	ENSRNOG00000029490	ENSRNOG00000012718	ENSRNOG00000006360	ENSRNOG00000006367	ENSRNOG00000006365	ENSRNOG00000006364	ENSRNOG00000006369	ENSRNOG00000006368	ENSRNOG00000003782	ENSRNOG00000003781	ENSRNOG00000007942	ENSRNOG00000007943	ENSRNOG00000007946	ENSRNOG00000007948	MSTRG.9683	ENSRNOG00000015948	MSTRG.9688	ENSRNOG00000006096	ENSRNOG00000006098	ENSRNOG00000003251	ENSRNOG00000003254	ENSRNOG00000003256	ENSRNOG00000003259	ENSRNOG00000029465	MSTRG.8484	MSTRG.1168	ENSRNOG00000057036	ENSRNOG00000057031	ENSRNOG00000057039	ENSRNOG00000057038	ENSRNOG00000013040	ENSRNOG00000013042	ENSRNOG00000028721	ENSRNOG00000030174	ENSRNOG00000002120	ENSRNOG00000002122	ENSRNOG00000002127	ENSRNOG00000002126	ENSRNOG00000002129	ENSRNOG00000002128	ENSRNOG00000042878	ENSRNOG00000014711	ENSRNOG00000014710	ENSRNOG00000014713	ENSRNOG00000014712	ENSRNOG00000010665	ENSRNOG00000010664	ENSRNOG00000010666	ENSRNOG00000010661	ENSRNOG00000010668	ENSRNOG00000038744	ENSRNOG00000038746	ENSRNOG00000019708	ENSRNOG00000018848	ENSRNOG00000018841	ENSRNOG00000018840	ENSRNOG00000018842	MSTRG.15617	ENSRNOG00000018847	MSTRG.37008	ENSRNOG00000006807	MSTRG.37005	ENSRNOG00000043059	ENSRNOG00000055305	MSTRG.38204	ENSRNOG00000011530	ENSRNOG00000043057	ENSRNOG00000023937	ENSRNOG00000023935	ENSRNOG00000016628	ENSRNOG00000016623	ENSRNOG00000016622	ENSRNOG00000016621	ENSRNOG00000033429	ENSRNOG00000015448	ENSRNOG00000047969	ENSRNOG00000000097	ENSRNOG00000047960	ENSRNOG00000015447	ENSRNOG00000015444	ENSRNOG00000050879	ENSRNOG00000050877	ENSRNOG00000058524	ENSRNOG00000017974	ENSRNOG00000017975	ENSRNOG00000017976	ENSRNOG00000017977	ENSRNOG00000021510	ENSRNOG00000019822	ENSRNOG00000019824	ENSRNOG00000019825	ENSRNOG00000019826	ENSRNOG00000008062	ENSRNOG00000015191	ENSRNOG00000015192	ENSRNOG00000008063	ENSRNOG00000052650	ENSRNOG00000060348	MSTRG.32982	ENSRNOG00000016087	ENSRNOG00000029128	MSTRG.31809	ENSRNOG00000059566	ENSRNOG00000046705	ENSRNOG00000046700	ENSRNOG00000042010	ENSRNOG00000013902	ENSRNOG00000056028	ENSRNOG00000013907	ENSRNOG00000013906	ENSRNOG00000056026	ENSRNOG00000056021	ENSRNOG00000056023	MSTRG.35514	ENSRNOG00000021399	ENSRNOG00000021395	ENSRNOG00000021644	ENSRNOG00000053010	ENSRNOG00000053017	ENSRNOG00000053015	MSTRG.37851	MSTRG.37853	MSTRG.37856	ENSRNOG00000017022	ENSRNOG00000017023	ENSRNOG00000017020	ENSRNOG00000045541	ENSRNOG00000017027	ENSRNOG00000045545	ENSRNOG00000058889	ENSRNOG00000017157	ENSRNOG00000057771	ENSRNOG00000057776	ENSRNOG00000058798	ENSRNOG00000057775	ENSRNOG00000058795	ENSRNOG00000058794	ENSRNOG00000057778	ENSRNOG00000058793	ENSRNOG00000058792	ENSRNOG00000009515	ENSRNOG00000009514	ENSRNOG00000009513	ENSRNOG00000009512	ENSRNOG00000009519	ENSRNOG00000043866	ENSRNOG00000007334	ENSRNOG00000028348	ENSRNOG00000022274	ENSRNOG00000004144	ENSRNOG00000004147	ENSRNOG00000050099	ENSRNOG00000004141	ENSRNOG00000004142	ENSRNOG00000050090	ENSRNOG00000050091	ENSRNOG00000004149	ENSRNOG00000004148	ENSRNOG00000020513	MSTRG.30075	MSTRG.28241	ENSRNOG00000058244	ENSRNOG00000058249	ENSRNOG00000058248	ENSRNOG00000010347	ENSRNOG00000010345	ENSRNOG00000010348	ENSRNOG00000051320	ENSRNOG00000051326	ENSRNOG00000051325	ENSRNOG00000059112	MSTRG.17428	MSTRG.17426	ENSRNOG00000033058	ENSRNOG00000033057	ENSRNOG00000048889	ENSRNOG00000061160	ENSRNOG00000048881	ENSRNOG00000048886	MSTRG.25243	MSTRG.11861	MSTRG.23377	MSTRG.16487	MSTRG.16489	MSTRG.23379	ENSRNOG00000026604	ENSRNOG00000026605	ENSRNOG00000003543	ENSRNOG00000033585	ENSRNOG00000033588	MSTRG.25797	MSTRG.29622	ENSRNOG00000025551	ENSRNOG00000024605	ENSRNOG00000024601	ENSRNOG00000024603	ENSRNOG00000034052	ENSRNOG00000001300	ENSRNOG00000001302	MSTRG.15405	MSTRG.22975	MSTRG.26266	MSTRG.26260	MSTRG.23085	MSTRG.14507	ENSRNOG00000004614	MSTRG.26940	ENSRNOG00000057133	MSTRG.27138	MSTRG.27133	ENSRNOG00000006934	ENSRNOG00000005378	ENSRNOG00000006930	ENSRNOG00000005375	ENSRNOG00000005377	ENSRNOG00000005371	ENSRNOG00000005370	ENSRNOG00000006939	ENSRNOG00000009652	MSTRG.13571	MSTRG.13572	ENSRNOG00000055142	ENSRNOG00000055147	ENSRNOG00000055144	ENSRNOG00000032135	ENSRNOG00000055148	ENSRNOG00000020644	ENSRNOG00000032136	ENSRNOG00000003430	ENSRNOG00000004420	ENSRNOG00000003434	ENSRNOG00000003435	ENSRNOG00000004424	ENSRNOG00000004425	ENSRNOG00000018395	ENSRNOG00000018394	ENSRNOG00000018397	ENSRNOG00000018396	ENSRNOG00000018391	MSTRG.13398	MSTRG.13396	ENSRNOG00000048411	ENSRNOG00000048410	MSTRG.19635	MSTRG.20395	ENSRNOG00000052490	ENSRNOG00000052498	ENSRNOG00000032048	ENSRNOG00000018647	ENSRNOG00000018645	ENSRNOG00000018644	ENSRNOG00000018642	ENSRNOG00000024726	MSTRG.33619	ENSRNOG00000007043	ENSRNOG00000018649	ENSRNOG00000018648	MSTRG.6980	MSTRG.16816	MSTRG.2603	ENSRNOG00000008219	ENSRNOG00000008218	ENSRNOG00000008215	ENSRNOG00000008214	ENSRNOG00000008217	ENSRNOG00000008212	ENSRNOG00000055190	ENSRNOG00000046540	ENSRNOG00000046547	ENSRNOG00000046544	ENSRNOG00000002749	ENSRNOG00000002748	ENSRNOG00000046549	ENSRNOG00000046548	ENSRNOG00000019511	ENSRNOG00000019518	ENSRNOG00000014936	ENSRNOG00000014933	ENSRNOG00000059886	ENSRNOG00000000428	ENSRNOG00000000420	ENSRNOG00000000421	MSTRG.6116	MSTRG.547	ENSRNOG00000006114	MSTRG.32256	ENSRNOG00000012693	ENSRNOG00000012698	MSTRG.4608	MSTRG.31502	MSTRG.31508	MSTRG.897	MSTRG.35612	ENSRNOG00000036681	ENSRNOG00000036680	ENSRNOG00000056555	ENSRNOG00000056556	ENSRNOG00000056551	ENSRNOG00000056550	ENSRNOG00000056553	ENSRNOG00000056559	ENSRNOG00000056558	ENSRNOG00000012524	ENSRNOG00000012521	ENSRNOG00000017342	ENSRNOG00000001469	ENSRNOG00000050252	ENSRNOG00000050253	ENSRNOG00000051740	MSTRG.1644	ENSRNOG00000054959	ENSRNOG00000054957	ENSRNOG00000054955	ENSRNOG00000054954	ENSRNOG00000054953	ENSRNOG00000054950	MSTRG.21159	MSTRG.30673	ENSRNOG00000003283	ENSRNOG00000051129	ENSRNOG00000051128	ENSRNOG00000010587	ENSRNOG00000051121	ENSRNOG00000051120	ENSRNOG00000051122	MSTRG.6519	MSTRG.6518	ENSRNOG00000014690	ENSRNOG00000014691	ENSRNOG00000014698	ENSRNOG00000011189	ENSRNOG00000046472	ENSRNOG00000011184	ENSRNOG00000011182	ENSRNOG00000011180	ENSRNOG00000053206	ENSRNOG00000053204	ENSRNOG00000023870	MSTRG.28990	MSTRG.29028	MSTRG.29020	ENSRNOG00000060367	ENSRNOG00000060366	ENSRNOG00000060362	ENSRNOG00000060360	ENSRNOG00000015259	MSTRG.7397	ENSRNOG00000015250	ENSRNOG00000015257	ENSRNOG00000043249	ENSRNOG00000011823	ENSRNOG00000023340	MSTRG.24330	MSTRG.24333	ENSRNOG00000022839	ENSRNOG00000022838	ENSRNOG00000022837	ENSRNOG00000051977	ENSRNOG00000051970	ENSRNOG00000000774	MSTRG.27726	ENSRNOG00000009492	ENSRNOG00000053223	ENSRNOG00000056617	ENSRNOG00000005175	ENSRNOG00000051500	ENSRNOG00000009499	ENSRNOG00000042335	ENSRNOG00000021560	MSTRG.15925	MSTRG.23941	ENSRNOG00000009300	ENSRNOG00000050758	ENSRNOG00000031889	ENSRNOG00000058168	ENSRNOG00000058169	ENSRNOG00000032289	MSTRG.13802	MSTRG.26401	ENSRNOG00000033559	ENSRNOG00000006027	ENSRNOG00000051425	MSTRG.16385	ENSRNOG00000026109	ENSRNOG00000061557	ENSRNOG00000061556	ENSRNOG00000061552	MSTRG.8479	ENSRNOG00000061559	ENSRNOG00000002340	ENSRNOG00000022485	ENSRNOG00000025459	ENSRNOG00000022483	ENSRNOG00000025453	ENSRNOG00000025454	ENSRNOG00000008452	ENSRNOG00000008450	ENSRNOG00000008455	MSTRG.27753	ENSRNOG00000008459	ENSRNOG00000023686	ENSRNOG00000021823	ENSRNOG00000056759	ENSRNOG00000025720	MSTRG.12861	MSTRG.16522	ENSRNOG00000022155	ENSRNOG00000022153	ENSRNOG00000013631	MSTRG.12866	ENSRNOG00000060604	ENSRNOG00000008984	ENSRNOG00000008987	MSTRG.4448	ENSRNOG00000008981	ENSRNOG00000008980	ENSRNOG00000012763	ENSRNOG00000008989	ENSRNOG00000008988	MSTRG.25450	ENSRNOG00000033625	ENSRNOG00000002379	ENSRNOG00000002372	ENSRNOG00000002373	MSTRG.23124	ENSRNOG00000006469	ENSRNOG00000006460	ENSRNOG00000053675	ENSRNOG00000006466	ENSRNOG00000006467	ENSRNOG00000040189	ENSRNOG00000026813	ENSRNOG00000026811	ENSRNOG00000022432	ENSRNOG00000024411	ENSRNOG00000038132	ENSRNOG00000024412	ENSRNOG00000053673	ENSRNOG00000025420	ENSRNOG00000029768	ENSRNOG00000001113	ENSRNOG00000001115	ENSRNOG00000001114	MSTRG.18354	MSTRG.18350	ENSRNOG00000057081	ENSRNOG00000013133	MSTRG.10297	ENSRNOG00000039666	ENSRNOG00000062084	ENSRNOG00000054421	ENSRNOG00000054420	MSTRG.1259	ENSRNOG00000062085	MSTRG.1255	ENSRNOG00000054429	ENSRNOG00000049248	ENSRNOG00000049244	ENSRNOG00000062081	ENSRNOG00000028415	ENSRNOG00000028417	ENSRNOG00000014354	MSTRG.10838	ENSRNOG00000048597	MSTRG.10833	ENSRNOG00000037712	ENSRNOG00000037710	ENSRNOG00000037718	ENSRNOG00000001833	MSTRG.1876	ENSRNOG00000052864	ENSRNOG00000052860	ENSRNOG00000052869	ENSRNOG00000055488	ENSRNOG00000016486	ENSRNOG00000018566	ENSRNOG00000018564	ENSRNOG00000055482	ENSRNOG00000018568	ENSRNOG00000018569	ENSRNOG00000055484	ENSRNOG00000017277	ENSRNOG00000048623	ENSRNOG00000047023	ENSRNOG00000047028	ENSRNOG00000015686	ENSRNOG00000012227	ENSRNOG00000045771	ENSRNOG00000045770	ENSRNOG00000045772	ENSRNOG00000045778	ENSRNOG00000052282	MSTRG.34835	ENSRNOG00000007472	MSTRG.7849	ENSRNOG00000050363	MSTRG.8397	ENSRNOG00000015468	ENSRNOG00000052131	ENSRNOG00000052134	ENSRNOG00000013572	ENSRNOG00000013573	ENSRNOG00000013579	ENSRNOG00000020769	ENSRNOG00000020763	ENSRNOG00000053429	MSTRG.6183	MSTRG.6184	ENSRNOG00000046086	ENSRNOG00000015461	ENSRNOG00000057505	ENSRNOG00000057501	MSTRG.6186	ENSRNOG00000057502	ENSRNOG00000047943	ENSRNOG00000057509	ENSRNOG00000042503	ENSRNOG00000006700	ENSRNOG00000042501	ENSRNOG00000006705	ENSRNOG00000006709	ENSRNOG00000046176	MSTRG.9448	MSTRG.9447	ENSRNOG00000050197	ENSRNOG00000050193	ENSRNOG00000027234	ENSRNOG00000027230	ENSRNOG00000027233	MSTRG.31712	ENSRNOG00000018131	MSTRG.5147	MSTRG.35007	ENSRNOG00000054854	MSTRG.21697	MSTRG.21692	ENSRNOG00000010172	MSTRG.21699	ENSRNOG00000059367	ENSRNOG00000059362	ENSRNOG00000059361	ENSRNOG00000026163	ENSRNOG00000011228	MSTRG.21349	ENSRNOG00000011222	ENSRNOG00000061579	MSTRG.21344	ENSRNOG00000011227	ENSRNOG00000061714	MSTRG.6492	ENSRNOG00000061710	ENSRNOG00000061712	MSTRG.8220	ENSRNOG00000017686	ENSRNOG00000017684	ENSRNOG00000014082	ENSRNOG00000023449	MSTRG.34060	ENSRNOG00000010791	ENSRNOG00000010793	ENSRNOG00000010795	ENSRNOG00000010794	ENSRNOG00000010797	ENSRNOG00000010799	ENSRNOG00000010798	ENSRNOG00000016798	ENSRNOG00000016793	ENSRNOG00000016791	ENSRNOG00000016790	ENSRNOG00000022313	ENSRNOG00000014339	ENSRNOG00000014333	ENSRNOG00000060440	ENSRNOG00000060441	ENSRNOG00000060447	MSTRG.11411	MSTRG.11414	ENSRNOG00000016249	ENSRNOG00000016248	ENSRNOG00000016247	ENSRNOG00000016243	ENSRNOG00000016242	ENSRNOG00000060198	ENSRNOG00000060196	ENSRNOG00000060190	ENSRNOG00000060193	MSTRG.7459	MSTRG.23453	MSTRG.35820	ENSRNOG00000024256	MSTRG.35829	MSTRG.27342	ENSRNOG00000050946	ENSRNOG00000050941	ENSRNOG00000050949	ENSRNOG00000021155	ENSRNOG00000021153	ENSRNOG00000021151	ENSRNOG00000021150	ENSRNOG00000021159	ENSRNOG00000021158	MSTRG.15888	MSTRG.15889	ENSRNOG00000009863	MSTRG.25851	ENSRNOG00000020206	ENSRNOG00000020201	ENSRNOG00000020202	ENSRNOG00000020203	ENSRNOG00000053624	ENSRNOG00000009281	ENSRNOG00000009280	ENSRNOG00000005703	ENSRNOG00000009285	ENSRNOG00000005705	ENSRNOG00000005707	ENSRNOG00000009289	ENSRNOG00000009288	ENSRNOG00000048101	ENSRNOG00000058555	MSTRG.12270	MSTRG.12271	MSTRG.12275	MSTRG.12278	MSTRG.12279	ENSRNOG00000009131	ENSRNOG00000009135	ENSRNOG00000009134	ENSRNOG00000002959	ENSRNOG00000002950	ENSRNOG00000002951	ENSRNOG00000002953	ENSRNOG00000002956	ENSRNOG00000062104	ENSRNOG00000062101	ENSRNOG00000062102	ENSRNOG00000024523	ENSRNOG00000059604	ENSRNOG00000059605	ENSRNOG00000048025	ENSRNOG00000059600	ENSRNOG00000048028	ENSRNOG00000004075	ENSRNOG00000004077	ENSRNOG00000004076	ENSRNOG00000004078	ENSRNOG00000029148	ENSRNOG00000012027	ENSRNOG00000012026	ENSRNOG00000012021	ENSRNOG00000012020	ENSRNOG00000023163	ENSRNOG00000029147	ENSRNOG00000061451	ENSRNOG00000019768	ENSRNOG00000019763	ENSRNOG00000019760	ENSRNOG00000003706	ENSRNOG00000003704	ENSRNOG00000056881	MSTRG.11994	MSTRG.11995	ENSRNOG00000060621	ENSRNOG00000007673	ENSRNOG00000007671	ENSRNOG00000012795	ENSRNOG00000012791	ENSRNOG00000007679	MSTRG.3728	MSTRG.3722	MSTRG.3727	ENSRNOG00000016659	ENSRNOG00000032740	ENSRNOG00000028238	ENSRNOG00000025643	MSTRG.1477	ENSRNOG00000025640	ENSRNOG00000013777	ENSRNOG00000013774	ENSRNOG00000025644	ENSRNOG00000056603	MSTRG.22447	MSTRG.22440	ENSRNOG00000007301	ENSRNOG00000056924	ENSRNOG00000056925	ENSRNOG00000056926	ENSRNOG00000001632	ENSRNOG00000001633	ENSRNOG00000001634	ENSRNOG00000036622	MSTRG.9605	MSTRG.2920	ENSRNOG00000055415	MSTRG.23711	ENSRNOG00000030243	ENSRNOG00000030242	ENSRNOG00000031859	ENSRNOG00000030247	ENSRNOG00000030246	ENSRNOG00000038076	ENSRNOG00000038074	ENSRNOG00000031599	ENSRNOG00000031595	ENSRNOG00000031593	ENSRNOG00000031590	ENSRNOG00000031591	MSTRG.15691	ENSRNOG00000001091	ENSRNOG00000001092	ENSRNOG00000001099	ENSRNOG00000030538	ENSRNOG00000050664	ENSRNOG00000057995	MSTRG.13664	MSTRG.13667	ENSRNOG00000004918	ENSRNOG00000049033	ENSRNOG00000049030	ENSRNOG00000028595	ENSRNOG00000031628	ENSRNOG00000028598	ENSRNOG00000054656	ENSRNOG00000037509	ENSRNOG00000037508	ENSRNOG00000057998	ENSRNOG00000055386	ENSRNOG00000012090	ENSRNOG00000055383	ENSRNOG00000055382	ENSRNOG00000000943	ENSRNOG00000016001	ENSRNOG00000016000	ENSRNOG00000042367	ENSRNOG00000047782	ENSRNOG00000047780	ENSRNOG00000047781	ENSRNOG00000018153	ENSRNOG00000018159	ENSRNOG00000050743	MSTRG.7293	ENSRNOG00000046785	ENSRNOG00000046787	ENSRNOG00000022014	ENSRNOG00000046783	ENSRNOG00000022012	ENSRNOG00000042094	ENSRNOG00000019206	ENSRNOG00000019207	ENSRNOG00000019201	ENSRNOG00000019202	ENSRNOG00000019208	ENSRNOG00000055524	MSTRG.2114	ENSRNOG00000061755	MSTRG.8214	MSTRG.8210	MSTRG.8211	MSTRG.35590	MSTRG.35596	ENSRNOG00000021314	ENSRNOG00000021316	ENSRNOG00000021310	ENSRNOG00000021312	ENSRNOG00000040201	ENSRNOG00000040205	ENSRNOG00000047258	ENSRNOG00000021953	ENSRNOG00000046121	ENSRNOG00000046120	ENSRNOG00000059590	ENSRNOG00000046128	ENSRNOG00000013981	ENSRNOG00000013982	ENSRNOG00000013987	ENSRNOG00000011859	ENSRNOG00000011853	ENSRNOG00000012153	ENSRNOG00000020049	ENSRNOG00000015636	ENSRNOG00000020047	ENSRNOG00000020045	MSTRG.34647	MSTRG.383	MSTRG.30342	ENSRNOG00000020598	ENSRNOG00000020599	ENSRNOG00000020594	ENSRNOG00000020595	ENSRNOG00000020596	ENSRNOG00000020597	ENSRNOG00000020590	ENSRNOG00000020593	ENSRNOG00000055670	ENSRNOG00000056321	ENSRNOG00000014519	ENSRNOG00000014518	ENSRNOG00000058710	ENSRNOG00000058713	ENSRNOG00000058712	ENSRNOG00000014511	ENSRNOG00000014516	ENSRNOG00000014515	ENSRNOG00000051638	ENSRNOG00000051631	MSTRG.928	MSTRG.31698	MSTRG.920	MSTRG.922	ENSRNOG00000016852	ENSRNOG00000016853	ENSRNOG00000016854	ENSRNOG00000016855	ENSRNOG00000047461	MSTRG.27969	MSTRG.27966	MSTRG.37694	MSTRG.37691	MSTRG.37698	MSTRG.31966	ENSRNOG00000059442	ENSRNOG00000059443	ENSRNOG00000059440	ENSRNOG00000059444	MSTRG.35271	ENSRNOG00000027066	ENSRNOG00000027060	MSTRG.35278	ENSRNOG00000060875	MSTRG.37527	ENSRNOG00000011366	ENSRNOG00000023764	ENSRNOG00000061690	ENSRNOG00000061691	MSTRG.21068	ENSRNOG00000017725	ENSRNOG00000017724	ENSRNOG00000059190	ENSRNOG00000059191	ENSRNOG00000061660	ENSRNOG00000011078	ENSRNOG00000011073	ENSRNOG00000062300	ENSRNOG00000048561	MSTRG.16773	MSTRG.16772	MSTRG.11201	MSTRG.11202	MSTRG.22603	MSTRG.26773	ENSRNOG00000060257	MSTRG.26774	ENSRNOG00000000487	ENSRNOG00000003654	ENSRNOG00000018517	MSTRG.24601	ENSRNOG00000021051	ENSRNOG00000020905	ENSRNOG00000020902	ENSRNOG00000020901	ENSRNOG00000020908	ENSRNOG00000003924	ENSRNOG00000003923	ENSRNOG00000003928	ENSRNOG00000031022	MSTRG.14323	MSTRG.10665	MSTRG.14325	MSTRG.14326	ENSRNOG00000037782	MSTRG.13316	ENSRNOG00000058452	ENSRNOG00000058457	ENSRNOG00000028864	ENSRNOG00000028865	MSTRG.6651	ENSRNOG00000051232	ENSRNOG00000037076	ENSRNOG00000052412	ENSRNOG00000052415	ENSRNOG00000018316	ENSRNOG00000018310	ENSRNOG00000005513	ENSRNOG00000053692	ENSRNOG00000005519	ENSRNOG00000053694	ENSRNOG00000020578	MSTRG.19014	ENSRNOG00000019048	ENSRNOG00000019041	ENSRNOG00000019046	ENSRNOG00000019047	ENSRNOG00000019044	ENSRNOG00000008163	MSTRG.2352	ENSRNOG00000008167	ENSRNOG00000008165	ENSRNOG00000008169	MSTRG.17147	ENSRNOG00000033316	MSTRG.16235	ENSRNOG00000057640	ENSRNOG00000019598	ENSRNOG00000019590	ENSRNOG00000019592	ENSRNOG00000024813	ENSRNOG00000024815	ENSRNOG00000008320	ENSRNOG00000008297	ENSRNOG00000008296	ENSRNOG00000008291	ENSRNOG00000008292	ENSRNOG00000008299	ENSRNOG00000012618	ENSRNOG00000012619	ENSRNOG00000036842	ENSRNOG00000026523	ENSRNOG00000012613	ENSRNOG00000012616	ENSRNOG00000025130	ENSRNOG00000015195	MSTRG.30016	ENSRNOG00000013683	ENSRNOG00000007827	ENSRNOG00000008837	ENSRNOG00000037982	ENSRNOG00000008838	MSTRG.18057	ENSRNOG00000006198	ENSRNOG00000006199	ENSRNOG00000037770	ENSRNOG00000006197	ENSRNOG00000003117	ENSRNOG00000003116	ENSRNOG00000003114	ENSRNOG00000003119	MSTRG.9019	ENSRNOG00000056880	MSTRG.4021	MSTRG.9016	MSTRG.9013	ENSRNOG00000056889	ENSRNOG00000056888	ENSRNOG00000028008	ENSRNOG00000057648	ENSRNOG00000013760	ENSRNOG00000030034	ENSRNOG00000002244	ENSRNOG00000002247	ENSRNOG00000002240	ENSRNOG00000002241	ENSRNOG00000042932	ENSRNOG00000013255	ENSRNOG00000013254	ENSRNOG00000013257	ENSRNOG00000013256	ENSRNOG00000013250	ENSRNOG00000013253	ENSRNOG00000042939	ENSRNOG00000014618	ENSRNOG00000014619	ENSRNOG00000014610	ENSRNOG00000014613	ENSRNOG00000014614	ENSRNOG00000014616	ENSRNOG00000014617	MSTRG.31466	ENSRNOG00000010502	ENSRNOG00000010507	ENSRNOG00000052039	ENSRNOG00000029875	ENSRNOG00000029876	ENSRNOG00000029871	MSTRG.5644	ENSRNOG00000057829	ENSRNOG00000057827	ENSRNOG00000057824	ENSRNOG00000057822	ENSRNOG00000057820	ENSRNOG00000011678	ENSRNOG00000011671	ENSRNOG00000011672	ENSRNOG00000011677	MSTRG.7647	MSTRG.18736	MSTRG.18735	ENSRNOG00000015566	ENSRNOG00000018052	ENSRNOG00000018053	ENSRNOG00000018057	ENSRNOG00000018054	ENSRNOG00000018059	ENSRNOG00000039203	ENSRNOG00000039207	ENSRNOG00000019907	ENSRNOG00000019900	MSTRG.28913	ENSRNOG00000052990	ENSRNOG00000052997	ENSRNOG00000037333	ENSRNOG00000052999	ENSRNOG00000037339	MSTRG.33314	ENSRNOG00000042114	ENSRNOG00000012934	ENSRNOG00000012932	ENSRNOG00000012939	ENSRNOG00000021292	ENSRNOG00000021294	ENSRNOG00000021295	ENSRNOG00000021298	MSTRG.35411	ENSRNOG00000053115	ENSRNOG00000053112	ENSRNOG00000053113	ENSRNOG00000017147	ENSRNOG00000017149	ENSRNOG00000027929	ENSRNOG00000027924	ENSRNOG00000027921	ENSRNOG00000009414	ENSRNOG00000056697	ENSRNOG00000056695	ENSRNOG00000059878	ENSRNOG00000059872	ENSRNOG00000004629	ENSRNOG00000004621	ENSRNOG00000057121	ENSRNOG00000057120	ENSRNOG00000004624	ENSRNOG00000057126	ENSRNOG00000057125	ENSRNOG00000057124	ENSRNOG00000058695	ENSRNOG00000058696	ENSRNOG00000020659	ENSRNOG00000029262	ENSRNOG00000020653	ENSRNOG00000020652	ENSRNOG00000020651	ENSRNOG00000020650	ENSRNOG00000020656	ENSRNOG00000020655	MSTRG.30134	ENSRNOG00000032204	ENSRNOG00000032202	MSTRG.25260	ENSRNOG00000052804	ENSRNOG00000053802	ENSRNOG00000053803	ENSRNOG00000053808	ENSRNOG00000010261	ENSRNOG00000010263	ENSRNOG00000010262	ENSRNOG00000010267	ENSRNOG00000051409	MSTRG.38017	ENSRNOG00000051405	ENSRNOG00000051401	ENSRNOG00000059252	MSTRG.20507	MSTRG.8561	MSTRG.17304	ENSRNOG00000023352	ENSRNOG00000033152	ENSRNOG00000033153	ENSRNOG00000061081	ENSRNOG00000061082	MSTRG.8566	ENSRNOG00000061086	ENSRNOG00000048966	ENSRNOG00000048961	MSTRG.25366	ENSRNOG00000060936	ENSRNOG00000060937	ENSRNOG00000060934	ENSRNOG00000001059	ENSRNOG00000061333	ENSRNOG00000061336	MSTRG.29701	ENSRNOG00000060680	ENSRNOG00000060681	ENSRNOG00000060683	ENSRNOG00000012758	ENSRNOG00000026891	ENSRNOG00000026898	ENSRNOG00000034316	ENSRNOG00000050005	MSTRG.22835	MSTRG.22834	ENSRNOG00000024763	ENSRNOG00000024766	MSTRG.26105	ENSRNOG00000011616	ENSRNOG00000024494	ENSRNOG00000024492	ENSRNOG00000017689	ENSRNOG00000023712	MSTRG.25552	MSTRG.15796	ENSRNOG00000009990	ENSRNOG00000009995	ENSRNOG00000009994	ENSRNOG00000001157	MSTRG.13431	MSTRG.13433	MSTRG.13437	MSTRG.13436	ENSRNOG00000001156	MSTRG.38169	ENSRNOG00000057337	ENSRNOG00000032948	ENSRNOG00000032941	ENSRNOG00000032942	ENSRNOG00000032944	ENSRNOG00000032946	ENSRNOG00000032947	ENSRNOG00000004540	ENSRNOG00000004542	ENSRNOG00000004549	ENSRNOG00000018293	ENSRNOG00000018294	ENSRNOG00000018296	ENSRNOG00000018297	MSTRG.13294	MSTRG.13296	ENSRNOG00000055777	ENSRNOG00000048514	ENSRNOG00000048518	ENSRNOG00000037137	ENSRNOG00000037134	MSTRG.33157	MSTRG.33159	MSTRG.16919	MSTRG.16916	MSTRG.6865	MSTRG.6864	MSTRG.33488	MSTRG.2523	ENSRNOG00000011283	ENSRNOG00000023457	ENSRNOG00000019659	ENSRNOG00000019653	ENSRNOG00000019651	ENSRNOG00000019655	ENSRNOG00000013869	ENSRNOG00000013862	ENSRNOG00000013866	ENSRNOG00000007164	ENSRNOG00000008313	ENSRNOG00000008316	ENSRNOG00000008319	ENSRNOG00000046379	ENSRNOG00000017548	MSTRG.21601	MSTRG.32350	MSTRG.32355	MSTRG.32356	ENSRNOG00000038370	ENSRNOG00000038372	MSTRG.759	MSTRG.8577	ENSRNOG00000006789	ENSRNOG00000006783	ENSRNOG00000006784	ENSRNOG00000006787	MSTRG.18159	ENSRNOG00000003094	ENSRNOG00000003098	ENSRNOG00000003099	ENSRNOG00000056456	ENSRNOG00000007781	ENSRNOG00000007784	ENSRNOG00000007785	ENSRNOG00000007788	ENSRNOG00000012404	ENSRNOG00000001785	ENSRNOG00000001786	ENSRNOG00000001783	ENSRNOG00000001789	ENSRNOG00000057329	ENSRNOG00000015834	ENSRNOG00000050114	ENSRNOG00000003326	MSTRG.1761	MSTRG.1760	MSTRG.1763	ENSRNOG00000003329	ENSRNOG00000017579	ENSRNOG00000001259	ENSRNOG00000001255	MSTRG.21610	ENSRNOG00000017575	ENSRNOG00000037478	MSTRG.9228	ENSRNOG00000007613	ENSRNOG00000051249	MSTRG.30449	MSTRG.30448	MSTRG.30446	MSTRG.30445	MSTRG.30443	MSTRG.30440	MSTRG.34358	MSTRG.6412	ENSRNOG00000010719	ENSRNOG00000010712	ENSRNOG00000010714	ENSRNOG00000054140	ENSRNOG00000054141	ENSRNOG00000054147	ENSRNOG00000024259	ENSRNOG00000051270	MSTRG.150	ENSRNOG00000014003	ENSRNOG00000014002	ENSRNOG00000055899	ENSRNOG00000023007	ENSRNOG00000036745	MSTRG.28895	ENSRNOG00000045949	ENSRNOG00000045947	MSTRG.5858	MSTRG.5853	ENSRNOG00000055234	ENSRNOG00000055237	MSTRG.6463	ENSRNOG00000050192	ENSRNOG00000053449	ENSRNOG00000016712	MSTRG.6460	ENSRNOG00000013554	ENSRNOG00000016714	MSTRG.29279	ENSRNOG00000012873	ENSRNOG00000012876	ENSRNOG00000012877	ENSRNOG00000012874	ENSRNOG00000012878	ENSRNOG00000012879	ENSRNOG00000015061	ENSRNOG00000015063	ENSRNOG00000047545	ENSRNOG00000015067	ENSRNOG00000047549	MSTRG.29853	MSTRG.29857	MSTRG.8907	MSTRG.8902	MSTRG.8909	ENSRNOG00000046636	ENSRNOG00000046639	ENSRNOG00000046638	ENSRNOG00000014829	ENSRNOG00000014828	ENSRNOG00000005037	ENSRNOG00000056153	ENSRNOG00000020288	ENSRNOG00000020289	ENSRNOG00000053301	ENSRNOG00000053300	ENSRNOG00000020281	MSTRG.8983	MSTRG.15807	ENSRNOG00000021484	ENSRNOG00000060882	ENSRNOG00000010701	ENSRNOG00000027882	ENSRNOG00000027880	MSTRG.20204	MSTRG.31189	MSTRG.20202	ENSRNOG00000005781	ENSRNOG00000009203	MSTRG.412	ENSRNOG00000009205	ENSRNOG00000009204	MSTRG.416	MSTRG.37924	ENSRNOG00000021731	ENSRNOG00000062185	ENSRNOG00000062184	ENSRNOG00000004784	ENSRNOG00000062180	ENSRNOG00000004781	ENSRNOG00000062182	ENSRNOG00000050658	ENSRNOG00000027770	ENSRNOG00000004789	MSTRG.31457	ENSRNOG00000058080	ENSRNOG00000058087	ENSRNOG00000031965	ENSRNOG00000031960	ENSRNOG00000038398	ENSRNOG00000049913	ENSRNOG00000049912	ENSRNOG00000058337	ENSRNOG00000049918	ENSRNOG00000053996	ENSRNOG00000061981	ENSRNOG00000061982	ENSRNOG00000059688	ENSRNOG00000061985	ENSRNOG00000061986	ENSRNOG00000061987	ENSRNOG00000061989	ENSRNOG00000059686	ENSRNOG00000059683	ENSRNOG00000004498	ENSRNOG00000032439	ENSRNOG00000032437	ENSRNOG00000023256	ENSRNOG00000014018	MSTRG.27892	MSTRG.28665	ENSRNOG00000006620	ENSRNOG00000022619	MSTRG.16645	ENSRNOG00000008668	MSTRG.15433	ENSRNOG00000008663	ENSRNOG00000008666	ENSRNOG00000013162	ENSRNOG00000006628	MSTRG.22113	MSTRG.22117	ENSRNOG00000002436	ENSRNOG00000002434	ENSRNOG00000033479	ENSRNOG00000006549	ENSRNOG00000006541	MSTRG.4276	ENSRNOG00000002795	ENSRNOG00000026918	ENSRNOG00000026919	ENSRNOG00000026917	ENSRNOG00000026914	ENSRNOG00000026913	ENSRNOG00000026910	MSTRG.23797	MSTRG.15347	ENSRNOG00000016337	ENSRNOG00000029644	ENSRNOG00000001011	ENSRNOG00000029640	ENSRNOG00000005357	ENSRNOG00000031081	ENSRNOG00000034120	ENSRNOG00000034128	ENSRNOG00000039743	ENSRNOG00000039745	ENSRNOG00000035453	ENSRNOG00000035457	MSTRG.14431	MSTRG.14432	MSTRG.14436	ENSRNOG00000031515	ENSRNOG00000021405	ENSRNOG00000002285	ENSRNOG00000054303	MSTRG.1357	ENSRNOG00000060434	ENSRNOG00000028513	ENSRNOG00000000055	ENSRNOG00000000054	ENSRNOG00000000053	ENSRNOG00000029078	MSTRG.10972	ENSRNOG00000004998	ENSRNOG00000004992	ENSRNOG00000004996	ENSRNOG00000004994	ENSRNOG00000006841	ENSRNOG00000006846	MSTRG.12531	MSTRG.19709	MSTRG.19708	MSTRG.36904	MSTRG.7214	ENSRNOG00000037580	ENSRNOG00000018481	ENSRNOG00000018483	ENSRNOG00000018484	ENSRNOG00000018487	ENSRNOG00000018486	ENSRNOG00000018489	ENSRNOG00000018488	ENSRNOG00000033809	ENSRNOG00000033803	ENSRNOG00000048706	ENSRNOG00000048704	ENSRNOG00000048703	ENSRNOG00000048701	ENSRNOG00000048708	ENSRNOG00000003504	ENSRNOG00000003506	ENSRNOG00000003500	ENSRNOG00000003501	ENSRNOG00000047708	ENSRNOG00000007089	ENSRNOG00000007084	ENSRNOG00000018730	ENSRNOG00000018736	ENSRNOG00000018735	ENSRNOG00000045635	ENSRNOG00000045636	MSTRG.33727	ENSRNOG00000019288	ENSRNOG00000001868	ENSRNOG00000001865	ENSRNOG00000001867	ENSRNOG00000019280	ENSRNOG00000019281	ENSRNOG00000001862	ENSRNOG00000024846	ENSRNOG00000040289	ENSRNOG00000040281	ENSRNOG00000040287	ENSRNOG00000040284	ENSRNOG00000007336	ENSRNOG00000007335	ENSRNOG00000007333	ENSRNOG00000007332	ENSRNOG00000007331	ENSRNOG00000007330	ENSRNOG00000007338	MSTRG.3248	ENSRNOG00000029520	MSTRG.8298	MSTRG.8299	MSTRG.8292	ENSRNOG00000059145	ENSRNOG00000052076	ENSRNOG00000052077	ENSRNOG00000052070	ENSRNOG00000056794	ENSRNOG00000056793	ENSRNOG00000056791	ENSRNOG00000056790	ENSRNOG00000010117	ENSRNOG00000024342	ENSRNOG00000056798	ENSRNOG00000023794	ENSRNOG00000051590	ENSRNOG00000051591	MSTRG.20048	ENSRNOG00000006067	ENSRNOG00000042623	ENSRNOG00000042620	ENSRNOG00000006069	ENSRNOG00000042628	MSTRG.20045	ENSRNOG00000014597	ENSRNOG00000053679	ENSRNOG00000053678	MSTRG.8431	MSTRG.8434	MSTRG.8435	ENSRNOG00000036971	MSTRG.4730	MSTRG.4734	MSTRG.31610	ENSRNOG00000027574	MSTRG.35765	ENSRNOG00000053384	ENSRNOG00000015644	ENSRNOG00000050321	ENSRNOG00000050323	ENSRNOG00000010031	ENSRNOG00000010034	ENSRNOG00000011342	MSTRG.34494	ENSRNOG00000061610	ENSRNOG00000061614	MSTRG.37611	MSTRG.5953	MSTRG.5950	ENSRNOG00000055911	ENSRNOG00000055694	MSTRG.28468	ENSRNOG00000055915	ENSRNOG00000055917	MSTRG.34146	MSTRG.34147	ENSRNOG00000010696	ENSRNOG00000010697	ENSRNOG00000010698	ENSRNOG00000010699	MSTRG.8028	ENSRNOG00000016696	ENSRNOG00000016697	ENSRNOG00000016695	ENSRNOG00000016690	ENSRNOG00000003672	ENSRNOG00000003673	ENSRNOG00000060568	ENSRNOG00000014277	ENSRNOG00000014272	ENSRNOG00000014270	ENSRNOG00000010966	ENSRNOG00000003675	ENSRNOG00000010963	ENSRNOG00000057609	ENSRNOG00000016525	ENSRNOG00000016526	ENSRNOG00000016528	MSTRG.9775	MSTRG.7553	MSTRG.23558	ENSRNOG00000061778	MSTRG.18083	MSTRG.10017	ENSRNOG00000024061	ENSRNOG00000024065	ENSRNOG00000043033	MSTRG.18088	ENSRNOG00000020985	ENSRNOG00000020982	ENSRNOG00000020981	MSTRG.24028	MSTRG.24029	ENSRNOG00000061908	ENSRNOG00000020361	ENSRNOG00000020360	ENSRNOG00000030914	ENSRNOG00000030910	ENSRNOG00000008184	ENSRNOG00000051802	ENSRNOG00000051801	ENSRNOG00000051806	ENSRNOG00000051805	ENSRNOG00000051809	ENSRNOG00000058981	MSTRG.34079	ENSRNOG00000058987	ENSRNOG00000053534	ENSRNOG00000053535	ENSRNOG00000053532	ENSRNOG00000053533	ENSRNOG00000053539	ENSRNOG00000013004	ENSRNOG00000028382	ENSRNOG00000009078	ENSRNOG00000009079	ENSRNOG00000009076	ENSRNOG00000009074	ENSRNOG00000005592	ENSRNOG00000009072	ENSRNOG00000009073	ENSRNOG00000009071	MSTRG.21969	MSTRG.21960	ENSRNOG00000049893	ENSRNOG00000049894	ENSRNOG00000049895	ENSRNOG00000059761	ENSRNOG00000059765	MSTRG.34049	ENSRNOG00000026039	ENSRNOG00000029028	ENSRNOG00000026035	ENSRNOG00000029022	ENSRNOG00000026037	MSTRG.13934	ENSRNOG00000048273	ENSRNOG00000024899	ENSRNOG00000004249	MSTRG.12047	ENSRNOG00000003625	ENSRNOG00000003626	ENSRNOG00000003620	ENSRNOG00000003622	MSTRG.11894	ENSRNOG00000003629	MSTRG.11893	ENSRNOG00000007532	ENSRNOG00000007539	ENSRNOG00000033397	MSTRG.3008	MSTRG.24877	MSTRG.28149	ENSRNOG00000032669	MSTRG.28143	ENSRNOG00000032666	MSTRG.11765	MSTRG.1533	MSTRG.11762	MSTRG.11761	MSTRG.22323	ENSRNOG00000003194	MSTRG.22327	ENSRNOG00000028373	ENSRNOG00000010181	ENSRNOG00000048858	ENSRNOG00000051524	ENSRNOG00000048853	ENSRNOG00000051521	ENSRNOG00000006661	ENSRNOG00000013123	ENSRNOG00000013121	ENSRNOG00000028085	ENSRNOG00000028082	ENSRNOG00000028083	ENSRNOG00000013128	ENSRNOG00000056801	ENSRNOG00000002579	MSTRG.9726	MSTRG.2840	ENSRNOG00000043154	MSTRG.2844	ENSRNOG00000046526	ENSRNOG00000046520	ENSRNOG00000024309	ENSRNOG00000053311	ENSRNOG00000002767	ENSRNOG00000029560	ENSRNOG00000056147	ENSRNOG00000005049	ENSRNOG00000005920	ENSRNOG00000005924	ENSRNOG00000005929	MSTRG.3828	MSTRG.3821	ENSRNOG00000031707	ENSRNOG00000031706	ENSRNOG00000036576	ENSRNOG00000031703	MSTRG.1099	ENSRNOG00000036572	MSTRG.1095	MSTRG.10580	MSTRG.10583	MSTRG.14608	ENSRNOG00000054517	ENSRNOG00000054516	ENSRNOG00000054515	ENSRNOG00000019987	ENSRNOG00000019985	ENSRNOG00000019982	ENSRNOG00000019980	ENSRNOG00000037628	ENSRNOG00000037620	ENSRNOG00000037621	ENSRNOG00000037627	MSTRG.6373	MSTRG.6372	ENSRNOG00000010459	MSTRG.6378	ENSRNOG00000000150	ENSRNOG00000000157	ENSRNOG00000000158	ENSRNOG00000010454	ENSRNOG00000039284	ENSRNOG00000016326	ENSRNOG00000016327	ENSRNOG00000016325	ENSRNOG00000016321	ENSRNOG00000052912	ENSRNOG00000008232	ENSRNOG00000049667	ENSRNOG00000046863	ENSRNOG00000019369	ENSRNOG00000048130	ENSRNOG00000019363	ENSRNOG00000019361	ENSRNOG00000042195	ENSRNOG00000055647	MSTRG.2013	MSTRG.2010	ENSRNOG00000055643	MSTRG.32441	MSTRG.32443	ENSRNOG00000021217	ENSRNOG00000047114	ENSRNOG00000047112	ENSRNOG00000007272	ENSRNOG00000007270	ENSRNOG00000007271	ENSRNOG00000060673	ENSRNOG00000012311	ENSRNOG00000012315	ENSRNOG00000012314	ENSRNOG00000046240	ENSRNOG00000053771	ENSRNOG00000018094	ENSRNOG00000056348	MSTRG.35308	ENSRNOG00000011954	ENSRNOG00000011956	ENSRNOG00000011951	ENSRNOG00000011952	ENSRNOG00000011953	ENSRNOG00000020169	MSTRG.36372	MSTRG.36370	MSTRG.36379	ENSRNOG00000053739	ENSRNOG00000053732	ENSRNOG00000053735	MSTRG.27323	ENSRNOG00000057431	ENSRNOG00000057430	ENSRNOG00000057433	ENSRNOG00000058618	MSTRG.6916	ENSRNOG00000058611	ENSRNOG00000014414	ENSRNOG00000014415	ENSRNOG00000058615	ENSRNOG00000053889	ENSRNOG00000026440	ENSRNOG00000053887	ENSRNOG00000051775	ENSRNOG00000051777	ENSRNOG00000051770	ENSRNOG00000051772	ENSRNOG00000050967	MSTRG.840	ENSRNOG00000027305	ENSRNOG00000062197	ENSRNOG00000027309	ENSRNOG00000057814	MSTRG.20587	ENSRNOG00000061274	ENSRNOG00000059561	ENSRNOG00000061272	ENSRNOG00000059563	ENSRNOG00000059564	ENSRNOG00000033748	MSTRG.35135	ENSRNOG00000050289	MSTRG.35132	ENSRNOG00000061271	ENSRNOG00000050287	ENSRNOG00000050286	ENSRNOG00000052955	MSTRG.37403	ENSRNOG00000017444	ENSRNOG00000017446	ENSRNOG00000017447	ENSRNOG00000017441	ENSRNOG00000017443	ENSRNOG00000017448	ENSRNOG00000011138	ENSRNOG00000011136	ENSRNOG00000011132	ENSRNOG00000011133	ENSRNOG00000011130	MSTRG.29787	MSTRG.29782	MSTRG.29783	MSTRG.21239	ENSRNOG00000061005	ENSRNOG00000061004	ENSRNOG00000061006	MSTRG.34268	MSTRG.28781	MSTRG.28785	ENSRNOG00000023533	ENSRNOG00000023532	ENSRNOG00000023531	ENSRNOG00000023538	MSTRG.26182	ENSRNOG00000025273	MSTRG.26188	ENSRNOG00000003171	ENSRNOG00000013492	MSTRG.23699	MSTRG.23695	MSTRG.23691	ENSRNOG00000060061	ENSRNOG00000060063	ENSRNOG00000060064	ENSRNOG00000060065	MSTRG.27589	ENSRNOG00000003178	ENSRNOG00000013498	ENSRNOG00000056571	MSTRG.15717	MSTRG.15710	MSTRG.20914	MSTRG.20917	MSTRG.20910	MSTRG.33689	ENSRNOG00000058323	ENSRNOG00000004893	ENSRNOG00000004890	ENSRNOG00000009919	ENSRNOG00000009910	ENSRNOG00000009917	MSTRG.14041	ENSRNOG00000061821	ENSRNOG00000054135	ENSRNOG00000061825	MSTRG.13215	ENSRNOG00000031275	ENSRNOG00000031273	ENSRNOG00000028941	ENSRNOG00000028946	ENSRNOG00000028945	MSTRG.16992	MSTRG.16996	ENSRNOG00000057227	ENSRNOG00000018211	ENSRNOG00000049469	ENSRNOG00000018217	ENSRNOG00000005415	ENSRNOG00000005410	ENSRNOG00000005413	ENSRNOG00000015799	ENSRNOG00000005418	ENSRNOG00000007234	MSTRG.19352	MSTRG.19350	MSTRG.19351	ENSRNOG00000002820	ENSRNOG00000002821	ENSRNOG00000002823	ENSRNOG00000019169	ENSRNOG00000019168	ENSRNOG00000019161	ENSRNOG00000019163	ENSRNOG00000019162	ENSRNOG00000048334	ENSRNOG00000062031	ENSRNOG00000062032	ENSRNOG00000062034	ENSRNOG00000062036	ENSRNOG00000062039	ENSRNOG00000062038	MSTRG.2255	MSTRG.2253	ENSRNOG00000031855	ENSRNOG00000000547	ENSRNOG00000000546	ENSRNOG00000000542	MSTRG.16377	MSTRG.16376	ENSRNOG00000000549	MSTRG.32602	MSTRG.32600	ENSRNOG00000024917	ENSRNOG00000008399	ENSRNOG00000008390	ENSRNOG00000008392	ENSRNOG00000012151	ENSRNOG00000026204	ENSRNOG00000012155	ENSRNOG00000026203	ENSRNOG00000012157	MSTRG.4964	ENSRNOG00000009808	ENSRNOG00000008970	ENSRNOG00000008971	ENSRNOG00000007700	ENSRNOG00000007701	ENSRNOG00000008978	ENSRNOG00000007705	ENSRNOG00000012482	ENSRNOG00000012481	ENSRNOG00000012480	ENSRNOG00000012486	ENSRNOG00000012488	ENSRNOG00000043292	ENSRNOG00000007509	ENSRNOG00000006255	ENSRNOG00000006251	ENSRNOG00000049639	ENSRNOG00000003018	ENSRNOG00000003019	ENSRNOG00000003011	MSTRG.30650	ENSRNOG00000003014	MSTRG.9112	ENSRNOG00000001708	ENSRNOG00000001701	ENSRNOG00000013689	ENSRNOG00000028120	ENSRNOG00000013681	ENSRNOG00000013351	ENSRNOG00000013353	ENSRNOG00000013356	ENSRNOG00000013358	MSTRG.6326	ENSRNOG00000002055	ENSRNOG00000002057	ENSRNOG00000002050	ENSRNOG00000062285	MSTRG.15057	ENSRNOG00000018974	ENSRNOG00000018977	ENSRNOG00000018971	ENSRNOG00000018972	MSTRG.10261	MSTRG.10263	ENSRNOG00000037348	ENSRNOG00000030667	ENSRNOG00000030666	ENSRNOG00000038458	ENSRNOG00000038459	MSTRG.37175	ENSRNOG00000037340	ENSRNOG00000031136	ENSRNOG00000016399	MSTRG.7720	ENSRNOG00000031138	ENSRNOG00000060187	MSTRG.18474	MSTRG.18475	MSTRG.18476	ENSRNOG00000015357	ENSRNOG00000015354	ENSRNOG00000015353	ENSRNOG00000003833	ENSRNOG00000011446	ENSRNOG00000049147	ENSRNOG00000011448	ENSRNOG00000039323	ENSRNOG00000035837	MSTRG.28816	MSTRG.28818	ENSRNOG00000054498	ENSRNOG00000054724	ENSRNOG00000054725	ENSRNOG00000054722	ENSRNOG00000051106	MSTRG.27880	ENSRNOG00000052768	ENSRNOG00000052763	ENSRNOG00000052760	ENSRNOG00000047091	MSTRG.8988	ENSRNOG00000047095	ENSRNOG00000022975	ENSRNOG00000017840	ENSRNOG00000017843	ENSRNOG00000017847	ENSRNOG00000001333	ENSRNOG00000042781	ENSRNOG00000042785	ENSRNOG00000042787	ENSRNOG00000047324	ENSRNOG00000047321	ENSRNOG00000047322	ENSRNOG00000047329	ENSRNOG00000061045	ENSRNOG00000020699	ENSRNOG00000021401	ENSRNOG00000021400	ENSRNOG00000021403	ENSRNOG00000021406	ENSRNOG00000045785	ENSRNOG00000045781	MSTRG.31105	MSTRG.492	MSTRG.494	MSTRG.499	MSTRG.498	ENSRNOG00000005729	MSTRG.31109	ENSRNOG00000005726	MSTRG.13126	ENSRNOG00000053386	ENSRNOG00000053383	ENSRNOG00000005720	ENSRNOG00000045251	MSTRG.21884	MSTRG.16671	ENSRNOG00000004703	ENSRNOG00000057600	ENSRNOG00000004700	ENSRNOG00000027801	ENSRNOG00000013704	ENSRNOG00000027808	MSTRG.12954	ENSRNOG00000043952	MSTRG.20284	ENSRNOG00000022601	MSTRG.20282	ENSRNOG00000020460	ENSRNOG00000020463	ENSRNOG00000020464	ENSRNOG00000020465	ENSRNOG00000020466	ENSRNOG00000020468	ENSRNOG00000061902	ENSRNOG00000058009	ENSRNOG00000058003	ENSRNOG00000058002	ENSRNOG00000058004	ENSRNOG00000058007	ENSRNOG00000058006	ENSRNOG00000053961	ENSRNOG00000053960	ENSRNOG00000010184	ENSRNOG00000010185	ENSRNOG00000051528	ENSRNOG00000010188	ENSRNOG00000051520	MSTRG.28377	ENSRNOG00000016924	ENSRNOG00000016926	ENSRNOG00000016920	ENSRNOG00000016921	ENSRNOG00000016923	ENSRNOG00000016928	ENSRNOG00000002978	MSTRG.16175	ENSRNOG00000010452	ENSRNOG00000010453	ENSRNOG00000010450	MSTRG.27815	ENSRNOG00000046812	ENSRNOG00000027115	MSTRG.35302	MSTRG.5245	MSTRG.28594	ENSRNOG00000033747	ENSRNOG00000033741	ENSRNOG00000061279	MSTRG.25557	ENSRNOG00000059069	ENSRNOG00000021261	ENSRNOG00000022567	ENSRNOG00000022566	ENSRNOG00000022565	ENSRNOG00000026994	ENSRNOG00000026991	ENSRNOG00000022697	ENSRNOG00000022691	ENSRNOG00000022698	MSTRG.11330	MSTRG.11339	MSTRG.19173	MSTRG.35425	MSTRG.24730	MSTRG.24734	MSTRG.26396	ENSRNOG00000024591	ENSRNOG00000058829	ENSRNOG00000058821	ENSRNOG00000020879	ENSRNOG00000020873	ENSRNOG00000020871	ENSRNOG00000020876	ENSRNOG00000057296	ENSRNOG00000026969	ENSRNOG00000059622	MSTRG.10468	ENSRNOG00000009894	ENSRNOG00000009896	ENSRNOG00000009897	ENSRNOG00000009892	MSTRG.7626	ENSRNOG00000030467	ENSRNOG00000059624	MSTRG.27047	MSTRG.27045	ENSRNOG00000026964	ENSRNOG00000009768	ENSRNOG00000009766	ENSRNOG00000009760	ENSRNOG00000031335	ENSRNOG00000032828	ENSRNOG00000032825	ENSRNOG00000032822	ENSRNOG00000038004	ENSRNOG00000049780	ENSRNOG00000049781	ENSRNOG00000049784	ENSRNOG00000038001	ENSRNOG00000055038	ENSRNOG00000055037	ENSRNOG00000055036	ENSRNOG00000055032	ENSRNOG00000003585	ENSRNOG00000037275	ENSRNOG00000003583	MSTRG.26809	MSTRG.33056	MSTRG.33051	MSTRG.26806	ENSRNOG00000025964	MSTRG.1935	ENSRNOG00000056339	ENSRNOG00000052568	ENSRNOG00000032178	ENSRNOG00000052564	ENSRNOG00000052560	ENSRNOG00000032170	ENSRNOG00000052563	ENSRNOG00000021057	ENSRNOG00000033883	ENSRNOG00000033881	ENSRNOG00000002986	ENSRNOG00000002984	ENSRNOG00000007006	ENSRNOG00000007000	ENSRNOG00000007003	ENSRNOG00000046439	ENSRNOG00000046438	MSTRG.18874	ENSRNOG00000046434	MSTRG.18870	ENSRNOG00000033220	ENSRNOG00000033226	ENSRNOG00000033224	MSTRG.3792	MSTRG.3793	ENSRNOG00000019461	ENSRNOG00000019463	ENSRNOG00000019465	ENSRNOG00000019468	ENSRNOG00000006353	ENSRNOG00000006350	ENSRNOG00000006356	ENSRNOG00000008588	MSTRG.9835	ENSRNOG00000008580	ENSRNOG00000008586	MSTRG.2778	MSTRG.2775	ENSRNOG00000029195	MSTRG.2770	MSTRG.653	MSTRG.658	MSTRG.8440	ENSRNOG00000056717	ENSRNOG00000056714	ENSRNOG00000012728	ENSRNOG00000012729	ENSRNOG00000012726	ENSRNOG00000012727	ENSRNOG00000012724	ENSRNOG00000029441	ENSRNOG00000012723	ENSRNOG00000029443	ENSRNOG00000012721	ENSRNOG00000015974	ENSRNOG00000045611	ENSRNOG00000015971	ENSRNOG00000057045	ENSRNOG00000003209	ENSRNOG00000003208	ENSRNOG00000003203	ENSRNOG00000003201	MSTRG.1480	ENSRNOG00000003206	ENSRNOG00000003205	ENSRNOG00000007917	MSTRG.21713	MSTRG.21712	ENSRNOG00000001519	ENSRNOG00000001518	ENSRNOG00000017237	ENSRNOG00000001514	ENSRNOG00000017235	ENSRNOG00000017234	ENSRNOG00000017233	MSTRG.1154	ENSRNOG00000028712	ENSRNOG00000028711	ENSRNOG00000028717	MSTRG.30563	ENSRNOG00000030143	ENSRNOG00000032799	ENSRNOG00000010615	ENSRNOG00000010616	ENSRNOG00000010610	MSTRG.6684	ENSRNOG00000051051	MSTRG.6680	MSTRG.6689	MSTRG.6688	ENSRNOG00000014765	ENSRNOG00000014766	ENSRNOG00000036661	ENSRNOG00000036660	ENSRNOG00000044194	ENSRNOG00000036665	ENSRNOG00000036667	ENSRNOG00000036666	ENSRNOG00000036668	MSTRG.37031	ENSRNOG00000045860	ENSRNOG00000018408	MSTRG.36927	MSTRG.36924	ENSRNOG00000055376	ENSRNOG00000055371	ENSRNOG00000055372	MSTRG.26903	ENSRNOG00000020603	ENSRNOG00000023908	ENSRNOG00000020605	ENSRNOG00000016616	ENSRNOG00000016617	ENSRNOG00000018402	ENSRNOG00000016612	ENSRNOG00000015498	MSTRG.3700	ENSRNOG00000015496	ENSRNOG00000015491	ENSRNOG00000016618	ENSRNOG00000018407	ENSRNOG00000043085	ENSRNOG00000050827	ENSRNOG00000050824	ENSRNOG00000050828	ENSRNOG00000005662	ENSRNOG00000019873	ENSRNOG00000019871	ENSRNOG00000019875	ENSRNOG00000032729	ENSRNOG00000015144	ENSRNOG00000015143	ENSRNOG00000015142	ENSRNOG00000015140	ENSRNOG00000015149	ENSRNOG00000015148	ENSRNOG00000013790	MSTRG.32979	ENSRNOG00000061041	MSTRG.32977	MSTRG.32976	ENSRNOG00000051193	ENSRNOG00000046772	ENSRNOG00000046778	ENSRNOG00000042061	ENSRNOG00000042062	ENSRNOG00000058908	ENSRNOG00000058909	ENSRNOG00000058902	ENSRNOG00000058904	ENSRNOG00000058906	ENSRNOG00000056054	ENSRNOG00000056055	ENSRNOG00000056057	ENSRNOG00000056050	ENSRNOG00000053023	ENSRNOG00000056058	ENSRNOG00000053024	ENSRNOG00000052569	ENSRNOG00000051880	ENSRNOG00000051881	ENSRNOG00000051884	ENSRNOG00000009568	ENSRNOG00000005669	ENSRNOG00000005668	ENSRNOG00000005667	ENSRNOG00000009565	ENSRNOG00000009567	MSTRG.37802	MSTRG.37804	ENSRNOG00000021670	ENSRNOG00000021671	ENSRNOG00000050591	MSTRG.31315	MSTRG.31317	MSTRG.19170	MSTRG.6078	ENSRNOG00000050049	ENSRNOG00000004139	ENSRNOG00000051781	ENSRNOG00000004130	ENSRNOG00000050040	ENSRNOG00000005787	ENSRNOG00000004133	ENSRNOG00000014172	ENSRNOG00000049811	ENSRNOG00000058274	ENSRNOG00000058275	ENSRNOG00000023576	MSTRG.14940	MSTRG.17413	MSTRG.17412	MSTRG.30049	ENSRNOG00000032376	ENSRNOG00000032374	ENSRNOG00000020004	ENSRNOG00000051310	ENSRNOG00000049407	ENSRNOG00000005332	ENSRNOG00000057178	ENSRNOG00000050789	MSTRG.27666	ENSRNOG00000008747	ENSRNOG00000008746	ENSRNOG00000008744	ENSRNOG00000008741	MSTRG.22014	MSTRG.22013	MSTRG.16454	MSTRG.16457	ENSRNOG00000053874	MSTRG.25747	MSTRG.15223	ENSRNOG00000001353	ENSRNOG00000001351	ENSRNOG00000001357	MSTRG.22909	MSTRG.22908	MSTRG.22904	MSTRG.22907	ENSRNOG00000025385	MSTRG.26215	MSTRG.26214	MSTRG.26211	MSTRG.15481	MSTRG.15488	MSTRG.18222	MSTRG.24503	MSTRG.24500	MSTRG.14571	ENSRNOG00000028652	ENSRNOG00000028651	ENSRNOG00000028659	ENSRNOG00000028658	ENSRNOG00000054224	MSTRG.14686	ENSRNOG00000002671	ENSRNOG00000005116	ENSRNOG00000031789	ENSRNOG00000056630	ENSRNOG00000005302	ENSRNOG00000005303	ENSRNOG00000005309	ENSRNOG00000006968	ENSRNOG00000049377	ENSRNOG00000006961	ENSRNOG00000006963	ENSRNOG00000006965	ENSRNOG00000041639	ENSRNOG00000036318	ENSRNOG00000055179	MSTRG.38090	ENSRNOG00000061127	MSTRG.35164	ENSRNOG00000049591	ENSRNOG00000049593	ENSRNOG00000049599	MSTRG.2095	ENSRNOG00000033923	ENSRNOG00000038091	ENSRNOG00000048421	ENSRNOG00000048427	ENSRNOG00000048424	ENSRNOG00000003469	ENSRNOG00000047621	ENSRNOG00000047623	ENSRNOG00000003463	ENSRNOG00000003464	ENSRNOG00000018676	ENSRNOG00000018674	ENSRNOG00000018673	ENSRNOG00000018671	MSTRG.12366	ENSRNOG00000047191	ENSRNOG00000011305	MSTRG.2630	ENSRNOG00000008264	ENSRNOG00000008587	MSTRG.33574	MSTRG.3327	ENSRNOG00000046570	MSTRG.3323	ENSRNOG00000052338	ENSRNOG00000052335	ENSRNOG00000052330	ENSRNOG00000014948	ENSRNOG00000014945	ENSRNOG00000014946	ENSRNOG00000014940	ENSRNOG00000018820	ENSRNOG00000039997	ENSRNOG00000039994	ENSRNOG00000000471	ENSRNOG00000012392	ENSRNOG00000009675	ENSRNOG00000012390	ENSRNOG00000000474	ENSRNOG00000000477	ENSRNOG00000000479	ENSRNOG00000000478	MSTRG.32197	ENSRNOG00000006148	ENSRNOG00000006143	ENSRNOG00000006142	ENSRNOG00000006146	ENSRNOG00000006144	MSTRG.8779	MSTRG.8778	ENSRNOG00000014492	ENSRNOG00000013445	ENSRNOG00000014490	MSTRG.8772	MSTRG.32225	MSTRG.32224	MSTRG.32222	MSTRG.4675	MSTRG.4673	ENSRNOG00000042478	ENSRNOG00000042471	ENSRNOG00000027434	ENSRNOG00000027432	ENSRNOG00000027430	MSTRG.35640	MSTRG.32815	ENSRNOG00000015724	ENSRNOG00000015720	ENSRNOG00000050201	ENSRNOG00000050200	ENSRNOG00000050206	ENSRNOG00000050205	ENSRNOG00000050204	ENSRNOG00000027380	MSTRG.5072	ENSRNOG00000054964	ENSRNOG00000054963	ENSRNOG00000017372	ENSRNOG00000017373	ENSRNOG00000017376	MSTRG.34598	MSTRG.5699	ENSRNOG00000035505	ENSRNOG00000035509	MSTRG.5690	MSTRG.6523	MSTRG.6524	MSTRG.37487	MSTRG.37488	MSTRG.33900	MSTRG.33909	ENSRNOG00000029447	ENSRNOG00000014135	ENSRNOG00000014137	ENSRNOG00000012720	ENSRNOG00000010805	ENSRNOG00000010807	ENSRNOG00000010806	ENSRNOG00000010803	ENSRNOG00000010802	ENSRNOG00000016403	ENSRNOG00000016409	ENSRNOG00000016408	ENSRNOG00000022806	ENSRNOG00000059506	ENSRNOG00000047771	ENSRNOG00000060356	MSTRG.27509	ENSRNOG00000022268	ENSRNOG00000015260	ENSRNOG00000015267	ENSRNOG00000015264	ENSRNOG00000015268	ENSRNOG00000012121	ENSRNOG00000022267	MSTRG.7344	ENSRNOG00000024149	ENSRNOG00000024145	ENSRNOG00000024144	ENSRNOG00000024142	ENSRNOG00000024140	ENSRNOG00000022844	ENSRNOG00000022845	ENSRNOG00000030818	ENSRNOG00000030819	ENSRNOG00000028231	ENSRNOG00000051926	ENSRNOG00000032261	ENSRNOG00000047901	ENSRNOG00000005148	ENSRNOG00000005149	ENSRNOG00000053272	ENSRNOG00000053270	ENSRNOG00000004391	ENSRNOG00000004814	ENSRNOG00000004813	ENSRNOG00000009339	ENSRNOG00000009338	ENSRNOG00000009334	ENSRNOG00000005496	ENSRNOG00000009336	ENSRNOG00000009331	ENSRNOG00000009330	ENSRNOG00000009333	ENSRNOG00000009332	MSTRG.23976	MSTRG.23974	ENSRNOG00000001517	ENSRNOG00000026178	ENSRNOG00000026176	ENSRNOG00000026171	ENSRNOG00000027444	ENSRNOG00000004364	ENSRNOG00000004360	ENSRNOG00000032508	ENSRNOG00000008469	ENSRNOG00000008463	MSTRG.17609	ENSRNOG00000008467	ENSRNOG00000007320	ENSRNOG00000061568	ENSRNOG00000061569	ENSRNOG00000008510	MSTRG.3123	MSTRG.22204	ENSRNOG00000025481	MSTRG.11609	ENSRNOG00000026286	ENSRNOG00000026280	ENSRNOG00000055185	ENSRNOG00000025736	ENSRNOG00000013604	ENSRNOG00000013605	ENSRNOG00000013602	ENSRNOG00000013603	ENSRNOG00000025731	ENSRNOG00000025730	ENSRNOG00000013609	MSTRG.12833	MSTRG.12838	ENSRNOG00000059897	MSTRG.4470	ENSRNOG00000002323	ENSRNOG00000002322	ENSRNOG00000002321	ENSRNOG00000002320	ENSRNOG00000002327	ENSRNOG00000006433	ENSRNOG00000006435	MSTRG.23152	ENSRNOG00000052008	ENSRNOG00000038102	ENSRNOG00000024461	ENSRNOG00000030374	ENSRNOG00000030371	ENSRNOG00000026124	ENSRNOG00000029737	ENSRNOG00000029735	ENSRNOG00000029738	ENSRNOG00000023334	ENSRNOG00000057947	ENSRNOG00000057946	ENSRNOG00000057941	ENSRNOG00000026120	ENSRNOG00000005806	ENSRNOG00000005802	ENSRNOG00000000878	MSTRG.10150	MSTRG.10158	ENSRNOG00000030597	ENSRNOG00000030596	MSTRG.3909	ENSRNOG00000056781	ENSRNOG00000031422	ENSRNOG00000031420	ENSRNOG00000036434	MSTRG.14726	ENSRNOG00000056783	ENSRNOG00000054419	ENSRNOG00000054414	ENSRNOG00000060244	ENSRNOG00000032991	ENSRNOG00000032990	ENSRNOG00000037744	ENSRNOG00000032995	ENSRNOG00000032994	MSTRG.1224	MSTRG.1220	MSTRG.1222	ENSRNOG00000052814	ENSRNOG00000052816	ENSRNOG00000052810	ENSRNOG00000007395	MSTRG.30830	ENSRNOG00000046949	ENSRNOG00000005451	MSTRG.12443	ENSRNOG00000046946	MSTRG.12440	ENSRNOG00000046943	MSTRG.12444	ENSRNOG00000009372	ENSRNOG00000042259	ENSRNOG00000016177	ENSRNOG00000048672	ENSRNOG00000042255	ENSRNOG00000016173	ENSRNOG00000042252	ENSRNOG00000048674	MSTRG.7106	MSTRG.32524	MSTRG.32520	ENSRNOG00000040045	ENSRNOG00000047013	ENSRNOG00000051057	ENSRNOG00000054024	ENSRNOG00000055455	ENSRNOG00000055454	ENSRNOG00000055451	ENSRNOG00000055450	ENSRNOG00000055453	ENSRNOG00000054022	ENSRNOG00000051053	ENSRNOG00000012219	ENSRNOG00000012216	ENSRNOG00000012215	ENSRNOG00000012213	ENSRNOG00000012210	ENSRNOG00000007390	ENSRNOG00000001911	ENSRNOG00000001915	MSTRG.33432	MSTRG.33436	ENSRNOG00000054029	ENSRNOG00000056228	ENSRNOG00000056223	ENSRNOG00000004585	ENSRNOG00000007422	ENSRNOG00000007420	ENSRNOG00000007427	ENSRNOG00000007426	MSTRG.34803	MSTRG.34805	ENSRNOG00000004581	ENSRNOG00000046057	ENSRNOG00000046050	ENSRNOG00000053668	ENSRNOG00000004583	ENSRNOG00000050512	MSTRG.141	ENSRNOG00000026115	ENSRNOG00000052109	ENSRNOG00000053479	MSTRG.9414	ENSRNOG00000053472	ENSRNOG00000056487	ENSRNOG00000056485	ENSRNOG00000053476	ENSRNOG00000020753	MSTRG.36523	ENSRNOG00000055998	ENSRNOG00000057578	ENSRNOG00000057579	MSTRG.5489	ENSRNOG00000057574	MSTRG.20058	ENSRNOG00000060125	ENSRNOG00000054889	ENSRNOG00000054885	ENSRNOG00000054884	ENSRNOG00000055992	ENSRNOG00000036794	ENSRNOG00000014761	ENSRNOG00000014762	MSTRG.21806	MSTRG.21809	ENSRNOG00000042533	ENSRNOG00000010104	ENSRNOG00000010100	ENSRNOG00000010103	ENSRNOG00000015880	ENSRNOG00000062238	MSTRG.27223	ENSRNOG00000027194	MSTRG.9533	ENSRNOG00000057782	ENSRNOG00000060666	ENSRNOG00000059350	ENSRNOG00000057780	ENSRNOG00000047839	ENSRNOG00000059358	ENSRNOG00000055865	ENSRNOG00000055860	ENSRNOG00000055863	ENSRNOG00000061769	ENSRNOG00000017657	ENSRNOG00000061760	MSTRG.30496	MSTRG.30497	ENSRNOG00000059882	ENSRNOG00000011763	ENSRNOG00000011762	ENSRNOG00000060495	ENSRNOG00000060494	ENSRNOG00000060493	ENSRNOG00000056985	ENSRNOG00000023476	ENSRNOG00000023474	ENSRNOG00000023473	MSTRG.29765	MSTRG.28510	MSTRG.6772	MSTRG.34037	MSTRG.26066	ENSRNOG00000024788	ENSRNOG00000014302	ENSRNOG00000055999	ENSRNOG00000021839	MSTRG.11440	MSTRG.11447	ENSRNOG00000016234	ENSRNOG00000016231	ENSRNOG00000016239	ENSRNOG00000059239	ENSRNOG00000060147	ENSRNOG00000060141	ENSRNOG00000060149	ENSRNOG00000024264	MSTRG.23421	MSTRG.23422	MSTRG.35812	MSTRG.35811	MSTRG.35810	MSTRG.35817	MSTRG.27330	ENSRNOG00000021168	ENSRNOG00000021166	ENSRNOG00000021164	ENSRNOG00000021161	ENSRNOG00000019687	ENSRNOG00000009814	ENSRNOG00000009811	MSTRG.25860	ENSRNOG00000016613	MSTRG.14254	MSTRG.14256	ENSRNOG00000017044	ENSRNOG00000018405	ENSRNOG00000049708	ENSRNOG00000058568	ENSRNOG00000049700	MSTRG.13158	ENSRNOG00000005753	MSTRG.13151	MSTRG.13155	ENSRNOG00000009106	ENSRNOG00000009105	MSTRG.12281	ENSRNOG00000002903	ENSRNOG00000002906	ENSRNOG00000002905	ENSRNOG00000002904	ENSRNOG00000048071	MSTRG.14875	MSTRG.14876	MSTRG.14877	ENSRNOG00000062175	ENSRNOG00000062170	ENSRNOG00000062171	ENSRNOG00000062172	ENSRNOG00000062178	MSTRG.19161	MSTRG.19160	ENSRNOG00000000221	MSTRG.32723	ENSRNOG00000043332	MSTRG.2447	MSTRG.2442	ENSRNOG00000008058	ENSRNOG00000008057	ENSRNOG00000008056	ENSRNOG00000008054	ENSRNOG00000008050	MSTRG.32094	ENSRNOG00000012058	ENSRNOG00000026324	ENSRNOG00000012051	ENSRNOG00000012053	MSTRG.4846	MSTRG.4844	MSTRG.4842	ENSRNOG00000029115	MSTRG.4848	ENSRNOG00000019757	ENSRNOG00000019754	ENSRNOG00000019752	ENSRNOG00000019750	ENSRNOG00000019758	ENSRNOG00000007629	MSTRG.16962	ENSRNOG00000007622	ENSRNOG00000007625	ENSRNOG00000007624	ENSRNOG00000013968	ENSRNOG00000003759	MSTRG.3717	MSTRG.24901	MSTRG.24907	ENSRNOG00000025670	ENSRNOG00000003280	ENSRNOG00000025676	ENSRNOG00000003284	MSTRG.9659	ENSRNOG00000003289	ENSRNOG00000003288	MSTRG.22439	MSTRG.1401	MSTRG.1402	ENSRNOG00000007999	ENSRNOG00000007998	MSTRG.22432	MSTRG.4155	MSTRG.4151	MSTRG.4159	ENSRNOG00000055925	ENSRNOG00000056970	ENSRNOG00000055924	ENSRNOG00000056978	ENSRNOG00000002488	ENSRNOG00000055922	ENSRNOG00000001596	ENSRNOG00000001592	ENSRNOG00000001599	ENSRNOG00000001598	ENSRNOG00000002152	MSTRG.15391	ENSRNOG00000002158	MSTRG.10344	ENSRNOG00000018835	ENSRNOG00000018836	MSTRG.19994	MSTRG.19999	MSTRG.15643	ENSRNOG00000031675	ENSRNOG00000029941	ENSRNOG00000029945	ENSRNOG00000029949	ENSRNOG00000015415	ENSRNOG00000047931	ENSRNOG00000015413	ENSRNOG00000010177	ENSRNOG00000015419	ENSRNOG00000015418	ENSRNOG00000043007	ENSRNOG00000049062	ENSRNOG00000011560	ENSRNOG00000011562	ENSRNOG00000011568	ENSRNOG00000039048	MSTRG.1382	MSTRG.6177	MSTRG.6176	MSTRG.14112	ENSRNOG00000018168	ENSRNOG00000018166	ENSRNOG00000018164	ENSRNOG00000018163	ENSRNOG00000018160	ENSRNOG00000054609	ENSRNOG00000054603	MSTRG.38257	MSTRG.38255	ENSRNOG00000016038	ENSRNOG00000042359	ENSRNOG00000016032	ENSRNOG00000016033	ENSRNOG00000052607	ENSRNOG00000016031	ENSRNOG00000016036	ENSRNOG00000016037	ENSRNOG00000016034	ENSRNOG00000042355	ENSRNOG00000041525	ENSRNOG00000041523	ENSRNOG00000017927	ENSRNOG00000056645	ENSRNOG00000017922	MSTRG.6825	MSTRG.19202	ENSRNOG00000047204	MSTRG.2128	MSTRG.29957	MSTRG.29956	MSTRG.2125	MSTRG.8243	MSTRG.37881	ENSRNOG00000013970	ENSRNOG00000013971	ENSRNOG00000013972	ENSRNOG00000013973	ENSRNOG00000013974	ENSRNOG00000013977	ENSRNOG00000057718	ENSRNOG00000043588	ENSRNOG00000017074	ENSRNOG00000017077	ENSRNOG00000061190	ENSRNOG00000017071	ENSRNOG00000017073	ENSRNOG00000017072	ENSRNOG00000057729	ENSRNOG00000057722	MSTRG.34614	MSTRG.36283	ENSRNOG00000020093	ENSRNOG00000020542	ENSRNOG00000020541	ENSRNOG00000050514	ENSRNOG00000014522	ENSRNOG00000014521	ENSRNOG00000014524	ENSRNOG00000014529	MSTRG.31393	MSTRG.28236	MSTRG.28239	ENSRNOG00000048136	ENSRNOG00000059493	ENSRNOG00000005257	ENSRNOG00000016800	ENSRNOG00000016807	ENSRNOG00000016804	ENSRNOG00000055509	ENSRNOG00000009466	ENSRNOG00000010315	ENSRNOG00000010316	ENSRNOG00000010312	MSTRG.27917	ENSRNOG00000051399	MSTRG.27912	ENSRNOG00000051393	ENSRNOG00000027014	ENSRNOG00000027015	MSTRG.35220	ENSRNOG00000054441	MSTRG.35222	MSTRG.35225	ENSRNOG00000060845	MSTRG.28493	ENSRNOG00000033028	MSTRG.37577	MSTRG.25212	MSTRG.29543	MSTRG.29544	ENSRNOG00000059142	ENSRNOG00000059140	ENSRNOG00000060622	ENSRNOG00000011042	ENSRNOG00000011040	ENSRNOG00000011047	ENSRNOG00000011044	ENSRNOG00000025645	ENSRNOG00000026653	MSTRG.16720	MSTRG.20759	ENSRNOG00000060262	MSTRG.22631	MSTRG.22637	ENSRNOG00000060264	ENSRNOG00000016871	ENSRNOG00000053026	MSTRG.11189	MSTRG.22986	ENSRNOG00000034084	ENSRNOG00000034089	ENSRNOG00000024657	MSTRG.26299	ENSRNOG00000024651	ENSRNOG00000024650	ENSRNOG00000020938	ENSRNOG00000020939	ENSRNOG00000020936	MSTRG.23583	MSTRG.23581	MSTRG.23587	MSTRG.25987	ENSRNOG00000010320	MSTRG.15401	ENSRNOG00000030705	ENSRNOG00000031079	ENSRNOG00000009609	ENSRNOG00000005389	ENSRNOG00000005386	ENSRNOG00000005387	ENSRNOG00000009602	ENSRNOG00000003971	ENSRNOG00000003973	ENSRNOG00000003972	ENSRNOG00000003977	ENSRNOG00000000513	ENSRNOG00000000516	ENSRNOG00000000515	ENSRNOG00000004477	ENSRNOG00000004471	ENSRNOG00000004473	ENSRNOG00000049519	ENSRNOG00000009564	ENSRNOG00000032924	ENSRNOG00000018364	MSTRG.8616	ENSRNOG00000018366	ENSRNOG00000018367	ENSRNOG00000000833	ENSRNOG00000018363	ENSRNOG00000025881	ENSRNOG00000025883	ENSRNOG00000025882	ENSRNOG00000050386	ENSRNOG00000005660	MSTRG.17112	MSTRG.33649	MSTRG.17115	MSTRG.33644	ENSRNOG00000052443	ENSRNOG00000052441	ENSRNOG00000032034	ENSRNOG00000032038	ENSRNOG00000032039	ENSRNOG00000002730	ENSRNOG00000002734	ENSRNOG00000019098	ENSRNOG00000019096	ENSRNOG00000019091	ENSRNOG00000019090	ENSRNOG00000019093	ENSRNOG00000009308	MSTRG.12093	MSTRG.12097	ENSRNOG00000060853	ENSRNOG00000008151	ENSRNOG00000008156	ENSRNOG00000008157	ENSRNOG00000026662	MSTRG.18930	ENSRNOG00000000383	ENSRNOG00000033343	ENSRNOG00000033345	ENSRNOG00000021678	MSTRG.8088	MSTRG.8086	MSTRG.8083	ENSRNOG00000013850	ENSRNOG00000019542	ENSRNOG00000019549	ENSRNOG00000029095	ENSRNOG00000029090	ENSRNOG00000029091	MSTRG.515	MSTRG.516	ENSRNOG00000026517	ENSRNOG00000026518	MSTRG.3508	ENSRNOG00000057865	ENSRNOG00000036834	ENSRNOG00000036835	ENSRNOG00000036836	ENSRNOG00000036837	ENSRNOG00000036830	ENSRNOG00000012576	ENSRNOG00000012575	ENSRNOG00000012573	ENSRNOG00000012579	ENSRNOG00000027630	ENSRNOG00000003129	ENSRNOG00000003127	ENSRNOG00000003125	ENSRNOG00000003122	ENSRNOG00000003123	ENSRNOG00000003120	ENSRNOG00000003121	ENSRNOG00000027633	ENSRNOG00000007816	ENSRNOG00000007817	ENSRNOG00000007810	ENSRNOG00000007811	MSTRG.9026	ENSRNOG00000001414	ENSRNOG00000001415	ENSRNOG00000001416	ENSRNOG00000001418	MSTRG.1614	MSTRG.1617	MSTRG.1610	ENSRNOG00000013192	ENSRNOG00000028052	ENSRNOG00000013196	ENSRNOG00000013194	ENSRNOG00000028058	MSTRG.30601	MSTRG.34512	MSTRG.34517	MSTRG.34518	ENSRNOG00000057254	ENSRNOG00000057256	ENSRNOG00000057253	ENSRNOG00000057252	ENSRNOG00000042960	ENSRNOG00000042962	ENSRNOG00000013225	ENSRNOG00000013220	ENSRNOG00000037871	ENSRNOG00000013223	ENSRNOG00000013228	ENSRNOG00000014642	ENSRNOG00000014647	ENSRNOG00000014645	ENSRNOG00000014644	ENSRNOG00000014648	ENSRNOG00000010553	ENSRNOG00000010552	ENSRNOG00000010551	ENSRNOG00000010550	ENSRNOG00000010555	ENSRNOG00000051151	ENSRNOG00000051152	ENSRNOG00000010558	ENSRNOG00000051155	ENSRNOG00000051156	MSTRG.19819	MSTRG.19810	ENSRNOG00000036585	ENSRNOG00000036588	ENSRNOG00000010887	ENSRNOG00000010886	ENSRNOG00000010880	ENSRNOG00000010883	ENSRNOG00000010882	ENSRNOG00000010889	ENSRNOG00000010888	MSTRG.5614	MSTRG.5616	ENSRNOG00000057879	ENSRNOG00000011683	ENSRNOG00000011684	ENSRNOG00000055813	ENSRNOG00000023824	MSTRG.33982	ENSRNOG00000015590	ENSRNOG00000015591	ENSRNOG00000015593	ENSRNOG00000015594	ENSRNOG00000015596	ENSRNOG00000015597	ENSRNOG00000015599	ENSRNOG00000004131	ENSRNOG00000005390	ENSRNOG00000050042	ENSRNOG00000016488	ENSRNOG00000019937	ENSRNOG00000019935	ENSRNOG00000016483	ENSRNOG00000019933	ENSRNOG00000019930	ENSRNOG00000019931	MSTRG.33328	ENSRNOG00000058277	ENSRNOG00000012906	ENSRNOG00000040013	ENSRNOG00000011211	MSTRG.16977	ENSRNOG00000042149	ENSRNOG00000042140	ENSRNOG00000042601	ENSRNOG00000053148	ENSRNOG00000056398	ENSRNOG00000053143	ENSRNOG00000056397	ENSRNOG00000053146	MSTRG.35443	ENSRNOG00000042603	MSTRG.257	ENSRNOG00000056647	MSTRG.9923	ENSRNOG00000021536	ENSRNOG00000050496	ENSRNOG00000050497	ENSRNOG00000050492	ENSRNOG00000045755	ENSRNOG00000009445	ENSRNOG00000009449	ENSRNOG00000009448	ENSRNOG00000041749	ENSRNOG00000003769	ENSRNOG00000059847	ENSRNOG00000059840	ENSRNOG00000057112	ENSRNOG00000004672	MSTRG.26967	MSTRG.26966	ENSRNOG00000057115	MSTRG.26969	ENSRNOG00000058136	ENSRNOG00000058130	ENSRNOG00000058133	ENSRNOG00000020660	ENSRNOG00000020667	ENSRNOG00000020669	MSTRG.13870	MSTRG.13879	MSTRG.21464	ENSRNOG00000032232	ENSRNOG00000032238	ENSRNOG00000032378	ENSRNOG00000051450	ENSRNOG00000051456	ENSRNOG00000051458	ENSRNOG00000059260	ENSRNOG00000059266	ENSRNOG00000059268	ENSRNOG00000032585	ENSRNOG00000060839	MSTRG.9257	ENSRNOG00000023366	ENSRNOG00000023363	ENSRNOG00000023360	ENSRNOG00000033186	MSTRG.16081	ENSRNOG00000048951	ENSRNOG00000048958	MSTRG.25395	MSTRG.17682	MSTRG.17680	ENSRNOG00000023588	ENSRNOG00000023589	MSTRG.16556	ENSRNOG00000061306	ENSRNOG00000061304	ENSRNOG00000061309	MSTRG.11681	MSTRG.22287	MSTRG.29732	ENSRNOG00000021984	ENSRNOG00000021986	ENSRNOG00000021987	ENSRNOG00000024751	ENSRNOG00000051163	MSTRG.11024	MSTRG.11026	MSTRG.22861	MSTRG.22864	ENSRNOG00000051928	MSTRG.26158	ENSRNOG00000012995	ENSRNOG00000001577	ENSRNOG00000023150	MSTRG.24424	ENSRNOG00000001169	ENSRNOG00000001160	ENSRNOG00000001163	ENSRNOG00000005884	ENSRNOG00000005883	ENSRNOG00000005882	ENSRNOG00000030519	ENSRNOG00000030515	ENSRNOG00000005269	ENSRNOG00000028461	ENSRNOG00000030633	ENSRNOG00000005266	ENSRNOG00000005264	ENSRNOG00000061641	MSTRG.13465	ENSRNOG00000049238	ENSRNOG00000049239	ENSRNOG00000049235	ENSRNOG00000049237	MSTRG.10844	MSTRG.38197	ENSRNOG00000032913	ENSRNOG00000032917	ENSRNOG00000032919	ENSRNOG00000049495	ENSRNOG00000049497	ENSRNOG00000049491	ENSRNOG00000051041	ENSRNOG00000055721	ENSRNOG00000055729	ENSRNOG00000055728	ENSRNOG00000042213	MSTRG.19493	MSTRG.19495	MSTRG.19496	MSTRG.6853	MSTRG.1806	MSTRG.32833	MSTRG.2578	MSTRG.2575	MSTRG.2577	ENSRNOG00000007139	ENSRNOG00000007134	ENSRNOG00000008345	ENSRNOG00000007136	ENSRNOG00000001991	ENSRNOG00000001990	ENSRNOG00000001992	ENSRNOG00000019662	ENSRNOG00000019660	ENSRNOG00000019661	ENSRNOG00000019666	MSTRG.7898	ENSRNOG00000005587	ENSRNOG00000012297	ENSRNOG00000012292	ENSRNOG00000012290	ENSRNOG00000025672	ENSRNOG00000013521	ENSRNOG00000013520	ENSRNOG00000053720	ENSRNOG00000000640	ENSRNOG00000000641	ENSRNOG00000032629	ENSRNOG00000038308	MSTRG.20131	ENSRNOG00000006727	MSTRG.8547	ENSRNOG00000006779	ENSRNOG00000056407	ENSRNOG00000012430	ENSRNOG00000012436	ENSRNOG00000012438	ENSRNOG00000012439	MSTRG.31762	ENSRNOG00000015800	ENSRNOG00000015807	MSTRG.5135	MSTRG.5136	ENSRNOG00000050121	ENSRNOG00000027264	ENSRNOG00000027263	ENSRNOG00000050128	ENSRNOG00000027260	ENSRNOG00000057990	ENSRNOG00000054807	ENSRNOG00000054806	ENSRNOG00000054801	ENSRNOG00000054809	ENSRNOG00000001201	ENSRNOG00000001203	ENSRNOG00000001204	ENSRNOG00000017528	MSTRG.21660	MSTRG.21663	MSTRG.21669	ENSRNOG00000030715	ENSRNOG00000051295	MSTRG.27152	ENSRNOG00000051293	MSTRG.5796	ENSRNOG00000051299	ENSRNOG00000051298	MSTRG.6280	MSTRG.6446	MSTRG.33824	MSTRG.5867	ENSRNOG00000054118	ENSRNOG00000004029	ENSRNOG00000054111	ENSRNOG00000054117	ENSRNOG00000018985	ENSRNOG00000011277	ENSRNOG00000011276	ENSRNOG00000011271	ENSRNOG00000018982	ENSRNOG00000018988	ENSRNOG00000011278	ENSRNOG00000022718	MSTRG.5379	ENSRNOG00000057388	ENSRNOG00000016722	ENSRNOG00000016723	ENSRNOG00000032708	ENSRNOG00000060414	ENSRNOG00000014382	ENSRNOG00000014380	ENSRNOG00000014387	ENSRNOG00000050172	MSTRG.7777	ENSRNOG00000015383	ENSRNOG00000054053	ENSRNOG00000015386	ENSRNOG00000022347	MSTRG.29245	MSTRG.29242	ENSRNOG00000011490	ENSRNOG00000011494	ENSRNOG00000011497	ENSRNOG00000011498	ENSRNOG00000017899	MSTRG.35898	ENSRNOG00000017895	ENSRNOG00000031045	ENSRNOG00000004180	ENSRNOG00000015033	ENSRNOG00000047516	ENSRNOG00000015035	ENSRNOG00000050910	ENSRNOG00000050918	MSTRG.29868	ENSRNOG00000001924	MSTRG.20890	MSTRG.20898	ENSRNOG00000014811	ENSRNOG00000014816	ENSRNOG00000014815	ENSRNOG00000005061	ENSRNOG00000053334	ENSRNOG00000005062	ENSRNOG00000053332	ENSRNOG00000053333	ENSRNOG00000005067	ENSRNOG00000020255	ENSRNOG00000020254	ENSRNOG00000020250	MSTRG.15836	MSTRG.15832	ENSRNOG00000048042	MSTRG.15830	MSTRG.20274	MSTRG.20273	ENSRNOG00000038720	ENSRNOG00000021704	ENSRNOG00000048268	ENSRNOG00000027707	ENSRNOG00000027702	MSTRG.26528	ENSRNOG00000031951	ENSRNOG00000009180	MSTRG.31404	ENSRNOG00000019039	ENSRNOG00000004003	ENSRNOG00000004006	ENSRNOG00000049964	ENSRNOG00000004009	ENSRNOG00000049961	ENSRNOG00000049962	ENSRNOG00000058301	ENSRNOG00000058306	ENSRNOG00000023285	ENSRNOG00000058308	ENSRNOG00000023286	ENSRNOG00000023280	ENSRNOG00000004239	ENSRNOG00000059654	ENSRNOG00000059653	ENSRNOG00000059651	ENSRNOG00000059659	MSTRG.17527	ENSRNOG00000061409	ENSRNOG00000061408	ENSRNOG00000061404	ENSRNOG00000061406	ENSRNOG00000032798	MSTRG.22121	MSTRG.22127	MSTRG.22126	ENSRNOG00000032797	ENSRNOG00000039815	ENSRNOG00000024382	ENSRNOG00000023130	ENSRNOG00000028248	ENSRNOG00000013727	ENSRNOG00000013721	ENSRNOG00000013720	ENSRNOG00000028243	ENSRNOG00000013729	ENSRNOG00000013728	ENSRNOG00000028247	MSTRG.12976	ENSRNOG00000008637	MSTRG.12972	ENSRNOG00000008634	ENSRNOG00000008639	ENSRNOG00000008638	MSTRG.12978	MSTRG.25584	MSTRG.25587	ENSRNOG00000002407	ENSRNOG00000002408	ENSRNOG00000006575	ENSRNOG00000013097	ENSRNOG00000013092	ENSRNOG00000006578	ENSRNOG00000013090	MSTRG.4226	ENSRNOG00000026941	ENSRNOG00000033445	ENSRNOG00000038024	MSTRG.2978	MSTRG.2977	MSTRG.23746	MSTRG.15316	ENSRNOG00000025388	ENSRNOG00000030238	ENSRNOG00000030232	ENSRNOG00000030237	ENSRNOG00000029670	MSTRG.21846	ENSRNOG00000000938	ENSRNOG00000000931	ENSRNOG00000000937	ENSRNOG00000030494	ENSRNOG00000030491	ENSRNOG00000020717	ENSRNOG00000015093	MSTRG.18537	MSTRG.18536	ENSRNOG00000007603	ENSRNOG00000039773	ENSRNOG00000039776	ENSRNOG00000054355	ENSRNOG00000030788	MSTRG.1309	MSTRG.1301	ENSRNOG00000004941	ENSRNOG00000004940	ENSRNOG00000032891	MSTRG.14197	MSTRG.14198	ENSRNOG00000023786	ENSRNOG00000028344	ENSRNOG00000054682	MSTRG.1503	MSTRG.10052	ENSRNOG00000054689	ENSRNOG00000061735	ENSRNOG00000006899	ENSRNOG00000006898	ENSRNOG00000006895	ENSRNOG00000006894	ENSRNOG00000000068	ENSRNOG00000000066	ENSRNOG00000000064	ENSRNOG00000000060	ENSRNOG00000048736	ENSRNOG00000054126	ENSRNOG00000048734	ENSRNOG00000048735	ENSRNOG00000054124	ENSRNOG00000055086	ENSRNOG00000055080	MSTRG.19283	ENSRNOG00000038807	ENSRNOG00000033855	ENSRNOG00000052685	ENSRNOG00000032027	ENSRNOG00000052687	ENSRNOG00000052686	ENSRNOG00000052681	ENSRNOG00000052437	ENSRNOG00000052689	ENSRNOG00000047756	ENSRNOG00000053927	ENSRNOG00000018700	ENSRNOG00000018706	ENSRNOG00000018704	ENSRNOG00000018708	ENSRNOG00000045663	ENSRNOG00000046487	MSTRG.18880	ENSRNOG00000019257	ENSRNOG00000001815	ENSRNOG00000001816	ENSRNOG00000001817	ENSRNOG00000001811	ENSRNOG00000040257	ENSRNOG00000047280	ENSRNOG00000011820	ENSRNOG00000011821	ENSRNOG00000007304	ENSRNOG00000043503	ENSRNOG00000011824	ENSRNOG00000011825	ENSRNOG00000011826	ENSRNOG00000043507	ENSRNOG00000045595	MSTRG.7919	ENSRNOG00000045593	ENSRNOG00000052023	MSTRG.3210	ENSRNOG00000052027	ENSRNOG00000052026	ENSRNOG00000052029	ENSRNOG00000052028	MSTRG.9512	ENSRNOG00000054222	MSTRG.34695	ENSRNOG00000020014	ENSRNOG00000020016	ENSRNOG00000020010	ENSRNOG00000020013	MSTRG.36203	ENSRNOG00000046150	ENSRNOG00000046151	ENSRNOG00000046153	ENSRNOG00000046154	ENSRNOG00000046159	ENSRNOG00000053640	MSTRG.20079	ENSRNOG00000060699	ENSRNOG00000050691	ENSRNOG00000016886	ENSRNOG00000016885	ENSRNOG00000027540	ENSRNOG00000016888	ENSRNOG00000027547	MSTRG.30335	MSTRG.37641	ENSRNOG00000027096	ENSRNOG00000027091	MSTRG.5809	ENSRNOG00000010063	ENSRNOG00000010060	ENSRNOG00000010067	ENSRNOG00000017286	ENSRNOG00000051641	ENSRNOG00000051643	ENSRNOG00000017282	ENSRNOG00000017283	ENSRNOG00000015618	ENSRNOG00000059413	ENSRNOG00000059412	ENSRNOG00000015616	ENSRNOG00000015615	ENSRNOG00000015614	ENSRNOG00000055942	ENSRNOG00000055947	ENSRNOG00000052382	ENSRNOG00000055945	MSTRG.30598	MSTRG.30594	ENSRNOG00000061643	ENSRNOG00000017751	ENSRNOG00000017752	ENSRNOG00000017753	ENSRNOG00000017756	ENSRNOG00000017757	ENSRNOG00000017758	ENSRNOG00000039680	MSTRG.6635	ENSRNOG00000014227	ENSRNOG00000060597	ENSRNOG00000010930	ENSRNOG00000010932	ENSRNOG00000010935	ENSRNOG00000010934	ENSRNOG00000010938	ENSRNOG00000016573	ENSRNOG00000005007	MSTRG.27474	ENSRNOG00000050899	ENSRNOG00000062276	ENSRNOG00000021009	ENSRNOG00000021004	ENSRNOG00000021007	ENSRNOG00000021006	ENSRNOG00000021001	ENSRNOG00000021000	ENSRNOG00000021003	ENSRNOG00000024030	ENSRNOG00000024039	ENSRNOG00000016262	ENSRNOG00000020350	ENSRNOG00000020351	ENSRNOG00000020357	ENSRNOG00000020354	ENSRNOG00000020355	ENSRNOG00000020358	ENSRNOG00000030963	ENSRNOG00000009687	ENSRNOG00000009686	ENSRNOG00000009681	ENSRNOG00000009683	MSTRG.21956	MSTRG.21953	ENSRNOG00000058404	ENSRNOG00000058406	ENSRNOG00000058401	ENSRNOG00000058402	ENSRNOG00000025808	MSTRG.7470	ENSRNOG00000028834	ENSRNOG00000025805	ENSRNOG00000025806	ENSRNOG00000005561	MSTRG.14697	ENSRNOG00000005565	ENSRNOG00000009029	ENSRNOG00000005569	MSTRG.25019	MSTRG.23887	ENSRNOG00000000308	MSTRG.12019	ENSRNOG00000000304	ENSRNOG00000000302	ENSRNOG00000029333	ENSRNOG00000059753	MSTRG.2324	ENSRNOG00000059757	ENSRNOG00000029330	ENSRNOG00000029012	ENSRNOG00000023077	ENSRNOG00000019017	ENSRNOG00000019012	MSTRG.13945	MSTRG.13947	MSTRG.13946	ENSRNOG00000019019	ENSRNOG00000019018	ENSRNOG00000048248	ENSRNOG00000004210	ENSRNOG00000004214	ENSRNOG00000004216	ENSRNOG00000004219	ENSRNOG00000004218	ENSRNOG00000007548	ENSRNOG00000049590	ENSRNOG00000007544	ENSRNOG00000007546	ENSRNOG00000007542	ENSRNOG00000012647	ENSRNOG00000012641	ENSRNOG00000026592	ENSRNOG00000012648	ENSRNOG00000026594	ENSRNOG00000003650	MSTRG.16244	MSTRG.8009	ENSRNOG00000003653	MSTRG.9756	MSTRG.4581	MSTRG.22370	ENSRNOG00000007895	ENSRNOG00000008845	ENSRNOG00000007890	MSTRG.22375	ENSRNOG00000008849	MSTRG.3584	ENSRNOG00000048864	ENSRNOG00000013118	ENSRNOG00000025028	MSTRG.1699	MSTRG.1694	ENSRNOG00000013110	ENSRNOG00000025025	ENSRNOG00000056836	ENSRNOG00000056834	ENSRNOG00000056835	ENSRNOG00000056832	ENSRNOG00000033924	ENSRNOG00000056839	ENSRNOG00000023431	ENSRNOG00000004754	MSTRG.31465	ENSRNOG00000001490	ENSRNOG00000001492	ENSRNOG00000001493	ENSRNOG00000001494	ENSRNOG00000002217	ENSRNOG00000002212	ENSRNOG00000002210	MSTRG.4053	ENSRNOG00000002218	MSTRG.21336	ENSRNOG00000005971	ENSRNOG00000005970	MSTRG.19897	MSTRG.15121	MSTRG.15125	MSTRG.15124	MSTRG.15126	ENSRNOG00000038619	ENSRNOG00000038610	ENSRNOG00000038616	ENSRNOG00000031736	ENSRNOG00000003461	ENSRNOG00000031730	ENSRNOG00000031731	ENSRNOG00000015518	ENSRNOG00000015519	ENSRNOG00000015511	ENSRNOG00000015514	ENSRNOG00000015516	ENSRNOG00000015517	ENSRNOG00000049382	ENSRNOG00000049383	ENSRNOG00000011603	ENSRNOG00000011606	MSTRG.3877	MSTRG.10575	ENSRNOG00000018009	ENSRNOG00000018000	ENSRNOG00000018003	ENSRNOG00000044386	MSTRG.6348	MSTRG.6346	MSTRG.6345	ENSRNOG00000039252	ENSRNOG00000054529	ENSRNOG00000054527	ENSRNOG00000054524	ENSRNOG00000054522	ENSRNOG00000016379	ENSRNOG00000016371	ENSRNOG00000016372	ENSRNOG00000016377	MSTRG.30905	ENSRNOG00000037360	ENSRNOG00000003132	ENSRNOG00000046832	ENSRNOG00000046834	ENSRNOG00000019352	MSTRG.6969	ENSRNOG00000019354	MSTRG.35999	ENSRNOG00000047125	ENSRNOG00000012985	MSTRG.2040	MSTRG.2043	ENSRNOG00000012989	ENSRNOG00000021240	MSTRG.32416	MSTRG.32415	ENSRNOG00000021249	ENSRNOG00000021248	ENSRNOG00000017130	ENSRNOG00000031710	ENSRNOG00000017132	ENSRNOG00000017133	ENSRNOG00000017136	ENSRNOG00000012325	ENSRNOG00000012329	ENSRNOG00000047194	ENSRNOG00000011986	ENSRNOG00000011984	MSTRG.12360	ENSRNOG00000056314	ENSRNOG00000011989	ENSRNOG00000020194	ENSRNOG00000020196	ENSRNOG00000020197	ENSRNOG00000061979	MSTRG.34711	MSTRG.14895	ENSRNOG00000050414	ENSRNOG00000050410	MSTRG.36417	ENSRNOG00000027972	MSTRG.36410	ENSRNOG00000050419	ENSRNOG00000014445	ENSRNOG00000058646	ENSRNOG00000058645	MSTRG.31299	ENSRNOG00000061976	ENSRNOG00000053856	ENSRNOG00000053852	ENSRNOG00000053850	ENSRNOG00000057198	ENSRNOG00000057192	ENSRNOG00000057193	ENSRNOG00000057190	ENSRNOG00000057194	ENSRNOG00000028063	ENSRNOG00000010213	ENSRNOG00000010214	ENSRNOG00000059592	MSTRG.20557	MSTRG.20552	MSTRG.31876	MSTRG.31871	MSTRG.20559	ENSRNOG00000027359	MSTRG.5080	MSTRG.27784	MSTRG.27782	ENSRNOG00000053362	MSTRG.25319	MSTRG.37439	ENSRNOG00000033100	ENSRNOG00000053367	ENSRNOG00000011161	ENSRNOG00000019832	ENSRNOG00000011165	ENSRNOG00000011164	ENSRNOG00000011168	ENSRNOG00000023509	ENSRNOG00000026753	ENSRNOG00000026754	ENSRNOG00000012819	MSTRG.21208	ENSRNOG00000030055	MSTRG.21202	ENSRNOG00000060385	ENSRNOG00000025220	ENSRNOG00000025222	ENSRNOG00000060035	ENSRNOG00000060034	ENSRNOG00000052601	ENSRNOG00000021902	ENSRNOG00000021903	ENSRNOG00000000473	ENSRNOG00000012396	MSTRG.15724	MSTRG.20963	ENSRNOG00000049676	ENSRNOG00000061816	ENSRNOG00000061817	MSTRG.10776	MSTRG.10770	MSTRG.5485	ENSRNOG00000004531	ENSRNOG00000004532	ENSRNOG00000004534	ENSRNOG00000004535	ENSRNOG00000049416	ENSRNOG00000049410	ENSRNOG00000031247	ENSRNOG00000031244	MSTRG.12735	MSTRG.12737	ENSRNOG00000028974	ENSRNOG00000028975	MSTRG.33121	MSTRG.17010	ENSRNOG00000037167	ENSRNOG00000037160	ENSRNOG00000037162	MSTRG.1881	MSTRG.594	ENSRNOG00000019193	ENSRNOG00000019196	ENSRNOG00000056525	ENSRNOG00000052271	ENSRNOG00000052275	ENSRNOG00000052277	MSTRG.8774	MSTRG.2284	MSTRG.32657	ENSRNOG00000019374	ENSRNOG00000019377	MSTRG.8634	MSTRG.3627	MSTRG.3625	MSTRG.3622	MSTRG.3621	MSTRG.12992	MSTRG.32384	MSTRG.4933	ENSRNOG00000013835	ENSRNOG00000013836	ENSRNOG00000013838	ENSRNOG00000009155	ENSRNOG00000009154	MSTRG.6943	ENSRNOG00000031903	MSTRG.18106	MSTRG.18102	MSTRG.18103	MSTRG.18108	MSTRG.20672	MSTRG.1712	ENSRNOG00000055673	ENSRNOG00000028155	ENSRNOG00000055672	ENSRNOG00000003370	ENSRNOG00000028158	ENSRNOG00000021128	ENSRNOG00000039473	MSTRG.22144	ENSRNOG00000021129	MSTRG.7016	ENSRNOG00000001289	ENSRNOG00000060738	ENSRNOG00000030386	ENSRNOG00000030387	ENSRNOG00000030383	ENSRNOG00000001283	ENSRNOG00000042470	ENSRNOG00000001285	ENSRNOG00000001284	ENSRNOG00000001287	ENSRNOG00000002393	ENSRNOG00000002396	ENSRNOG00000002394	ENSRNOG00000057352	ENSRNOG00000057356	ENSRNOG00000006483	ENSRNOG00000013309	ENSRNOG00000006486	ENSRNOG00000013300	ENSRNOG00000013306	ENSRNOG00000000887	ENSRNOG00000000881	ENSRNOG00000000888	ENSRNOG00000051218	ENSRNOG00000051216	ENSRNOG00000030654	ENSRNOG00000051213	ENSRNOG00000002026	ENSRNOG00000002021	MSTRG.28	MSTRG.25	MSTRG.20	ENSRNOG00000014078	ENSRNOG00000014079	ENSRNOG00000014070	ENSRNOG00000014072	ENSRNOG00000014075	ENSRNOG00000010769	MSTRG.27080	ENSRNOG00000018899	ENSRNOG00000010763	ENSRNOG00000020832	ENSRNOG00000029784	ENSRNOG00000020830	ENSRNOG00000038406	MSTRG.5717	MSTRG.5711	MSTRG.5713	ENSRNOG00000018904	ENSRNOG00000018905	ENSRNOG00000018906	ENSRNOG00000018901	MSTRG.37145	ENSRNOG00000036711	ENSRNOG00000054193	ENSRNOG00000054191	ENSRNOG00000054196	ENSRNOG00000054194	ENSRNOG00000054199	ENSRNOG00000011419	ENSRNOG00000043130	ENSRNOG00000011414	ENSRNOG00000011416	ENSRNOG00000055241	ENSRNOG00000045999	ENSRNOG00000045992	ENSRNOG00000045994	ENSRNOG00000045997	MSTRG.25699	MSTRG.28843	MSTRG.28847	MSTRG.28844	ENSRNOG00000037443	ENSRNOG00000037446	ENSRNOG00000047596	ENSRNOG00000050997	ENSRNOG00000050996	ENSRNOG00000037449	ENSRNOG00000050993	ENSRNOG00000012828	ENSRNOG00000012826	ENSRNOG00000012821	ENSRNOG00000012820	ENSRNOG00000052730	ENSRNOG00000052732	ENSRNOG00000052735	ENSRNOG00000022921	ENSRNOG00000017810	ENSRNOG00000017817	ENSRNOG00000017816	ENSRNOG00000017819	ENSRNOG00000050207	ENSRNOG00000048003	ENSRNOG00000042779	ENSRNOG00000056298	ENSRNOG00000004059	ENSRNOG00000046641	ENSRNOG00000046643	ENSRNOG00000046647	MSTRG.194	ENSRNOG00000014893	ENSRNOG00000014890	ENSRNOG00000014896	ENSRNOG00000021789	ENSRNOG00000021782	ENSRNOG00000021780	ENSRNOG00000021781	ENSRNOG00000021787	ENSRNOG00000027839	MSTRG.441	ENSRNOG00000027836	ENSRNOG00000056126	MSTRG.37973	ENSRNOG00000059964	ENSRNOG00000059962	ENSRNOG00000059969	ENSRNOG00000057650	ENSRNOG00000050604	ENSRNOG00000050603	ENSRNOG00000004733	ENSRNOG00000004731	ENSRNOG00000057659	ENSRNOG00000027787	ENSRNOG00000009275	ENSRNOG00000020781	MSTRG.36598	ENSRNOG00000020784	ENSRNOG00000061958	MSTRG.21507	ENSRNOG00000062287	ENSRNOG00000062284	ENSRNOG00000004083	ENSRNOG00000004084	ENSRNOG00000062283	ENSRNOG00000062281	ENSRNOG00000056375	ENSRNOG00000020438	ENSRNOG00000012001	MSTRG.36625	ENSRNOG00000020430	ENSRNOG00000020434	ENSRNOG00000051551	ENSRNOG00000051552	ENSRNOG00000051553	ENSRNOG00000061488	ENSRNOG00000059381	ENSRNOG00000059380	MSTRG.30750	ENSRNOG00000059389	ENSRNOG00000059388	MSTRG.30758	ENSRNOG00000058388	ENSRNOG00000058383	ENSRNOG00000058380	ENSRNOG00000058386	ENSRNOG00000023202	ENSRNOG00000023209	ENSRNOG00000010407	ENSRNOG00000010406	ENSRNOG00000010409	ENSRNOG00000010408	ENSRNOG00000059039	ENSRNOG00000059030	ENSRNOG00000026493	ENSRNOG00000026490	ENSRNOG00000033736	MSTRG.16615	ENSRNOG00000061225	ENSRNOG00000061227	ENSRNOG00000061228	MSTRG.11961	ENSRNOG00000022555	MSTRG.29161	MSTRG.11346	MSTRG.23210	MSTRG.23214	ENSRNOG00000042321	ENSRNOG00000035501	ENSRNOG00000034174	ENSRNOG00000035500	ENSRNOG00000001049	ENSRNOG00000001048	ENSRNOG00000001047	ENSRNOG00000001044	ENSRNOG00000001043	ENSRNOG00000012916	ENSRNOG00000058810	ENSRNOG00000058811	ENSRNOG00000058818	ENSRNOG00000058819	MSTRG.24296	ENSRNOG00000030418	ENSRNOG00000020847	ENSRNOG00000020845	ENSRNOG00000030414	ENSRNOG00000020849	ENSRNOG00000030413	ENSRNOG00000028548	ENSRNOG00000028543	MSTRG.27010	ENSRNOG00000006814	ENSRNOG00000006813	MSTRG.10929	MSTRG.10927	ENSRNOG00000009730	ENSRNOG00000009734	ENSRNOG00000009736	ENSRNOG00000009739	ENSRNOG00000009738	MSTRG.17938	ENSRNOG00000055003	ENSRNOG00000030431	MSTRG.22469	ENSRNOG00000030434	ENSRNOG00000040122	ENSRNOG00000040121	ENSRNOG00000025626	ENSRNOG00000003553	ENSRNOG00000003551	ENSRNOG00000003550	ENSRNOG00000037289	ENSRNOG00000003559	ENSRNOG00000013751	MSTRG.33086	ENSRNOG00000057422	ENSRNOG00000018783	ENSRNOG00000018780	ENSRNOG00000018781	ENSRNOG00000018786	ENSRNOG00000018784	ENSRNOG00000018785	ENSRNOG00000038883	ENSRNOG00000038881	ENSRNOG00000001890	ENSRNOG00000001892	ENSRNOG00000001893	MSTRG.7993	ENSRNOG00000019789	MSTRG.7998	MSTRG.2749	MSTRG.3299	ENSRNOG00000046404	ENSRNOG00000002609	ENSRNOG00000006388	ENSRNOG00000019433	ENSRNOG00000019430	ENSRNOG00000006380	ENSRNOG00000019435	ENSRNOG00000008570	ENSRNOG00000007387	ENSRNOG00000008572	ENSRNOG00000000767	ENSRNOG00000000763	MSTRG.32028	MSTRG.9845	MSTRG.9840	ENSRNOG00000008700	MSTRG.8467	ENSRNOG00000006033	ENSRNOG00000006030	ENSRNOG00000056725	ENSRNOG00000056722	ENSRNOG00000056721	MSTRG.4742	MSTRG.4747	ENSRNOG00000012770	ENSRNOG00000012772	ENSRNOG00000012775	ENSRNOG00000012778	ENSRNOG00000015928	ENSRNOG00000015921	MSTRG.35737	MSTRG.35734	MSTRG.35731	ENSRNOG00000057099	ENSRNOG00000003233	ENSRNOG00000054990	ENSRNOG00000003237	ENSRNOG00000003235	ENSRNOG00000007922	ENSRNOG00000007923	ENSRNOG00000007921	ENSRNOG00000007926	ENSRNOG00000007927	ENSRNOG00000007924	ENSRNOG00000007925	ENSRNOG00000054330	MSTRG.35486	ENSRNOG00000017206	MSTRG.21746	ENSRNOG00000017208	ENSRNOG00000017209	ENSRNOG00000015691	ENSRNOG00000015695	ENSRNOG00000050378	MSTRG.9334	MSTRG.1108	MSTRG.30513	MSTRG.34467	MSTRG.5905	ENSRNOG00000051029	ENSRNOG00000054019	ENSRNOG00000054016	ENSRNOG00000054017	ENSRNOG00000051026	ENSRNOG00000051020	MSTRG.5908	ENSRNOG00000051023	ENSRNOG00000011338	ENSRNOG00000011339	ENSRNOG00000011330	ENSRNOG00000011334	MSTRG.19127	ENSRNOG00000045814	ENSRNOG00000045815	ENSRNOG00000016641	ENSRNOG00000016640	ENSRNOG00000016643	ENSRNOG00000045819	ENSRNOG00000016647	MSTRG.9620	MSTRG.35205	ENSRNOG00000041670	MSTRG.4211	ENSRNOG00000060512	MSTRG.36912	ENSRNOG00000060517	ENSRNOG00000006878	ENSRNOG00000023951	ENSRNOG00000041675	ENSRNOG00000002451	MSTRG.9629	ENSRNOG00000002452	MSTRG.29369	MSTRG.7506	MSTRG.29360	ENSRNOG00000011591	ENSRNOG00000011592	ENSRNOG00000011593	ENSRNOG00000011598	ENSRNOG00000011599	MSTRG.32924	ENSRNOG00000017991	ENSRNOG00000019840	ENSRNOG00000015179	ENSRNOG00000019848	ENSRNOG00000015173	ENSRNOG00000047410	ENSRNOG00000050819	ENSRNOG00000043304	ENSRNOG00000050817	ENSRNOG00000043300	MSTRG.29986	MSTRG.36008	MSTRG.36005	MSTRG.8859	MSTRG.24057	MSTRG.24058	ENSRNOG00000012092	MSTRG.1387	ENSRNOG00000021085	ENSRNOG00000021087	ENSRNOG00000021081	ENSRNOG00000021082	ENSRNOG00000033266	ENSRNOG00000058952	ENSRNOG00000058954	ENSRNOG00000051858	ENSRNOG00000051854	ENSRNOG00000051850	ENSRNOG00000051852	ENSRNOG00000058485	ENSRNOG00000058486	ENSRNOG00000005655	ENSRNOG00000005652	ENSRNOG00000053562	ENSRNOG00000005650	ENSRNOG00000053560	ENSRNOG00000053569	ENSRNOG00000005659	ENSRNOG00000060947	MSTRG.37831	ENSRNOG00000015262	MSTRG.14936	MSTRG.25092	MSTRG.25090	ENSRNOG00000027660	MSTRG.25096	MSTRG.14938	MSTRG.23809	MSTRG.31361	ENSRNOG00000050034	ENSRNOG00000050035	ENSRNOG00000050031	ENSRNOG00000050032	ENSRNOG00000058221	ENSRNOG00000058220	ENSRNOG00000058223	ENSRNOG00000058222	ENSRNOG00000049849	ENSRNOG00000049848	ENSRNOG00000048317	ENSRNOG00000057936	ENSRNOG00000004298	ENSRNOG00000032348	ENSRNOG00000050486	ENSRNOG00000004291	ENSRNOG00000004296	ENSRNOG00000050483	MSTRG.26542	MSTRG.22040	ENSRNOG00000032699	MSTRG.17776	ENSRNOG00000026048	ENSRNOG00000026049	ENSRNOG00000026044	ENSRNOG00000050834	MSTRG.28119	ENSRNOG00000053287	ENSRNOG00000028328	ENSRNOG00000022742	ENSRNOG00000022741	ENSRNOG00000028323	ENSRNOG00000022745	ENSRNOG00000008775	MSTRG.27630	ENSRNOG00000056679	ENSRNOG00000002525	ENSRNOG00000002524	ENSRNOG00000002520	ENSRNOG00000002529	ENSRNOG00000006636	MSTRG.16428	ENSRNOG00000034695	MSTRG.4507	MSTRG.25773	ENSRNOG00000033564	ENSRNOG00000033567	MSTRG.29647	MSTRG.29644	MSTRG.2838	MSTRG.23023	MSTRG.23027	MSTRG.15216	MSTRG.15210	ENSRNOG00000001360	ENSRNOG00000001367	ENSRNOG00000024372	ENSRNOG00000059850	ENSRNOG00000061815	ENSRNOG00000038202	ENSRNOG00000034030	MSTRG.18278	MSTRG.24557	MSTRG.26907	ENSRNOG00000057101	MSTRG.26973	ENSRNOG00000061013	ENSRNOG00000004602	ENSRNOG00000061011	ENSRNOG00000054259	ENSRNOG00000054254	ENSRNOG00000054250	ENSRNOG00000054251	ENSRNOG00000054252	ENSRNOG00000054253	ENSRNOG00000035633	ENSRNOG00000035631	ENSRNOG00000035630	ENSRNOG00000057108	MSTRG.1023	ENSRNOG00000028662	ENSRNOG00000003578	ENSRNOG00000047737	MSTRG.10688	MSTRG.10686	MSTRG.10685	ENSRNOG00000047732	ENSRNOG00000006990	ENSRNOG00000000108	ENSRNOG00000006996	ENSRNOG00000006997	ENSRNOG00000006998	ENSRNOG00000000104	ENSRNOG00000044300	MSTRG.12689	MSTRG.19658	MSTRG.12681	ENSRNOG00000037673	MSTRG.13080	ENSRNOG00000018081	MSTRG.12358	ENSRNOG00000033952	ENSRNOG00000052961	ENSRNOG00000047656	ENSRNOG00000047657	ENSRNOG00000008086	ENSRNOG00000003452	ENSRNOG00000003457	ENSRNOG00000008081	ENSRNOG00000018627	ENSRNOG00000048166	ENSRNOG00000048161	ENSRNOG00000048169	ENSRNOG00000048168	ENSRNOG00000037091	ENSRNOG00000037097	ENSRNOG00000007229	ENSRNOG00000011909	ENSRNOG00000011907	ENSRNOG00000007227	ENSRNOG00000011904	ENSRNOG00000007221	ENSRNOG00000011901	ENSRNOG00000039505	ENSRNOG00000045491	MSTRG.33546	MSTRG.33542	MSTRG.33541	ENSRNOG00000061818	ENSRNOG00000039500	ENSRNOG00000052346	MSTRG.3313	ENSRNOG00000052342	ENSRNOG00000052348	MSTRG.32494	MSTRG.32495	ENSRNOG00000014997	ENSRNOG00000014996	MSTRG.34799	MSTRG.34790	ENSRNOG00000020118	ENSRNOG00000013441	ENSRNOG00000020110	ENSRNOG00000020112	ENSRNOG00000020115	ENSRNOG00000046214	ENSRNOG00000046212	ENSRNOG00000013419	ENSRNOG00000006174	ENSRNOG00000013413	ENSRNOG00000013411	ENSRNOG00000013416	ENSRNOG00000013415	ENSRNOG00000041974	MSTRG.36496	ENSRNOG00000053766	ENSRNOG00000053760	ENSRNOG00000053769	ENSRNOG00000060412	ENSRNOG00000036690	ENSRNOG00000057440	ENSRNOG00000057441	ENSRNOG00000057443	ENSRNOG00000057444	ENSRNOG00000036692	ENSRNOG00000027469	ENSRNOG00000027468	ENSRNOG00000042445	ENSRNOG00000042441	MSTRG.20620	ENSRNOG00000042449	MSTRG.838	MSTRG.31564	MSTRG.834	ENSRNOG00000050232	ENSRNOG00000050233	ENSRNOG00000050230	ENSRNOG00000050234	MSTRG.5004	ENSRNOG00000054931	ENSRNOG00000054932	ENSRNOG00000054935	ENSRNOG00000054934	ENSRNOG00000051720	ENSRNOG00000059518	ENSRNOG00000059519	ENSRNOG00000015718	ENSRNOG00000015719	ENSRNOG00000059510	ENSRNOG00000059513	ENSRNOG00000060355	ENSRNOG00000017416	ENSRNOG00000017418	MSTRG.28752	ENSRNOG00000028752	MSTRG.28754	ENSRNOG00000061078	ENSRNOG00000051189	ENSRNOG00000051188	ENSRNOG00000051183	ENSRNOG00000051181	ENSRNOG00000051180	ENSRNOG00000061075	ENSRNOG00000061076	MSTRG.33950	MSTRG.33953	MSTRG.33957	ENSRNOG00000053278	MSTRG.6066	MSTRG.6064	ENSRNOG00000014148	ENSRNOG00000014149	MSTRG.6060	ENSRNOG00000010870	ENSRNOG00000010872	ENSRNOG00000010873	ENSRNOG00000005141	ENSRNOG00000016437	ENSRNOG00000016432	ENSRNOG00000060308	ENSRNOG00000060302	ENSRNOG00000060305	MSTRG.11537	MSTRG.11531	MSTRG.11538	MSTRG.23625	MSTRG.23623	MSTRG.27531	ENSRNOG00000022232	ENSRNOG00000022234	ENSRNOG00000022239	MSTRG.7332	ENSRNOG00000052099	MSTRG.27285	ENSRNOG00000024178	MSTRG.24399	MSTRG.24396	MSTRG.24397	ENSRNOG00000060888	ENSRNOG00000061892	ENSRNOG00000061893	ENSRNOG00000030840	ENSRNOG00000030847	MSTRG.14015	MSTRG.14019	ENSRNOG00000009968	ENSRNOG00000062252	ENSRNOG00000009960	ENSRNOG00000009963	ENSRNOG00000053247	ENSRNOG00000053245	ENSRNOG00000004820	ENSRNOG00000004828	ENSRNOG00000005195	ENSRNOG00000005190	ENSRNOG00000005447	ENSRNOG00000009347	ENSRNOG00000009341	ENSRNOG00000009342	ENSRNOG00000009343	ENSRNOG00000009348	ENSRNOG00000005491	MSTRG.25111	MSTRG.13246	MSTRG.12112	MSTRG.25126	ENSRNOG00000002879	ENSRNOG00000002878	ENSRNOG00000002876	ENSRNOG00000002875	ENSRNOG00000002873	ENSRNOG00000059891	MSTRG.2203	ENSRNOG00000059894	MSTRG.17097	ENSRNOG00000059898	MSTRG.17095	MSTRG.17091	ENSRNOG00000062042	ENSRNOG00000062043	ENSRNOG00000061136	ENSRNOG00000041572	ENSRNOG00000042612	ENSRNOG00000061131	ENSRNOG00000048365	ENSRNOG00000019110	ENSRNOG00000019112	ENSRNOG00000019113	ENSRNOG00000048369	ENSRNOG00000004310	ENSRNOG00000010785	ENSRNOG00000004319	ENSRNOG00000012122	ENSRNOG00000012123	ENSRNOG00000012124	ENSRNOG00000029280	ENSRNOG00000061531	ENSRNOG00000061530	ENSRNOG00000061537	ENSRNOG00000061536	ENSRNOG00000061539	MSTRG.16327	MSTRG.16321	ENSRNOG00000003042	MSTRG.18185	ENSRNOG00000003049	ENSRNOG00000003048	ENSRNOG00000007755	ENSRNOG00000007754	ENSRNOG00000007756	ENSRNOG00000007753	ENSRNOG00000007752	ENSRNOG00000007759	ENSRNOG00000000007	MSTRG.5448	MSTRG.5449	ENSRNOG00000048981	ENSRNOG00000048982	ENSRNOG00000013658	MSTRG.1792	MSTRG.1797	ENSRNOG00000025704	ENSRNOG00000025705	ENSRNOG00000025702	ENSRNOG00000013654	ENSRNOG00000013657	ENSRNOG00000025701	MSTRG.12805	ENSRNOG00000006403	ENSRNOG00000013383	ENSRNOG00000013382	ENSRNOG00000013381	ENSRNOG00000013380	ENSRNOG00000013389	ENSRNOG00000013388	ENSRNOG00000001758	ENSRNOG00000001757	ENSRNOG00000001756	ENSRNOG00000001750	ENSRNOG00000002319	MSTRG.9149	MSTRG.9148	MSTRG.4319	ENSRNOG00000002312	MSTRG.4312	MSTRG.9143	ENSRNOG00000000808	ENSRNOG00000000809	ENSRNOG00000000804	ENSRNOG00000000805	ENSRNOG00000000800	ENSRNOG00000000801	ENSRNOG00000005830	ENSRNOG00000030308	MSTRG.15002	ENSRNOG00000038150	ENSRNOG00000040532	ENSRNOG00000038480	ENSRNOG00000038489	MSTRG.31663	ENSRNOG00000029903	ENSRNOG00000029706	ENSRNOG00000027522	MSTRG.18402	MSTRG.18405	MSTRG.10238	MSTRG.10230	MSTRG.13768	ENSRNOG00000003866	ENSRNOG00000003865	ENSRNOG00000003864	ENSRNOG00000003863	ENSRNOG00000003861	ENSRNOG00000049116	ENSRNOG00000031167	MSTRG.18602	ENSRNOG00000036796	ENSRNOG00000031163	ENSRNOG00000031162	ENSRNOG00000031161	MSTRG.6267	ENSRNOG00000031168	ENSRNOG00000039350	ENSRNOG00000039357	ENSRNOG00000054776	ENSRNOG00000011528	ENSRNOG00000041725	ENSRNOG00000041720	MSTRG.38218	ENSRNOG00000046975	ENSRNOG00000046972	ENSRNOG00000046973	ENSRNOG00000046971	ENSRNOG00000016147	MSTRG.6883	ENSRNOG00000042269	ENSRNOG00000055792	ENSRNOG00000012136	ENSRNOG00000038973	ENSRNOG00000053282	MSTRG.32511	MSTRG.32519	ENSRNOG00000055424	ENSRNOG00000055426	ENSRNOG00000019205	ENSRNOG00000055422	MSTRG.8377	ENSRNOG00000012247	MSTRG.8379	ENSRNOG00000046393	ENSRNOG00000046390	ENSRNOG00000046395	ENSRNOG00000021474	ENSRNOG00000021475	ENSRNOG00000056216	ENSRNOG00000056217	ENSRNOG00000056213	ENSRNOG00000056219	ENSRNOG00000007412	ENSRNOG00000011873	ENSRNOG00000007410	ENSRNOG00000007415	ENSRNOG00000007419	ENSRNOG00000046027	ENSRNOG00000046021	ENSRNOG00000046028	ENSRNOG00000046029	ENSRNOG00000017085	MSTRG.117	ENSRNOG00000053481	MSTRG.9428	ENSRNOG00000020701	ENSRNOG00000020703	ENSRNOG00000020706	ENSRNOG00000059437	ENSRNOG00000047970	ENSRNOG00000047973	MSTRG.36515	ENSRNOG00000013448	ENSRNOG00000024990	MSTRG.31150	MSTRG.30207	MSTRG.20185	ENSRNOG00000061835	ENSRNOG00000050687	ENSRNOG00000050680	ENSRNOG00000058078	ENSRNOG00000058079	MSTRG.21858	ENSRNOG00000058070	ENSRNOG00000058072	ENSRNOG00000058073	MSTRG.20451	ENSRNOG00000062206	ENSRNOG00000016975	ENSRNOG00000062205	MSTRG.21588	ENSRNOG00000062200	ENSRNOG00000062201	ENSRNOG00000062209	ENSRNOG00000010480	ENSRNOG00000010482	ENSRNOG00000017593	ENSRNOG00000017597	ENSRNOG00000059300	ENSRNOG00000059303	ENSRNOG00000025290	ENSRNOG00000011287	ENSRNOG00000025293	MSTRG.37260	ENSRNOG00000023428	ENSRNOG00000026419	MSTRG.29471	ENSRNOG00000023427	ENSRNOG00000017621	MSTRG.16126	MSTRG.16122	MSTRG.11473	ENSRNOG00000011756	ENSRNOG00000011754	ENSRNOG00000011752	ENSRNOG00000011750	ENSRNOG00000061563	ENSRNOG00000047632	ENSRNOG00000061561	MSTRG.16690	MSTRG.16691	MSTRG.34000	MSTRG.34005	MSTRG.6745	MSTRG.29299	MSTRG.22746	ENSRNOG00000025141	MSTRG.29296	ENSRNOG00000025143	ENSRNOG00000034246	ENSRNOG00000034242	MSTRG.26057	MSTRG.9546	ENSRNOG00000060173	ENSRNOG00000058892	ENSRNOG00000058891	ENSRNOG00000058896	ENSRNOG00000052642	ENSRNOG00000025489	ENSRNOG00000025484	ENSRNOG00000021133	ENSRNOG00000021132	ENSRNOG00000021139	ENSRNOG00000021138	MSTRG.27095	MSTRG.15579	ENSRNOG00000051000	ENSRNOG00000028767	MSTRG.10435	MSTRG.13167	ENSRNOG00000031367	ENSRNOG00000031368	MSTRG.14221	MSTRG.26871	MSTRG.33008	MSTRG.33009	ENSRNOG00000037203	ENSRNOG00000037204	ENSRNOG00000014798	ENSRNOG00000058535	ENSRNOG00000011310	MSTRG.1961	ENSRNOG00000058539	ENSRNOG00000058538	ENSRNOG00000025930	ENSRNOG00000005762	ENSRNOG00000005763	ENSRNOG00000005765	ENSRNOG00000005769	ENSRNOG00000002932	ENSRNOG00000002930	ENSRNOG00000002937	ENSRNOG00000002934	ENSRNOG00000002935	ENSRNOG00000048085	ENSRNOG00000048088	ENSRNOG00000052536	ENSRNOG00000018471	ENSRNOG00000018476	MSTRG.19139	ENSRNOG00000000274	ENSRNOG00000000279	ENSRNOG00000002680	ENSRNOG00000002682	MSTRG.32756	MSTRG.32753	ENSRNOG00000019701	ENSRNOG00000019700	ENSRNOG00000019702	ENSRNOG00000019704	ENSRNOG00000019706	ENSRNOG00000025735	ENSRNOG00000008065	MSTRG.2432	MSTRG.2439	ENSRNOG00000012087	ENSRNOG00000012086	ENSRNOG00000012085	ENSRNOG00000012084	ENSRNOG00000012083	ENSRNOG00000026351	ENSRNOG00000033274	ENSRNOG00000033271	ENSRNOG00000012089	ENSRNOG00000012088	ENSRNOG00000059621	MSTRG.4875	MSTRG.4872	ENSRNOG00000008683	ENSRNOG00000008680	ENSRNOG00000042686	ENSRNOG00000036984	ENSRNOG00000048689	ENSRNOG00000006302	MSTRG.8177	MSTRG.8176	ENSRNOG00000039530	MSTRG.4298	MSTRG.4291	MSTRG.2718	MSTRG.4297	ENSRNOG00000001653	ENSRNOG00000001656	ENSRNOG00000001657	ENSRNOG00000001654	ENSRNOG00000033673	ENSRNOG00000060256	ENSRNOG00000019177	ENSRNOG00000028292	ENSRNOG00000056940	ENSRNOG00000056941	ENSRNOG00000056946	ENSRNOG00000056944	ENSRNOG00000002292	MSTRG.1187	MSTRG.1188	ENSRNOG00000062024	ENSRNOG00000057017	ENSRNOG00000057016	ENSRNOG00000036684	ENSRNOG00000028749	ENSRNOG00000028744	ENSRNOG00000028747	ENSRNOG00000013023	ENSRNOG00000028743	ENSRNOG00000016075	ENSRNOG00000030110	ENSRNOG00000002105	ENSRNOG00000002104	ENSRNOG00000042814	ENSRNOG00000018863	ENSRNOG00000018860	ENSRNOG00000018867	ENSRNOG00000018865	ENSRNOG00000018864	ENSRNOG00000010649	ENSRNOG00000010645	ENSRNOG00000010643	ENSRNOG00000010642	ENSRNOG00000010640	MSTRG.5453	MSTRG.5451	ENSRNOG00000038722	MSTRG.5455	MSTRG.15631	MSTRG.37062	ENSRNOG00000031643	ENSRNOG00000031641	ENSRNOG00000054096	ENSRNOG00000054097	ENSRNOG00000054094	ENSRNOG00000054093	ENSRNOG00000054090	ENSRNOG00000054091	MSTRG.5984	ENSRNOG00000054099	MSTRG.38265	ENSRNOG00000011519	ENSRNOG00000043076	ENSRNOG00000011517	ENSRNOG00000043071	MSTRG.30362	MSTRG.7580	ENSRNOG00000000559	ENSRNOG00000045895	ENSRNOG00000045892	ENSRNOG00000027590	ENSRNOG00000047948	MSTRG.30364	ENSRNOG00000015465	MSTRG.18612	ENSRNOG00000047940	ENSRNOG00000047941	ENSRNOG00000037563	ENSRNOG00000047493	ENSRNOG00000043386	ENSRNOG00000043387	ENSRNOG00000043383	ENSRNOG00000018137	ENSRNOG00000043381	ENSRNOG00000013615	ENSRNOG00000054633	ENSRNOG00000054637	MSTRG.29906	ENSRNOG00000052673	ENSRNOG00000052679	MSTRG.30879	ENSRNOG00000017916	ENSRNOG00000017917	ENSRNOG00000017914	ENSRNOG00000017912	ENSRNOG00000017913	ENSRNOG00000017918	ENSRNOG00000017919	ENSRNOG00000042389	ENSRNOG00000042387	ENSRNOG00000042380	ENSRNOG00000042037	ENSRNOG00000042036	ENSRNOG00000047230	ENSRNOG00000047231	ENSRNOG00000047235	ENSRNOG00000039716	ENSRNOG00000060289	ENSRNOG00000046727	ENSRNOG00000051612	ENSRNOG00000013928	ENSRNOG00000013922	ENSRNOG00000013920	ENSRNOG00000013927	ENSRNOG00000051616	MSTRG.35573	MSTRG.35579	ENSRNOG00000053075	ENSRNOG00000053076	ENSRNOG00000053071	ENSRNOG00000053070	ENSRNOG00000055986	ENSRNOG00000053078	ENSRNOG00000045560	ENSRNOG00000045561	ENSRNOG00000017002	ENSRNOG00000017003	ENSRNOG00000053066	ENSRNOG00000053064	ENSRNOG00000057755	ENSRNOG00000057756	ENSRNOG00000057750	ENSRNOG00000057753	ENSRNOG00000050523	ENSRNOG00000057758	ENSRNOG00000053063	MSTRG.34629	MSTRG.34628	ENSRNOG00000009539	ENSRNOG00000009538	ENSRNOG00000009536	ENSRNOG00000009535	ENSRNOG00000053061	ENSRNOG00000009533	ENSRNOG00000009531	ENSRNOG00000009530	ENSRNOG00000004168	ENSRNOG00000004162	ENSRNOG00000004160	ENSRNOG00000060089	ENSRNOG00000053691	ENSRNOG00000020579	ENSRNOG00000020577	ENSRNOG00000020573	ENSRNOG00000020571	ENSRNOG00000051699	ENSRNOG00000051691	ENSRNOG00000045556	MSTRG.28268	MSTRG.30012	ENSRNOG00000016833	ENSRNOG00000016831	ENSRNOG00000016837	ENSRNOG00000016835	ENSRNOG00000016838	ENSRNOG00000047473	ENSRNOG00000055976	ENSRNOG00000055977	ENSRNOG00000051349	ENSRNOG00000051348	ENSRNOG00000010362	ENSRNOG00000010363	ENSRNOG00000051345	ENSRNOG00000051346	ENSRNOG00000010369	ENSRNOG00000051343	ENSRNOG00000047479	ENSRNOG00000059174	MSTRG.28190	MSTRG.16717	ENSRNOG00000061146	ENSRNOG00000061147	ENSRNOG00000033076	MSTRG.37540	MSTRG.11843	MSTRG.25268	ENSRNOG00000017702	ENSRNOG00000060810	ENSRNOG00000060813	ENSRNOG00000060817	ENSRNOG00000060816	ENSRNOG00000008942	ENSRNOG00000061675	ENSRNOG00000008944	ENSRNOG00000012494	MSTRG.612	MSTRG.11150	MSTRG.11152	MSTRG.11153	ENSRNOG00000011019	MSTRG.22954	MSTRG.22955	MSTRG.22953	ENSRNOG00000024661	ENSRNOG00000011016	MSTRG.14526	MSTRG.14522	ENSRNOG00000024082	MSTRG.15432	MSTRG.27117	MSTRG.14383	MSTRG.14380	MSTRG.10609	ENSRNOG00000006913	ENSRNOG00000000185	ENSRNOG00000000184	ENSRNOG00000005355	ENSRNOG00000000186	ENSRNOG00000005353	ENSRNOG00000031085	ENSRNOG00000009673	ENSRNOG00000005359	ENSRNOG00000005358	ENSRNOG00000003980	ENSRNOG00000003983	ENSRNOG00000003984	MSTRG.38063	ENSRNOG00000003988	MSTRG.38068	ENSRNOG00000028889	ENSRNOG00000028884	ENSRNOG00000028883	ENSRNOG00000048682	ENSRNOG00000004404	ENSRNOG00000004405	ENSRNOG00000004400	ENSRNOG00000004401	ENSRNOG00000004403	ENSRNOG00000004409	MSTRG.6844	ENSRNOG00000055695	MSTRG.12607	ENSRNOG00000048471	ENSRNOG00000048470	ENSRNOG00000048472	ENSRNOG00000036432	MSTRG.17121	MSTRG.17125	ENSRNOG00000008187	ENSRNOG00000008180	ENSRNOG00000008182	ENSRNOG00000020503	MSTRG.22662	MSTRG.3396	MSTRG.3395	MSTRG.3393	ENSRNOG00000046521	ENSRNOG00000002763	MSTRG.18961	MSTRG.18964	ENSRNOG00000019579	ENSRNOG00000019577	ENSRNOG00000060235	ENSRNOG00000014915	ENSRNOG00000060237	ENSRNOG00000008237	ENSRNOG00000008236	ENSRNOG00000008235	ENSRNOG00000000401	ENSRNOG00000000405	ENSRNOG00000046299	MSTRG.3533	MSTRG.8702	MSTRG.521	MSTRG.25109	MSTRG.4627	MSTRG.4626	ENSRNOG00000029371	ENSRNOG00000029370	ENSRNOG00000037743	ENSRNOG00000013493	MSTRG.18039	ENSRNOG00000003172	ENSRNOG00000003177	ENSRNOG00000003176	ENSRNOG00000056575	ENSRNOG00000007842	ENSRNOG00000007845	ENSRNOG00000012549	ENSRNOG00000012546	ENSRNOG00000012544	ENSRNOG00000012543	ENSRNOG00000017324	ENSRNOG00000001449	ENSRNOG00000017321	ENSRNOG00000001442	ENSRNOG00000001441	ENSRNOG00000001440	ENSRNOG00000015796	ENSRNOG00000015797	ENSRNOG00000015794	ENSRNOG00000057228	ENSRNOG00000015791	MSTRG.9072	ENSRNOG00000057221	MSTRG.9077	MSTRG.1666	MSTRG.1660	MSTRG.1663	ENSRNOG00000009450	ENSRNOG00000019671	MSTRG.21172	ENSRNOG00000017496	ENSRNOG00000017495	ENSRNOG00000017494	ENSRNOG00000042995	ENSRNOG00000037845	ENSRNOG00000010566	ENSRNOG00000010567	ENSRNOG00000051105	ENSRNOG00000051104	MSTRG.6576	ENSRNOG00000014678	ENSRNOG00000014672	ENSRNOG00000014671	ENSRNOG00000014674	ENSRNOG00000010359	ENSRNOG00000013369	MSTRG.6399	ENSRNOG00000023856	ENSRNOG00000023851	ENSRNOG00000023683	MSTRG.29003	MSTRG.29006	ENSRNOG00000048122	ENSRNOG00000019961	ENSRNOG00000019960	ENSRNOG00000019963	ENSRNOG00000019962	ENSRNOG00000019965	ENSRNOG00000015235	ENSRNOG00000019968	ENSRNOG00000015236	ENSRNOG00000015231	ENSRNOG00000015233	ENSRNOG00000015232	ENSRNOG00000005634	ENSRNOG00000012702	ENSRNOG00000005637	ENSRNOG00000012953	ENSRNOG00000012957	ENSRNOG00000012956	ENSRNOG00000012959	ENSRNOG00000009592	MSTRG.36160	ENSRNOG00000061027	ENSRNOG00000009556	MSTRG.24310	ENSRNOG00000046882	ENSRNOG00000046889	ENSRNOG00000018232	ENSRNOG00000042179	ENSRNOG00000023089	ENSRNOG00000026180	ENSRNOG00000051950	ENSRNOG00000051952	ENSRNOG00000051957	ENSRNOG00000005115	ENSRNOG00000005114	ENSRNOG00000009478	ENSRNOG00000056637	ENSRNOG00000005111	ENSRNOG00000005112	ENSRNOG00000009473	ENSRNOG00000009470	ENSRNOG00000009471	ENSRNOG00000056638	ENSRNOG00000059331	ENSRNOG00000046947	ENSRNOG00000021540	ENSRNOG00000021548	ENSRNOG00000056620	ENSRNOG00000046944	MSTRG.25191	MSTRG.31240	MSTRG.31246	MSTRG.31245	ENSRNOG00000056627	ENSRNOG00000004649	ENSRNOG00000004642	ENSRNOG00000004640	ENSRNOG00000004641	ENSRNOG00000004646	ENSRNOG00000004647	ENSRNOG00000004645	ENSRNOG00000058147	ENSRNOG00000058140	ENSRNOG00000027645	ENSRNOG00000048676	ENSRNOG00000059810	ENSRNOG00000042250	MSTRG.11851	ENSRNOG00000004398	ENSRNOG00000004399	MSTRG.11850	ENSRNOG00000004390	ENSRNOG00000004392	ENSRNOG00000004393	MSTRG.21433	MSTRG.26420	ENSRNOG00000029279	ENSRNOG00000024429	ENSRNOG00000023338	ENSRNOG00000026128	MSTRG.28011	ENSRNOG00000023337	ENSRNOG00000009049	ENSRNOG00000048904	ENSRNOG00000025476	ENSRNOG00000025473	ENSRNOG00000060994	ENSRNOG00000060995	ENSRNOG00000060996	ENSRNOG00000008431	ENSRNOG00000060991	ENSRNOG00000008432	ENSRNOG00000008439	ENSRNOG00000033600	ENSRNOG00000033602	ENSRNOG00000033603	ENSRNOG00000033608	ENSRNOG00000033609	ENSRNOG00000060667	MSTRG.4427	MSTRG.4420	ENSRNOG00000060660	ENSRNOG00000026610	ENSRNOG00000026783	ENSRNOG00000026787	MSTRG.25439	ENSRNOG00000048776	MSTRG.23105	MSTRG.23102	ENSRNOG00000022171	MSTRG.4393	ENSRNOG00000025781	ENSRNOG00000022178	ENSRNOG00000026875	ENSRNOG00000026870	ENSRNOG00000026873	ENSRNOG00000024437	MSTRG.15085	MSTRG.15082	MSTRG.22852	MSTRG.22855	ENSRNOG00000001130	ENSRNOG00000001136	ENSRNOG00000001135	MSTRG.18337	MSTRG.18336	ENSRNOG00000001139	MSTRG.18332	MSTRG.24452	ENSRNOG00000016999	ENSRNOG00000026260	ENSRNOG00000061804	ENSRNOG00000031474	ENSRNOG00000031479	ENSRNOG00000031478	ENSRNOG00000005250	ENSRNOG00000028436	ENSRNOG00000028439	ENSRNOG00000054444	ENSRNOG00000054446	MSTRG.1273	ENSRNOG00000054448	MSTRG.5126	ENSRNOG00000050137	MSTRG.13452	MSTRG.13457	MSTRG.13456	ENSRNOG00000049269	ENSRNOG00000031290	ENSRNOG00000031298	ENSRNOG00000032929	ENSRNOG00000032922	ENSRNOG00000037736	ENSRNOG00000049191	ENSRNOG00000049192	MSTRG.6807	MSTRG.6806	MSTRG.32849	ENSRNOG00000055714	ENSRNOG00000055715	ENSRNOG00000052845	ENSRNOG00000052844	ENSRNOG00000018547	ENSRNOG00000018549	ENSRNOG00000047045	ENSRNOG00000037190	ENSRNOG00000047040	ENSRNOG00000037198	ENSRNOG00000037199	ENSRNOG00000016995	ENSRNOG00000008373	ENSRNOG00000008376	ENSRNOG00000008374	ENSRNOG00000008378	ENSRNOG00000045753	ENSRNOG00000045752	MSTRG.33467	MSTRG.33462	ENSRNOG00000001962	ENSRNOG00000001967	MSTRG.7869	ENSRNOG00000017557	MSTRG.34850	MSTRG.34852	ENSRNOG00000007492	ENSRNOG00000007493	ENSRNOG00000007490	ENSRNOG00000007496	ENSRNOG00000007495	ENSRNOG00000052159	ENSRNOG00000052150	ENSRNOG00000013519	ENSRNOG00000013516	ENSRNOG00000013517	ENSRNOG00000013514	ENSRNOG00000013515	ENSRNOG00000013510	ENSRNOG00000053409	ENSRNOG00000056438	ENSRNOG00000020097	ENSRNOG00000053400	ENSRNOG00000053402	ENSRNOG00000056436	ENSRNOG00000056434	ENSRNOG00000000611	ENSRNOG00000000610	ENSRNOG00000000613	ENSRNOG00000000618	MSTRG.32336	ENSRNOG00000057527	MSTRG.4983	MSTRG.4984	ENSRNOG00000006729	ENSRNOG00000042561	ENSRNOG00000006720	ENSRNOG00000052044	ENSRNOG00000034040	ENSRNOG00000005555	ENSRNOG00000057389	MSTRG.31730	MSTRG.31734	ENSRNOG00000027253	MSTRG.28825	MSTRG.35026	MSTRG.35027	ENSRNOG00000054879	ENSRNOG00000054874	ENSRNOG00000054875	ENSRNOG00000054876	ENSRNOG00000054870	ENSRNOG00000054871	ENSRNOG00000047867	ENSRNOG00000047866	ENSRNOG00000047864	ENSRNOG00000047860	MSTRG.22940	MSTRG.22942	ENSRNOG00000010158	ENSRNOG00000001313	ENSRNOG00000010155	ENSRNOG00000010153	ENSRNOG00000010152	ENSRNOG00000046053	ENSRNOG00000017512	ENSRNOG00000017510	ENSRNOG00000017511	ENSRNOG00000017514	ENSRNOG00000011208	ENSRNOG00000011205	ENSRNOG00000011207	ENSRNOG00000011200	ENSRNOG00000011201	ENSRNOG00000011202	ENSRNOG00000061739	MSTRG.37774	ENSRNOG00000061733	MSTRG.37771	ENSRNOG00000061731	ENSRNOG00000061730	MSTRG.5839	MSTRG.5830	MSTRG.5832	MSTRG.5835	ENSRNOG00000052352	MSTRG.34080	MSTRG.28564	ENSRNOG00000052100	ENSRNOG00000055839	ENSRNOG00000055838	ENSRNOG00000051267	ENSRNOG00000026065	ENSRNOG00000022163	MSTRG.37198	ENSRNOG00000023016	ENSRNOG00000060464	MSTRG.37191	ENSRNOG00000014357	ENSRNOG00000060460	ENSRNOG00000014350	ENSRNOG00000014352	ENSRNOG00000003039	ENSRNOG00000053478	ENSRNOG00000016266	ENSRNOG00000056488	ENSRNOG00000016260	MSTRG.24841	ENSRNOG00000022375	ENSRNOG00000062090	MSTRG.29213	MSTRG.7475	ENSRNOG00000029401	MSTRG.29218	ENSRNOG00000053475	ENSRNOG00000054716	ENSRNOG00000024230	ENSRNOG00000015002	ENSRNOG00000047521	ENSRNOG00000047526	MSTRG.6472	ENSRNOG00000015005	ENSRNOG00000015008	ENSRNOG00000043412	ENSRNOG00000043414	ENSRNOG00000043419	MSTRG.6478	ENSRNOG00000025115	ENSRNOG00000022990	ENSRNOG00000025957	ENSRNOG00000022999	MSTRG.15869	MSTRG.24120	MSTRG.24122	MSTRG.24128	ENSRNOG00000009849	ENSRNOG00000006003	ENSRNOG00000009846	ENSRNOG00000009845	ENSRNOG00000053363	ENSRNOG00000005093	ENSRNOG00000005094	ENSRNOG00000005096	ENSRNOG00000020266	ENSRNOG00000020264	ENSRNOG00000028302	ENSRNOG00000020263	ENSRNOG00000054168	ENSRNOG00000012804	ENSRNOG00000054493	MSTRG.14801	ENSRNOG00000009157	ENSRNOG00000009156	ENSRNOG00000009153	ENSRNOG00000009152	ENSRNOG00000059992	ENSRNOG00000054491	ENSRNOG00000062121	ENSRNOG00000062120	ENSRNOG00000062129	ENSRNOG00000062128	ENSRNOG00000025580	ENSRNOG00000049569	ENSRNOG00000059668	ENSRNOG00000059669	ENSRNOG00000059666	ENSRNOG00000018338	ENSRNOG00000048004	ENSRNOG00000059660	MSTRG.25020	MSTRG.25027	ENSRNOG00000023109	ENSRNOG00000012004	ENSRNOG00000061474	ENSRNOG00000061477	ENSRNOG00000054495	ENSRNOG00000061472	ENSRNOG00000061479	ENSRNOG00000059195	ENSRNOG00000003728	ENSRNOG00000032765	ENSRNOG00000003721	ENSRNOG00000003724	ENSRNOG00000008609	ENSRNOG00000007650	ENSRNOG00000008600	ENSRNOG00000007654	ENSRNOG00000007655	ENSRNOG00000008604	ENSRNOG00000008605	ENSRNOG00000005530	ENSRNOG00000006652	MSTRG.3741	MSTRG.3740	MSTRG.28609	MSTRG.24950	MSTRG.24952	MSTRG.28601	MSTRG.28602	ENSRNOG00000025629	ENSRNOG00000025624	ENSRNOG00000013756	ENSRNOG00000028216	ENSRNOG00000028219	ENSRNOG00000006658	ENSRNOG00000057687	MSTRG.12922	MSTRG.12925	MSTRG.16405	MSTRG.19076	ENSRNOG00000006523	ENSRNOG00000006526	ENSRNOG00000025589	MSTRG.9624	MSTRG.9625	ENSRNOG00000002450	ENSRNOG00000002456	ENSRNOG00000002181	ENSRNOG00000002185	ENSRNOG00000024578	ENSRNOG00000002188	MSTRG.2905	MSTRG.2900	MSTRG.2909	MSTRG.15323	ENSRNOG00000030266	ENSRNOG00000030264	ENSRNOG00000038055	ENSRNOG00000022937	ENSRNOG00000033502	ENSRNOG00000000963	ENSRNOG00000000961	MSTRG.25716	ENSRNOG00000000967	ENSRNOG00000000964	ENSRNOG00000000968	ENSRNOG00000003374	ENSRNOG00000029628	ENSRNOG00000005343	ENSRNOG00000029627	ENSRNOG00000029993	ENSRNOG00000029996	ENSRNOG00000009646	ENSRNOG00000009649	MSTRG.7785	MSTRG.14497	MSTRG.13643	MSTRG.13646	ENSRNOG00000004936	ENSRNOG00000004932	MSTRG.33810	ENSRNOG00000004939	ENSRNOG00000036698	MSTRG.1335	ENSRNOG00000036695	ENSRNOG00000036696	MSTRG.12445	ENSRNOG00000049016	ENSRNOG00000049019	ENSRNOG00000000033	ENSRNOG00000000035	ENSRNOG00000000034	ENSRNOG00000000036	ENSRNOG00000048760	ENSRNOG00000016066	ENSRNOG00000029047	ENSRNOG00000016063	ENSRNOG00000016062	ENSRNOG00000048769	ENSRNOG00000042309	ENSRNOG00000062234	MSTRG.19273	ENSRNOG00000019268	ENSRNOG00000019266	ENSRNOG00000019264	ENSRNOG00000019265	ENSRNOG00000055508	MSTRG.2170	MSTRG.2173	ENSRNOG00000055502	ENSRNOG00000055500	ENSRNOG00000055506	ENSRNOG00000045650	ENSRNOG00000045654	ENSRNOG00000045655	ENSRNOG00000021338	ENSRNOG00000021334	ENSRNOG00000007351	ENSRNOG00000007350	ENSRNOG00000043550	ENSRNOG00000007354	ENSRNOG00000011875	ENSRNOG00000007356	ENSRNOG00000017084	MSTRG.29250	ENSRNOG00000011879	ENSRNOG00000017083	ENSRNOG00000046109	MSTRG.8238	ENSRNOG00000056088	ENSRNOG00000056087	ENSRNOG00000056084	MSTRG.3227	MSTRG.9548	ENSRNOG00000043886	MSTRG.9541	ENSRNOG00000020066	ENSRNOG00000020067	ENSRNOG00000020061	ENSRNOG00000020062	ENSRNOG00000020063	MSTRG.36250	ENSRNOG00000053618	ENSRNOG00000053615	ENSRNOG00000036869	ENSRNOG00000014578	ENSRNOG00000058739	ENSRNOG00000014575	ENSRNOG00000014574	ENSRNOG00000058735	ENSRNOG00000014576	ENSRNOG00000014573	MSTRG.20710	MSTRG.904	MSTRG.903	ENSRNOG00000027595	MSTRG.30366	ENSRNOG00000027593	ENSRNOG00000027049	ENSRNOG00000059468	ENSRNOG00000059469	ENSRNOG00000051619	ENSRNOG00000059467	ENSRNOG00000059463	ENSRNOG00000015622	ENSRNOG00000055972	ENSRNOG00000023746	ENSRNOG00000017708	MSTRG.21041	ENSRNOG00000017706	MSTRG.21042	ENSRNOG00000031700	ENSRNOG00000011011	ENSRNOG00000018631	MSTRG.34124	MSTRG.26718	ENSRNOG00000017659	ENSRNOG00000061764	ENSRNOG00000017654	ENSRNOG00000016543	ENSRNOG00000016541	ENSRNOG00000016546	ENSRNOG00000016544	ENSRNOG00000016545	ENSRNOG00000025354	ENSRNOG00000025353	MSTRG.11226	ENSRNOG00000024237	ENSRNOG00000021074	MSTRG.25973	MSTRG.18974	ENSRNOG00000024000	ENSRNOG00000021078	MSTRG.27195	ENSRNOG00000027112	ENSRNOG00000060499	ENSRNOG00000008199	ENSRNOG00000003905	MSTRG.14309	ENSRNOG00000061932	ENSRNOG00000031004	MSTRG.21909	MSTRG.21904	ENSRNOG00000004488	ENSRNOG00000004484	ENSRNOG00000004487	ENSRNOG00000004481	ENSRNOG00000004482	ENSRNOG00000004483	ENSRNOG00000058474	ENSRNOG00000058476	ENSRNOG00000058477	ENSRNOG00000058470	ENSRNOG00000028807	ENSRNOG00000028805	ENSRNOG00000028803	ENSRNOG00000005687	ENSRNOG00000005686	ENSRNOG00000005689	ENSRNOG00000056868	ENSRNOG00000028024	ENSRNOG00000028025	ENSRNOG00000018339	ENSRNOG00000049560	ENSRNOG00000018336	ENSRNOG00000018334	ENSRNOG00000018333	ENSRNOG00000018330	ENSRNOG00000005539	ENSRNOG00000005538	ENSRNOG00000056860	MSTRG.13337	ENSRNOG00000005535	ENSRNOG00000000335	ENSRNOG00000002314	ENSRNOG00000019068	ENSRNOG00000019069	ENSRNOG00000019065	MSTRG.2378	ENSRNOG00000008106	ENSRNOG00000008100	ENSRNOG00000008102	ENSRNOG00000008108	MSTRG.16211	MSTRG.32148	MSTRG.16217	ENSRNOG00000000481	ENSRNOG00000026091	ENSRNOG00000000485	ENSRNOG00000000486	ENSRNOG00000033330	ENSRNOG00000033338	ENSRNOG00000024838	ENSRNOG00000024837	ENSRNOG00000007596	ENSRNOG00000012638	ENSRNOG00000026548	ENSRNOG00000007591	ENSRNOG00000036866	ENSRNOG00000036864	ENSRNOG00000012630	ENSRNOG00000026542	ENSRNOG00000050173	ENSRNOG00000053979	ENSRNOG00000003686	ENSRNOG00000003683	ENSRNOG00000003680	MSTRG.8033	ENSRNOG00000003689	ENSRNOG00000003688	ENSRNOG00000008819	ENSRNOG00000008810	ENSRNOG00000008816	ENSRNOG00000008815	ENSRNOG00000008814	MSTRG.1554	MSTRG.22347	MSTRG.22344	MSTRG.8783	MSTRG.8785	ENSRNOG00000051537	ENSRNOG00000028394	ENSRNOG00000056869	ENSRNOG00000028021	ENSRNOG00000025011	ENSRNOG00000025014	MSTRG.30775	ENSRNOG00000056863	ENSRNOG00000056867	ENSRNOG00000051530
[truncated: 3,095,040 more chars]
