# Supplementary material for: miR-21 is upregulated, promoting fibrosis and blocking G2/M in irradiated rat cardiac fibroblasts
Source: PeerJ. 2020 Dec 10;8:e10502. doi: 10.7717/peerj.10502 (PMC7733651; doi:10.7717/peerj.10502)
Supplement: Supplemental Information 6 [file peerj-08-10502-s006.csv]

ID	0Gy_1	0Gy_2	0Gy_3	1Gy_1	1Gy_2	1Gy_3	8.5Gy_1	8.5Gy_2	8.5Gy_3	Anti21_1	Anti21_2	Anti21_3	1Gy+anti21_1	1Gy+anti21_2	1Gy+anti21_3	8.5Gy+anti21_1	8.5Gy+anti21_2	8.5Gy+anti21_3	Ref_gene	Ref_gene_info	Entrez	Uniprot	Symbol	Description
ENSRNOG00000013271	19.24310723	20.80122223	21.74655911	21.08392329	21.74540129	19.19913257	20.95437193	19.45397136	20.01318603	20.88309426	18.71657437	18.16057728	19.51977962	18.13809662	19.17866721	18.66528866	17.60239779	18.97083687	ENSRNOG00000013271	8:+:59420123-59501118	64831	Q62751	Ireb2	iron responsive element binding protein 2
ENSRNOG00000013279	0	0.078860342	0.069911467	0.067920016	0.049765156	0	0.038194545	0.038394801	0.040502534	0.024190514	0.036494773	0.052067711	0.103253089	0	0.060869231	0.048003525	0.015984993	0.132072713	ENSRNOG00000013279	1:+:263968134-264004008	681458	Z4YNJ9	LOC681458	similar to stearoyl-coenzyme A desaturase 3
ENSRNOG00000002229	4.457468073	4.255531673	4.070721274	4.04579228	3.970951602	4.127438965	4.082484933	4.217886602	4.918427343	4.165756149	3.256086254	3.446131001	4.194843002	3.615179301	3.693570034	4.611731827	4.158734769	4.198134226	ENSRNOG00000002229	11:-:68695839-68842320	64532	Q04400	Adcy5	adenylate cyclase 5
ENSRNOG00000002227	1.446990577	1.43998025	1.508727699	1.364464603	1.338667563	1.175974476	1.755323752	1.769778597	1.351725917	1.152541968	1.602331311	1.471822845	1.308709359	1.403450051	1.399737919	1.528900791	1.459420105	1.397354337	ENSRNOG00000002227	14:-:35072108-35149610	64030	Q63116	Kit	KIT proto-oncogene receptor tyrosine kinase [Source:RGD Symbol;Acc:620568]
ENSRNOG00000002224	0	0	0	0	0	0	0.042210395	0	0	0	0	0.047951845	0	0	0.105108035	0.056840047	0.066246324	0.128787441	ENSRNOG00000002224	14:-:62567745-62595854	364147	D3ZHE2	Yipf7	Yip1 domain family, member 7
ENSRNOG00000002225	50.90482071	49.64894239	48.35814589	53.79322218	50.2289503	51.99754025	55.05140253	55.49462173	60.78324414	53.87743751	54.08300934	54.27076274	55.18507101	54.98936168	54.60361439	65.46911254	60.91131326	65.5157696	ENSRNOG00000002225	14:+:17064353-17115963	117106	P27615	Scarb2	scavenger receptor class B, member 2
ENSRNOG00000042918	0.049498053	0.037635514	0	0.081035812	0.03958342	0.059208935	0.060760212	0.024431513	0.064431782	0.038482479	0.023222481	0	0	0.076173704	0.060519562	0.098182829	0.076287194	0.061794828	ENSRNOG00000042918	20:-:45015855-45024315	309810	D3Z9X5	RGD1304770	similar to Na+ dependent glucose transporter 1
ENSRNOG00000005054	0	0.047794146	0.047078429	0.034303038	0	0.030076278	0.046296418	0	0.065458641	0	0.058981452	0.105187296	0	0.069096157	0.030742036	0.055415324	0.064585829	0	ENSRNOG00000005054	6:-:108911705-108920767	314319	D3ZHL7	Prox2	prospero homeobox 2
ENSRNOG00000042912	1.147818842	1.213165488	1.178739844	1.066186294	1.119716004	1.37884872	1.566864574	1.599188111	2.238000501	1.468307945	1.458942219	1.226012972	1.743296331	1.803988168	1.86323547	2.518988935	2.668192656	2.19518942	ENSRNOG00000042912	10:-:82232107-82252963	494192	Q69CM7	Mycbpap	Mycbp associated protein
ENSRNOG00000042916	24.99968535	29.37206634	25.73903131	28.63392706	26.19128093	29.25521656	23.31320993	24.51155987	24.77241511	28.19994526	24.77603645	24.21418827	23.60172674	29.16333594	26.25380497	25.64854653	24.0189724	23.17791439	ENSRNOG00000042916	20:-:27535324-27552349	259218	Q99ND9	Rwdd1	RWD domain containing 1
ENSRNOG00000005947	0	0	0	0	0	0	0	0	0	0	0	0	0	0.106375249	0	0	0	0	ENSRNOG00000005947	4:+:170958196-170963046	114248	P61250	Pde6h	phosphodiesterase 6H
ENSRNOG00000005944	0	0	0	0	0	0	0	0	0	0.117050874	0	0	0.099922344	0.198595728	0	0.547505637	0.348060322	0.225551123	ENSRNOG00000005944	7:-:115961731-115963046	300016	D4A7L8	Slurp1	secreted Ly6/Plaur domain containing 1 [Source:RGD Symbol;Acc:1308768]
ENSRNOG00000030012	0.414382357	0.176883009	0.108896365	0.119018719	0.093018983	0.12522413	0.299845023	0.21529795	0.363387224	0.135647742	0.081857436	0.19464565	0.250895355	0.17261124	0.127996046	0.115362275	0.134453209	0.217821957	ENSRNOG00000030012	4:-:155792761-155867708	297584	Q5YIS1	Clec4a2	C-type lectin domain family 4, member A2
ENSRNOG00000021833	0	0	0	0	0	0	0	0	0	0	0	0	0	0	0.061186494	0.018382373	0	0.020825271	ENSRNOG00000021833	7:-:59799419-59882077	362879	F1LUC2	Myrfl	myelin regulatory factor-like
MSTRG.19848	0	0	0	0	0	0	0.541873342	0	0	0	0	0	0	0	0	0	0	0	-	-	-	-	-	-
ENSRNOG00000030017	2.023011887	2.137305158	2.012799039	1.993656457	2.002984966	1.843733949	1.83382328	2.201884438	1.987078556	1.720669535	2.02338844	2.004724003	1.590190461	2.290551307	1.891794436	2.26362214	2.383155548	2.220296847	ENSRNOG00000030017	16:+:8734035-8804610	306274	D3ZS47	Ercc6	ERCC excision repair 6, chromatin remodeling factor
MSTRG.19845	0.768724175	0	0	0	0	0	0	0	0	0.113837713	0	0	0	0.09657204	0	0	0	0	-	-	-	-	-	-
MSTRG.15172	0	0	0	0.174651469	0.170623391	0.382828055	0.235714904	0.078983591	0.666555993	0.248816716	0.225224887	0.089258934	0.354010589	0.281438517	0.234781319	0.493750538	0.493251199	0.079909541	-	-	-	-	-	-
MSTRG.15170	0.13474029	0.113832089	0.134552943	0.147060178	0.095778969	0.085959788	0.176423879	0.155180271	0.116927926	0.27934515	0.189644051	0.125263139	0.158978292	0.11848855	0.131793844	0.237570427	0.046147533	0.650426495	-	-	-	-	-	-
MSTRG.15171	0.168695925	0	0.168461365	0	0	0	0	0	0.175673643	0	0.158290583	0	0.298563147	0.148348616	0.247510427	0.074360021	0.866656224	0.084241986	-	-	-	-	-	-
MSTRG.15176	0	0	0	0	0	0	0	0.102766754	0	0.107913074	0.195362356	0	0	0.091545986	0	0.091775193	0.534813878	0	-	-	-	-	-	-
MSTRG.15177	0.292959938	0.401823772	0.103253858	0.357363775	0.514495149	0.643151132	0.406154911	0.578402911	0.269186074	0.982507032	0.436589781	0.595975035	0.960730276	0.788027848	0.876516926	0.941924103	0.725964586	0.860564286	-	-	-	-	-	-
MSTRG.15178	3.573819864	4.466754389	3.195216535	3.527428601	3.810628373	5.907775025	3.908671849	5.049964439	4.991300567	7.135114991	6.821773531	5.721331107	6.3193459	5.990536505	7.275282302	5.038735043	6.614936802	6.481490282	-	-	-	-	-	-
MSTRG.15179	0	0	0	0	0	0	0	0.714937675	0	0	0	0	0	0	0	0	0.124021494	0	-	-	-	-	-	-
MSTRG.37301	0	0	0	0	0	0	0	0	0	0	0.347263042	0.688119534	0.436665044	0	0	0	0	0	-	-	-	-	-	-
MSTRG.37300	0.901443024	0.824474111	1.203514401	1.080113617	0.60595781	0.85325917	0.856370335	0.744789284	0.836693361	1.574330165	1.250373761	1.125886831	1.153197545	1.361402203	1.025491067	0.716957569	0.724861805	0.76330667	ENSRNOG00000003949	X:-:36857650-36884748	-	-	AABR07037995.1	-
MSTRG.37303	0.231981852	0.201583832	0.231659298	0.289363381	0.282689642	0	0.390533569	0.294435871	0.207066211	0.446594105	0.155480691	0.18485578	0.175957926	0.233144334	0	0.146080041	0.476712205	0	-	-	-	-	-	-
MSTRG.10521	0.181057264	0.122369496	0.542416551	0.065870705	0.193054483	0.115508465	0.118534794	0.05957814	0.314243801	0.125123348	0.396408745	0.134657874	0.373847389	0.530729962	0.295163297	0.053205877	0.372064482	0.36165956	-	-	-	-	-	-
MSTRG.10526	1.008575102	1.552661595	1.728358179	1.590035051	1.088681931	1.906480308	1.711876432	1.610225718	1.231824521	1.858657548	1.647376341	1.694689406	1.862136625	1.609605569	1.619841473	1.778292288	1.906258341	2.027051713	-	-	-	-	-	-
ENSRNOG00000057805	0.636443716	0	0.423705858	0.926182033	0	0.406029755	0	0	0	0	0.1990624	0	0.563198665	0.186559623	0.207508742	0	0	0	ENSRNOG00000057805	8:+:132251879-132252010	-	-	RF00560	predicted gene, 23323 [Source:MGI Symbol;Acc:MGI:5453100]
MSTRG.37307	3.35996646	3.851610412	3.788235919	3.281163524	3.284561104	3.428217821	3.977398901	3.795524358	3.368253129	3.04537333	2.606748285	2.723770276	2.872324662	2.764077103	2.30445031	3.10291385	2.913052425	2.079536329	-	-	-	-	-	-
MSTRG.37306	0.797821183	0.48529441	0.478027122	0.435384716	0.425343211	0.458084852	0.156695568	0.551309964	0.166164243	0.330810448	0.524027515	0.267013905	0.211801207	0	0	0.63301351	0	0	-	-	-	-	-	-
MSTRG.37309	54.74226225	55.55745729	56.75141184	21.87378623	56.52320053	53.41722041	53.96649497	51.83612382	58.22641387	61.24255024	59.40229591	56.82782711	58.53783464	25.40219352	65.67566764	61.17627532	57.10988677	59.94668901	-	-	-	-	-	-
MSTRG.5815	0	0	0	0	0	0	0.639536561	0	0	0	0.24443011	0.435915723	0	0.114538931	0.509602864	0.344477119	0	0	-	-	-	-	-	-
MSTRG.10529	5.519415552	5.422353486	5.517623534	4.616103722	5.558539693	5.00559358	4.240124708	4.40191468	6.41020337	10.92389473	14.98972534	12.31487898	14.99146231	11.28210883	16.6282857	17.37578144	15.79669649	18.33179327	ENSRNOG00000005861	13:-:111926442-111972603	25116	P16232	Hsd11b1	hydroxysteroid 11-beta dehydrogenase 1
ENSRNOG00000031766	2908.054442	3062.140856	2967.671419	2804.989691	3049.755035	3047.652946	3075.340524	3175.292375	3400.809645	2874.112433	2968.777973	2756.746162	3014.946823	3161.160266	3086.621187	3301.735332	3299.126255	3166.343894	ENSRNOG00000031766	MT:+:14136-15278	26192	P00159	Mt-cyb	mitochondrially encoded cytochrome b [Source:RGD Symbol;Acc:620081]
MSTRG.5661	0	0.169490884	0.500858268	0.182471684	0.089131622	0	0	0	0.174100446	0.173305175	0.156873056	0.279766807	0	0	0.163529277	0	0.257668537	0.08348758	-	-	-	-	-	-
MSTRG.5663	0	0.132662257	0	0	0	0	0.12850501	0	0.136270209	0	0	0	0.115797856	0.34522248	0	0	0.134453209	0.522772697	-	-	-	-	-	-
MSTRG.5666	273.8611411	275.212103	261.4536687	194.4590294	264.3751333	291.2995915	245.1286154	253.834669	252.900371	313.6635068	319.0110961	242.3194772	309.154979	305.6942973	296.8755054	277.6824366	284.2042767	270.6875304	-	-	-	-	-	-
MSTRG.5667	0	0	0	0	4.007932006	0	0	0	0	0	0	0	0	0	0	0	0	0	-	-	-	-	-	-
MSTRG.5668	3.517627545	3.862349793	3.993306359	4.014339721	3.799581858	4.32561241	3.59503807	4.043707774	3.806310181	4.430308545	4.391916016	4.205468997	4.167301412	4.529185217	3.967458465	4.166777758	4.273565527	4.314265102	ENSRNOG00000019604	10:+:57163174-57179730	25097	P70498	Pld2	phospholipase D2
MSTRG.5669	1.026495717	0.456426415	0.755313595	1.002420812	0.460847744	0.68933669	0.495178147	0.568885027	0.600114721	0.597373466	0.642120257	0.562532187	0.430276536	0.490933747	0.845514719	0.666801369	0.79565172	0.62951246	-	-	-	-	-	-
ENSRNOG00000029814	0	0	0	0	0	0	0.05670118	0	0	0	0	0	0	0	0	0	0	0	ENSRNOG00000029814	7:-:12643516-12646960	314615	Q8K597	Prtn3	proteinase 3
ENSRNOG00000029813	6.968318642	6.519732896	6.487133765	6.023952562	6.961335158	8.896300782	4.892454691	5.673501538	4.730319241	7.645327576	8.936975896	6.920162107	7.794407565	8.38997672	8.042170192	5.999643162	6.674663759	6.878260184	ENSRNOG00000029813	12:+:7081895-7094002	-	-	AABR07035218.1	-
ENSRNOG00000029811	0.048928696	0.198413906	0.179155768	0.106804917	0.260854049	0.140466904	0.272277942	0.080501621	0.237778419	0.219785684	0.260160761	0.181948904	0.158758389	0.114739058	0.175482058	0.115026334	0.368669602	0.27691425	ENSRNOG00000029811	11:+:32440237-32447259	171138	P63161	Kcne2	potassium voltage-gated channel subfamily E regulatory subunit 2
ENSRNOG00000038574	0.108253702	0.115522779	0.022758565	0.087059227	0.018225286	0.065427379	0.039165922	0.078742542	0.130531057	0.094498041	0.16573008	0.177973052	0.110920917	0.30563135	0.167189139	0.130595259	0.187331754	0.153640928	ENSRNOG00000038574	7:+:44146237-44181201	65053	O88869	Rassf9	Ras association domain family member 9
ENSRNOG00000038572	3.686433991	4.16100119	4.198861817	3.941388378	3.618743862	4.871629842	1.100002885	1.081014221	1.836759706	6.880215455	6.682792171	5.59533615	6.006555787	6.748223545	7.996581653	3.036197336	2.851531809	3.53987339	ENSRNOG00000038572	14:-:69899128-69927938	305392	D3ZD72	Ncapg	non-SMC condensin I complex, subunit G
ENSRNOG00000015541	0.096342397	0.081392554	0.11224318	0.0525757	0.205452478	0.09219483	0.06307356	0	0.133769838	0.216383038	0.286266342	0.143305628	0.184718828	0.112962708	0.204177179	0.268958148	0.131986177	0.192442701	ENSRNOG00000015541	4:-:157352372-157358262	60449	P52287	Gnb3	G protein subunit beta 3
MSTRG.2703	0	0	0	0	0	0	0	0	0.6395137	0	0	0	0.217374923	0	0	0	0	0	-	-	-	-	-	-
ENSRNOG00000011653	18.34069154	19.91991746	20.72627824	20.76191391	20.7139382	19.00122579	21.73616811	21.25675806	23.69661261	21.42588386	18.79243849	21.66670458	19.99355259	23.17781221	20.26174644	22.94639719	22.51911778	22.11133316	ENSRNOG00000011653	4:+:148139528-148197365	297530	Q80X08	Washc2c	WASH complex subunit 2C [Source:RGD Symbol;Acc:735230]
ENSRNOG00000011652	8.985059445	9.763831748	9.823823408	9.743035728	10.07723233	8.679317836	9.338273686	9.355874389	9.775744982	9.857325743	9.896438599	9.043183907	10.0406747	10.62977155	10.60636854	10.77774619	10.39069852	10.52316036	ENSRNOG00000011652	3:-:119361655-119405453	311401	A0A0G2JYA3	Sppl2a	signal peptide peptidase-like 2A
ENSRNOG00000011657	0.362595424	0.537255714	0.487430544	0.319643501	0.356881595	0.54716958	0.588895967	0.316642383	0.450207453	0.390325027	0.431830585	0.404510108	0.654073349	0.453763545	0.491076465	0.418015893	0.515850358	0.445710586	ENSRNOG00000011657	15:+:61731735-61733742	306073	M0R4Q5	Kbtbd6	kelch repeat and BTB domain containing 6
ENSRNOG00000011654	5.220343399	5.69043389	5.120817903	5.605222088	5.007986528	6.439763647	1.413943769	1.634180701	2.389393391	8.324676208	7.477565332	6.528148583	6.288871093	6.974057284	8.856749248	3.380365243	2.745181842	3.621965301	ENSRNOG00000011654	2:+:127686925-127705518	310344	A0A0G2JZ86	Plk4	polo-like kinase 4
ENSRNOG00000011659	0.248132487	0.390807896	0.2433627	0.270820316	0.207879764	0.292572706	0.243671525	0.433035035	0.29992383	0.326112626	0.291034269	0.415223521	0.388179333	0.261065396	0.212368124	0.300781578	0.355109645	0.380581832	ENSRNOG00000011659	1:+:142883040-142931940	365298	D3ZH28	Alpk3	alpha-kinase 3
MSTRG.3848	0.403508984	0	0	0	0.344197043	0	0	0.477998676	0	0.167311913	0.151448051	0	0	0	0	0	0	0.161200803	-	-	-	-	-	-
ENSRNOG00000039191	0.148363038	0.188011411	0	0.080964257	0.118645404	0.070987984	0.182119683	0.073229819	0.193124667	0.076896998	0	0.041378314	0.098466521	0	0	0.196192267	0.19054958	0.111132474	ENSRNOG00000039191	16:+:21282467-21288406	498608	F1M695	Yjefn3	YjeF N-terminal domain containing 3
MSTRG.3842	0	0.116192591	0.152603474	0.208485724	0.203677309	0	0.150068606	0.037713856	0.079568417	0.039602479	0.107542579	0	0.067614574	0	0.224211355	0	0	0.267091917	-	-	-	-	-	-
MSTRG.3843	0	0	0	0.286537567	0	0.167487274	0.343750901	0.259164907	0.273392107	0.725715421	0	0.195253918	0	0.461735067	0.513584136	0.154297043	0.449577916	0.174802121	-	-	-	-	-	-
MSTRG.3840	0	0	0	0	0.151185283	0	0	0	0	0.073490169	0	0	0	0.062343975	0	0	0	0.6372533	-	-	-	-	-	-
MSTRG.3841	0.767913994	0.703420197	0.665638129	0.642422755	0.839579187	0.749775992	0.677549104	0.615685006	0.661661669	0.929368301	1.122884842	0.869727919	0.858909322	1.240891568	1.441238333	1.116849421	0.752967913	1.00053775	ENSRNOG00000050534|ENSRNOG00000058389	1:+:236580034-236585035|1:+:236547584-236579222	64043|-	Q64165|-	Gcnt1|AABR07006475.1	glucosaminyl (N-acetyl) transferase 1, core 2|-
MSTRG.3846	0	0	0	0	0	0	0	0.191974005	0	0	0	0	0.946486645	0	0	0	0	0	-	-	-	-	-	-
MSTRG.3847	2.397101613	2.146263058	3.053732863	2.408443759	3.511429389	2.122398735	4.037010587	3.46106095	2.157975029	2.124894753	1.860357567	1.749475103	2.269915898	1.684409524	1.632512774	3.762379097	3.613887121	3.669446114	ENSRNOG00000017619	1:+:238222521-238264330	24188	P51647	Aldh1a1	aldehyde dehydrogenase 1 family, member A1
MSTRG.3845	4.039734764	3.837855504	3.718872261	3.833456486	4.100802083	3.611621832	3.221069762	3.985374019	3.757815557	4.062569693	3.77490617	4.018533568	3.749702483	4.041116365	3.953905914	4.171153498	3.474329565	4.192303079	-	-	-	-	-	-
MSTRG.18719	0	0	0	0	0	0	0	0	0	0	0	0	0	0	0.542399088	0	0	0	-	-	-	-	-	-
MSTRG.18718	0	0	0	0	0	0	0	0.08154648	0	0	0	0	0.073099532	0	0.161599728	0	0.084876067	0.57751733	-	-	-	-	-	-
MSTRG.18715	0	0	0.091687169	0.400839437	0	0	0	0.634458352	0.19122508	0	0	0	0.162496664	0	0.089807062	0.161885422	0.188675322	0	-	-	-	-	-	-
MSTRG.18714	0	0	0.386251197	0	0.082483684	0.518192671	0.07596705	0.534557452	0	0.080189549	0.290345158	0	0	0	0	0.204592764	0.397416942	0	-	-	-	-	-	-
MSTRG.18717	0	0.686848137	0	0	0.240799141	0.108056306	0.110887388	0	0.117588003	0	0	0.125970269	0.099922344	0.099297864	0.110448201	0.298639438	0	0.112775562	-	-	-	-	-	-
MSTRG.17230	0.25003146	0.506959339	0	0	0.266599049	0.478535068	0.245536358	0	0	0	0.234609257	0	0	0	0	0	0.256901666	0.374575973	-	-	-	-	-	-
MSTRG.18710	11.42425624	11.26198263	11.12014604	12.30032788	11.84487048	10.91959216	13.9016424	13.47094296	15.59444653	12.42691987	13.54750369	11.73395548	12.31315355	13.15111191	13.91223757	15.01252534	14.37959663	14.43332562	ENSRNOG00000010843	2:-:142674345-142686577	310416	D4A2F6	Nhlrc3	NHL repeat containing 3
MSTRG.18713	0	0	0	0	0.206637325	0	0	0.669584074	0.302717904	0	0.090921235	0	0	0.085210624	0	0.170847937	0.298681522	0.09677626	-	-	-	-	-	-
MSTRG.18712	0.068426447	0.121397716	0.153745437	0.205378178	0.036480261	0.114591171	0.4031776	0.455952922	0.26721281	0.017732814	0.064205832	0.114504436	0.060551597	0.075216464	0.066930126	0.271457229	0.333956473	0.153766068	-	-	-	-	-	-
ENSRNOG00000037687	0.220035352	0.239392068	0.23580717	0.257726392	0.246059988	0.231105476	0.242430686	0.169531663	0.19560442	0.161331907	0.095678133	0.083819236	0.18996352	0.061352302	0.08398974	0.056774688	0.104769403	0.187599056	ENSRNOG00000037687	7:-:81924050-82059789	500863	D3ZCB0	Rspo2	R-spondin 2
ENSRNOG00000018075	100.8254717	90.16005634	93.37490407	88.55188358	98.40548262	83.48361105	106.4842975	89.74916244	106.7269521	85.03131373	108.6144447	88.8004119	110.9192767	101.7082175	106.1876241	98.86283598	110.7891369	97.53798687	ENSRNOG00000018075	16:-:7080454-7082193	290555	D3ZFK5	Spcs1	signal peptidase complex subunit 1 [Source:RGD Symbol;Acc:1309125]
ENSRNOG00000018077	23.00129922	22.521608	22.72847426	21.11695036	22.039535	21.61787895	21.2368978	20.22836525	23.3480638	23.9543961	27.09763115	25.52065242	24.74912307	26.20475378	24.74377924	23.04956657	22.17401458	23.3292527	ENSRNOG00000018077	16:+:73615949-73649767	290843	Q0ZFS7	Gpat4	glycerol-3-phosphate acyltransferase 4
ENSRNOG00000049605	0.538927914	0.714471193	0.724471157	0.384595204	0.574638364	0.595069515	0.651371064	0.757096596	0.669146237	1.203258729	1.497609353	1.364320491	1.21060616	1.275951826	1.419230773	1.333967034	1.576018513	0.972991818	ENSRNOG00000049605	1:+:80487938-80491039	365511	M0R3W4	Zfp296	zinc finger protein 296
ENSRNOG00000049607	0	0.034537376	0	0	0	0	0	0	0	0	0	0.076011258	0	0.02995848	0	0	0	0	ENSRNOG00000049607	7:+:60087429-60088250	314848	D4AAU8	LOC100911101	leucine-rich repeat-containing 10
MSTRG.6311	2.076123295	1.753962771	1.948681685	2.015643572	2.080698322	1.894338822	1.872849739	1.799259817	2.006970407	2.085389141	2.518139362	2.419353141	2.033017708	2.175992844	2.274725139	1.755793938	2.509368231	2.165938918	ENSRNOG00000059008	10:+:85301875-85330397	287659	A0A0G2K9S1	Socs7	suppressor of cytokine signaling 7
MSTRG.28937	0.280035235	0.141948615	0	0.305640071	0.373238668	0.06699491	0.137500361	0.552885136	0.145809124	0.217714626	0.065690592	0	0.247807412	0.246258702	0.068477885	0	0.071932467	0.069920848	-	-	-	-	-	-
MSTRG.28934	0.50761674	0.257308668	0.337940624	0	0	0.647684926	0.498490733	0.417586961	0.528613137	0.613898241	0.714459611	0.283147675	0.074866288	0	0.744774578	0.522092714	0.173854904	0.168992987	-	-	-	-	-	-
MSTRG.28935	0.721120777	0.121844305	0	0.262351992	0	0.230025441	0	0	0.375474138	0.124586338	0.225547097	0	0.42542045	0	0.117558601	0.105955051	0.123489213	0	-	-	-	-	-	-
MSTRG.28932	0.753495997	0.612254431	0.769357267	0.702266816	0.5657069	0.623836505	0.548726623	0.537674248	0.749396886	0.725496017	0.593154998	0.532063482	0.526931009	0.409479854	0.494106274	0.604562031	0.565427027	0.510155136	-	-	-	-	-	-
MSTRG.28933	0	0	0	0	0	0	0	0.099083358	0.209045338	0	0	0	0.532919166	0	0	0	0	0	-	-	-	-	-	-
MSTRG.6317	3.802107666	3.887002233	3.892740803	3.944447393	3.938822817	4.247383433	3.497936857	3.59134335	3.442570703	4.538703277	4.138404027	4.170179429	3.927660717	4.321933493	3.859893921	3.5600564	3.659848235	3.869280038	ENSRNOG00000053285	10:+:85608544-85625854	303504	A0A0G2K809	Mllt6	MLLT6, PHD finger containing
ENSRNOG00000054576	0.036629854	0	0	0	0	0.070105857	0	0	0	0	0	0.061296194	0	0	0	0.064584766	0.075272692	0.036583832	ENSRNOG00000054576	7:-:104474418-104486710	299908	D3ZJF3	Gsdmc	gasdermin C
MSTRG.6319	0.33739185	0.570074759	0.224615154	0.490988066	0.479664152	0.215244689	0.220884113	0	0.468463048	0.349742372	0.527635278	0.627321824	0.199042098	0.197798154	0.220009268	0.69402686	0.231108326	0	-	-	-	-	-	-
MSTRG.6318	16.70503076	18.37780633	16.82388312	19.02714488	17.18281065	20.83129226	19.02649939	22.10466498	21.0434028	19.46808613	17.93239294	20.08792846	18.98178117	17.67086504	17.24431134	20.05400421	21.09818371	19.46332278	-	-	-	-	-	-
MSTRG.28938	0.595819649	0	0	0	0	0	0.097517986	0	0	0	0.18635629	0	0.175749938	0	0	0	0	0	-	-	-	-	-	-
MSTRG.28939	0	0	0	0	0	0	0	0	0	0	0	0	0	0	0	0	0.735076301	0	-	-	-	-	-	-
MSTRG.16185	0	0	0	0	0	0	0	0	0	0	0.121088649	0.575864089	0	0	0	0.22753481	0	0.128886356	-	-	-	-	-	-
ENSRNOG00000016384	1.199902581	0.98138765	1.047731357	0.948996287	0.828217454	1.053946	0.80263096	1.052896553	1.297824946	1.394046597	1.359772139	1.409740561	1.574764554	1.432388643	1.485506588	1.420644271	0.994636466	1.395232823	ENSRNOG00000016384	8:-:107275725-107380933	85243	Q9Z1L0	Pik3cb	phosphatidylinositol-4,5-bisphosphate 3-kinase, catalytic subunit beta
MSTRG.16182	0.411144717	0.463127618	0.41057305	0.299158308	0.633227104	0.306012637	0.224307277	0.947030004	0.761156926	0.189420012	0.085729973	0.203854009	0.282977469	0.200863542	0.268102649	0.241639741	0.187751952	0	-	-	-	-	-	-
ENSRNOG00000037352	2.485358231	2.53809292	2.245530853	2.325090267	2.989792192	2.691993115	3.21847398	3.136490773	3.545683499	2.651833984	3.006903564	2.681250158	2.916329106	3.394463257	3.695490532	3.43506551	3.750964772	4.009765157	ENSRNOG00000037352	8:+:69484174-69489891	292328	D3ZPT1	RGD1562747	similar to RIKEN cDNA 1110012L19
MSTRG.21031	0	0.734216974	0	0	0	0.115508465	0	0	0.251395041	0.125123348	0.113259641	0	0	0	0	0	0	0.241106373	-	-	-	-	-	-
MSTRG.33374	0.259952621	0.413392399	0.290131314	0.244779089	0.190219925	0.268272299	0.240262734	0.120761224	0.196393796	0.317021662	0.310876482	0.40941484	0.225525494	0.291350849	0.339024111	0.354989921	0.345652915	0.320714484	-	-	-	-	-	-
MSTRG.33375	0.132655251	0.161381656	0.37091825	0.173741395	0.240456934	0.088861083	0.195405534	0.170239383	0.041442669	0.041253364	0.13692023	0.073994853	0.140866364	0.116654999	0.0648772	0.210504729	0.149930295	0.06624429	-	-	-	-	-	-
MSTRG.33376	0.145920776	0.147933185	0.225200366	0.37643969	0.480913869	0.139638845	0.416865139	0.353574104	0.248656014	0.165013454	0.099578349	0.221984558	0.211299546	0.093323999	0.194631601	0.152031194	0.081780161	0.079493148	-	-	-	-	-	-
MSTRG.33377	32.244736	27.76922249	31.88351176	33.50330734	33.82085539	24.08302483	31.09226462	25.26296956	16.06187414	19.46686365	14.41172876	18.94198973	17.72055577	12.5883852	8.994215366	13.7562023	13.31000333	12.72922616	ENSRNOG00000005574	8:+:32018560-32037531	300475	D4AAT1	Adamts8	ADAM metallopeptidase with thrombospondin type 1 motif, 8
MSTRG.33370	0.297909825	0.201345553	0.099165201	0.325149012	0.635299861	0	0.195035972	0	0	0.102938358	0.559068869	0.443129459	0	0	0.291395254	0.087544422	0.102031867	0	-	-	-	-	-	-
MSTRG.33371	0	0	0	0	0	0	0	0	0	0	0	0	0	0	0	0.246875269	0	0.559366786	-	-	-	-	-	-
MSTRG.30939	1.25907315	0.880301488	0.563627328	0.75817692	1.24991554	0.830944615	0.852715415	1.028623508	1.220727546	1.305162618	0.570336923	1.114006848	0.806814831	1.107209669	1.274007159	1.339633242	0.84757635	1.344214756	-	-	-	-	-	-
MSTRG.33373	6.395365939	5.82948989	5.284507688	6.43756564	6.42442285	5.94798064	5.892625299	5.871315775	6.615838868	7.199594006	7.423375983	5.887853251	7.144390966	7.533786311	7.514204255	6.899950861	6.987673576	6.904936841	ENSRNOG00000014719	8:+:31497639-31534077	315478	D3ZXB9	Snx19	sorting nexin 19
MSTRG.30937	4.820278638	5.072917714	4.721889222	3.106505639	2.79011201	1.976898971	3.06558181	2.673788771	3.107407551	4.473262268	3.618367038	6.811480933	3.981168265	8.074055815	4.535256633	2.711580822	2.499948019	5.226869964	-	-	-	-	-	-
MSTRG.30935	21.27566688	24.67185845	0.498165482	34.91978278	7.863709251	44.783694	29.87008315	27.4046821	31.67504889	32.85810217	30.66615217	1.970400633	30.85363353	37.53755665	2.584817607	39.11730909	26.43180476	48.38239915	-	-	-	-	-	-
MSTRG.30933	0.700662401	0.605523214	0.464547071	0.614288904	0.796079194	0.692482248	0.94186055	0.771045718	0.807392604	0.613196787	0.506555837	0.640701945	0.77757453	0.424235664	0.595459868	0.936667858	0.920546742	0.923482901	-	-	-	-	-	-
MSTRG.33379	2.930954468	2.925188377	3.090663102	3.053085742	2.859607322	2.647824842	3.155648189	3.073249805	2.957300011	2.780072524	2.513626993	2.602256118	2.585582763	2.844528395	2.878744919	2.996241061	2.699417943	3.021308668	ENSRNOG00000005578	8:+:32165810-32217476	363035	Q3SWU4	Zbtb44	zinc finger and BTB domain containing 44
MSTRG.30931	0	0.090413131	0	0	0	0.341375335	0.087579848	0	0	0.277343473	0.334729131	0	0.236758674	0	0.174465949	0.235868091	0.458168577	0.534426865	-	-	-	-	-	-
ENSRNOG00000008225	0.479277909	1.11060041	0.410238435	1.569301098	0.292020474	0.458644858	0.739610742	0.878668309	0.713003049	1.135593813	0.770940934	0.916595408	0.727063313	0.541889565	0.535768292	0.482885611	0.492447204	1.709556191	ENSRNOG00000008225	6:+:76661416-76661824	-	-	AABR07064349.1	-
ENSRNOG00000041433	0.414867015	0.420588489	0.207145086	0.226400053	0.22117847	0.595510307	0.203704238	0.409544545	0.648040549	0.215026791	0.194638791	0.462824101	0.183561046	0.182413854	1.014487182	0.548611709	0.426266469	0.621518651	ENSRNOG00000041433	17:-:10572238-10572372	-	-	AABR07027009.1	-
ENSRNOG00000041435	0	0	0	0	0	0.422015178	0	0	0	0	0	0	0	0	0	0.388779951	0	0.660669432	ENSRNOG00000041435	X:-:71469960-71470086	-	-	AABR07039202.1	-
ENSRNOG00000041438	0	0	0.245303392	0	0	0	0	0.242493481	0	0	0	0	0	0	0	0	0	0	ENSRNOG00000041438	20:+:45977029-45977142	-	-	AABR07045391.1	-
ENSRNOG00000059059	3.444990254	3.846534763	3.402499421	3.214010858	3.250585501	2.872178125	2.409847911	1.667786304	2.123004428	6.90738237	7.421464933	6.275501717	6.965668417	7.187732937	6.840864529	4.850970062	4.926416316	5.5144855	ENSRNOG00000059059	2:-:58506151-58534211	294790	B2GUZ0	Skp2	S-phase kinase associated protein 2
MSTRG.27805	0	0	0	0	0	0	0	0	0.227826756	0.604762851	0.0684277	0.325423196	0	0.128259741	0	0	0.149859305	0.145668434	-	-	-	-	-	-
ENSRNOG00000048492	0	0	0	0	0	0	0	0	0.027177842	0.027053697	0	0	0	0	0	0.046015894	0	0	ENSRNOG00000048492	15:-:17095862-17096934	-	-	AABR07017197.1	-
ENSRNOG00000047179	126.4743314	115.8294117	122.5547402	118.8373942	120.8034375	100.5137189	118.8296365	103.5277817	101.2002355	100.6538479	98.38170269	100.8372478	96.58098223	95.35656446	95.74601268	91.77521948	87.24443121	89.10805285	ENSRNOG00000047179	8:-:32298532-32328839	64312	P15943,M0RDX2,M0RBX7	Aplp2	amyloid beta precursor like protein 2
ENSRNOG00000022896	6.728239313	6.977188246	6.669661591	6.361617319	6.733898962	6.869005029	5.941709752	6.57501465	6.968039964	6.80847207	7.619819611	8.179614067	7.540542384	7.981057614	7.623720509	8.46274299	7.786748857	8.596649059	ENSRNOG00000022896	7:-:123980251-123990139	362967	D4AE65	Rrp7a	ribosomal RNA processing 7 homolog A
ENSRNOG00000022893	0.012507157	0	0	0	0	0	0	0	0.032561216	0	0	0	0	0.010998602	0.012233655	0.013782675	0.016063525	0	ENSRNOG00000022893	12:+:31530699-31620760	266780	D4A2L1	Rimbp2	RIMS binding protein 2
MSTRG.27809	15.10952766	14.54897422	14.01219132	14.9879094	14.47197687	16.92301921	13.04440342	14.85657136	14.67444636	15.92125493	17.22095492	17.30147331	15.89641277	16.92918877	17.20000471	15.30873014	15.65800092	15.24005373	ENSRNOG00000019609	5:-:136707510-136715981	313536	D4A2A5	B4galt2	beta-1,4-galactosyltransferase 2
ENSRNOG00000016311	0	0	0	0	0	0	0	0	0.015616829	0	0	0.016730075	0	0	0	0	0.025680995	0	ENSRNOG00000016311	19:-:15391581-15431274	83511	Q9WTR4	Slc6a2	solute carrier family 6 member 2
ENSRNOG00000046803	0.043561037	0.119867719	0.149144462	0.040752009	0.079624249	0.041685722	0.036666763	0.030715841	0.025921622	0.077409645	0	0.041654169	0.049561482	0.027362078	0.121738462	0.060347288	0.025575988	0.037291119	ENSRNOG00000046803	5:-:171624796-171648563	687105	B2GUW2	Arhgef16	Rho guanine nucleotide exchange factor 16
ENSRNOG00000021273	9.000062905	9.48854378	9.600676274	8.433704632	9.500620642	8.240015615	10.30885056	9.342871812	9.949328431	10.19882421	8.852422031	8.921120177	9.382227165	11.64132047	9.931124256	10.04663527	9.293520816	8.540065096	ENSRNOG00000021273	3:+:125503638-125522441	366196	Q5U2V5	Crls1	cardiolipin synthase 1
ENSRNOG00000021270	4.553574664	5.035158417	4.940570198	5.148174094	5.019195811	5.230888994	5.48114645	5.576268607	5.332162117	6.632267176	6.571312742	6.708964802	7.149435123	7.746800345	7.357555239	8.045677716	7.481963591	8.433677608	ENSRNOG00000021270	3:-:125458692-125470413	311441	D3ZVK3	Trmt6	tRNA methyltransferase 6
ENSRNOG00000021276	0.517284874	0.471088077	0.66540657	0.631566834	0.560909708	0.65442742	0.714623039	0.666439503	1.196054802	0.863405949	0.666366682	0.449927625	0.713784657	0.609093221	0.797550819	1.29080056	0.828777323	1.304722152	ENSRNOG00000021276	3:+:126335863-126346318	29373	P49001	Bmp2	bone morphogenetic protein 2
ENSRNOG00000021274	0	0.01696935	0	0	0	0	0.01643758	0.016523764	0.017430858	0	0.015706059	0	0	0	0	0.019675256	0	0.016717477	ENSRNOG00000021274	3:-:125566643-125607735	296179	D3ZTV0	Fermt1	fermitin family member 1
MSTRG.12876	0	0	0	0	0	0	0	0	0	0	0	0	0	0	0	0	0	0.611807422	-	-	-	-	-	-
MSTRG.35438	0	0	0.525156557	0	0.280367075	0.125812037	0	0.129785243	0.27381995	0	0	0	0	0.115614414	0.128596967	0.115903882	0.405253333	0.656533786	-	-	-	-	-	-
MSTRG.32428	0.036227068	0	0.036176697	0.355855193	0.193137733	0.104002447	0.071151545	0.50067218	0.188627585	0.225319148	0.135970178	0.242488695	0.03205788	0.063715059	0.177174346	0.383247507	0	0	-	-	-	-	-	-
MSTRG.32423	5.730051232	7.874378131	6.238750741	6.515145162	5.992506283	8.020822429	5.671492934	6.531195079	6.984021299	6.603507527	7.664408108	7.250999993	7.691758944	7.217143032	7.331719953	6.522524424	6.857672564	6.039352708	-	-	-	-	-	-
MSTRG.35430	0.846027901	1.307985727	0.781487694	1.223483668	0.789326488	1.012007697	0.560802075	1.190122837	0.770894158	0.876997488	0.873228414	1.297760178	0.823529165	1.004378393	1.034409136	1.174708606	1.086593151	1.563185126	-	-	-	-	-	-
MSTRG.35435	0.198656868	0.187011096	0.340081115	0.201333718	0.090780117	0.359840913	0.174183381	0.175096635	0.273369018	0.250056492	0.372807008	0.443241729	0.238578203	0.099826178	0.346987002	0.512890095	0.488419079	0.559791944	ENSRNOG00000010592	9:+:19880473-19907458	85262	Q9EPH7	Slc25a27	solute carrier family 25, member 27
MSTRG.32426	0.109817739	0.055666124	0.219330091	0	0	0	0.10784342	0	0	0.113837713	0	0.367536786	0	0	0	0.145220746	0.733429071	0.438719048	-	-	-	-	-	-
MSTRG.35437	0.205908261	0	0.205621961	0.449470693	0.109776079	0	0.202206413	0	0	0	0	0.689131474	0.182211333	0	0	0.181525933	0.211566078	0.30847433	-	-	-	-	-	-
MSTRG.35436	0	0	0	0	0	0	0.625001639	0	0.132553749	0	0	0	0	0	0	0.112216031	0	0	-	-	-	-	-	-
MSTRG.208	0.265436242	0.302734013	0.397600758	0.434559343	0.176890364	0.381013704	0.358413262	0.163769294	0.34551925	0.584699628	0.435861748	0.259104725	0.117444271	0.087532714	0.194723843	0.263255618	0.340912164	0.033137843	-	-	-	-	-	-
MSTRG.204	1.520024241	2.133674379	1.795221377	2.105662284	1.807753048	1.734314987	2.023752698	1.890082275	1.369814313	1.318105253	2.029688439	1.320715435	1.746033438	1.310980566	1.386712907	2.254862842	2.042341431	2.423144217	ENSRNOG00000046617	1:+:17602281-17625197	103690149	M0RE04	LOC103690149	jouberin-like
MSTRG.206	0	0	0	0	0	0	0	0	0	0.134391745	0	0	0	0	0	0	0.666041357	0	-	-	-	-	-	-
MSTRG.207	0.978846567	0.949200465	1.359979898	1.532845341	0.635299861	0.651622221	0.668694763	0.966288611	0.709102121	0.749979463	1.198004718	1.044519438	0.79087472	0.935633368	0.416278935	0.600304605	0.655919148	1.572687771	-	-	-	-	-	-
MSTRG.201	0	0	0	0.296737933	0	0	0	0	0.424686768	0	0	0	0.481179442	0.717258356	0	0	0	0	-	-	-	-	-	-
MSTRG.202	0	0	0	0	0	0	0	0	0	0.686487561	0	0	0	0.166391015	0	0	0	0	-	-	-	-	-	-
MSTRG.203	5.171382391	5.492353908	4.978596562	5.421092349	4.835320259	5.046571917	4.740762391	5.471975833	5.394961764	4.734549587	5.131430353	4.742852755	4.543341475	4.976656703	5.521860298	4.792501486	5.027037485	5.32730272	ENSRNOG00000047605	1:-:17446417-18058055	360302	A5I9F0	Ptprk	protein tyrosine phosphatase, receptor type, K
MSTRG.9992	0	0.645220977	0	0.138927305	0	0	0	0	0	0	0	0	0.225279466	0	0	0	0	0	-	-	-	-	-	-
MSTRG.9990	0	0	0.542416551	0	0	0	0.118534794	0	0.12569752	0.187685023	0.226519283	0	0.16022031	0.159218989	0.177097978	0	0.248042988	0.060276593	-	-	-	-	-	-
MSTRG.9991	0.08460279	0.171539112	0.168970312	0.09233839	0	0	0	0	0.176204379	0.175399498	0	0	0	0.297593598	0	0.074584673	0.608492164	0	-	-	-	-	-	-
MSTRG.9996	0.503197456	0.415227875	0.584299763	0.740790811	0.57397338	0.391946817	0.620561594	0.508293898	0.341216503	0.339657865	0.307452834	0.143605054	0.414220497	0.308723822	0.331944615	0.257913988	0.228452464	0.222063705	-	-	-	-	-	-
MSTRG.9995	0.20864786	0.226634297	0.183553256	0.233147473	0.206582339	0.171141866	0.321980621	0.215779191	0.108639049	0.283231138	0.177132695	0.249392976	0.224200426	0.166007286	0.272113645	0.109488766	0.234798188	0.26296292	-	-	-	-	-	-
ENSRNOG00000056322	0	0	0	0	0	0	0	0	0	0	0	0.052373222	0	0	0	0	0	0	ENSRNOG00000056322	1:-:178595805-178608096	-	-	AABR07071969.1	-
ENSRNOG00000056323	0.200025168	0.202783736	0.199747048	0.436628673	0.426558478	0	0	0	0.416597496	0.414694526	0.187687406	0	0	0	0	0.529018433	0.205521333	0.599321556	ENSRNOG00000056323	6:-:145777852-145777991	-	-	RF00409	predicted gene, 27991 [Source:MGI Symbol;Acc:MGI:5531373]
MSTRG.12875	0	0	0	0	0	0	0	0.234273363	0	0	0	0	0	0	0.580321058	0	0.121919435	0.237019824	-	-	-	-	-	-
MSTRG.9999	0.349316302	0.354133759	0.271312691	0.423617562	0.206923724	0.259994105	0.59078464	0.268204848	0.242509977	0.241402219	0.109256702	0.151548432	0.034346142	0.119460216	0.227785064	0.102650839	0.179457297	0.058146236	-	-	-	-	-	-
ENSRNOG00000056327	0.080935039	0.054700815	0.040411252	0.088335281	0.071914965	0.103267683	0.132466629	0.119845044	0.126424096	0	0.050628587	0.075242358	0.131304506	0.106759553	0.158330369	0.059459361	0.097018741	0.067361125	ENSRNOG00000056327	1:-:64816762-64830953	-	-	AABR07002010.1	-
ENSRNOG00000053136	0.039441582	0	0.078773484	0	0.042055061	0.037743611	0	0.116806719	0	0	0.111026353	0.132002649	0	0.104052973	0	0.069542329	0.081050667	0.039392027	ENSRNOG00000053136	16:+:83161880-83187148	-	-	AABR07026557.1	-
ENSRNOG00000056325	18.6278945	17.1696185	19.2707504	18.42688408	19.73067849	14.92523473	19.90250657	16.1446635	19.9673161	18.06752804	20.80270983	17.36027281	20.28932936	19.75958751	18.51359302	23.91070099	22.27235592	21.08626209	ENSRNOG00000056325	2:+:46980976-46992883	294753	Q6AY59	Mocs2	molybdenum cofactor synthesis 2
ENSRNOG00000017167	0	0	0.03236642	0.035375008	0	0.031016162	0	0	0.033752112	0	0.060824622	0	0.057362827	0	0	0.028573526	0.066604136	0.064741526	ENSRNOG00000017167	11:+:40509078-40509941	-	-	AABR07033851.1	-
ENSRNOG00000017166	9.5731427	10.48158025	9.94222522	10.93907983	10.33174339	8.475931484	10.26756557	10.02556281	10.0904768	10.02712627	8.748330928	8.506662955	10.1067708	11.6394571	10.79686983	11.71263166	10.84546583	11.70613012	ENSRNOG00000017166	5:+:141560192-141567399	100361133	D4A7F2	Mycbp	Myc binding protein
ENSRNOG00000017165	4.646602353	5.045666106	5.382564245	4.891142729	4.536115966	4.841814998	6.043526174	5.606320513	8.451767781	7.642489833	7.731724552	6.635177381	7.25512852	8.735282878	8.463785762	9.048451963	8.402730609	6.435193109	ENSRNOG00000017165	17:+:69365453-69379947	307091	Q5U1Y4	Akr1e2	aldo-keto reductase family 1, member E2
ENSRNOG00000017164	33.44919592	32.27935938	30.65761733	27.37181375	32.33866924	30.1765394	30.10359139	24.33903511	25.58697437	30.84501553	23.73968454	29.62009653	28.26814493	24.17906449	20.82849085	22.07463442	23.48555713	20.58428134	ENSRNOG00000017164	1:-:277730760-277827269	292130	A0A0G2K4S9,F1M5W8,M0R484	Afap1l2	actin filament associated protein 1-like 2 [Source:RGD Symbol;Acc:1310668]
ENSRNOG00000057498	0	0.050635653	0	0	0	0	0	0	0.034675178	0.103550357	0.031244039	0	0	0	0	0.029354967	0	0	ENSRNOG00000057498	6:-:44006624-44009412	-	-	AABR07063724.1	-
ENSRNOG00000057493	4.611021944	5.244687781	4.941533385	4.664386625	5.156389631	9.686011022	5.080334608	8.659646704	6.558482666	5.129554784	5.065298665	4.391252768	5.772220851	4.549357553	4.730199272	5.05648141	6.124370648	4.492905909	ENSRNOG00000057493	19:+:26787846-26789983	-	-	AABR07043249.1	-
ENSRNOG00000057490	0	0	0	0	0	0.191414027	0	0	0	0	0.187687406	0	0	0	0	0	0.411042666	0	ENSRNOG00000057490	10:-:55950797-55950936	-	-	RF00602	predicted gene, 22442 [Source:MGI Symbol;Acc:MGI:5452219]
ENSRNOG00000057496	0	0	0	0	0	0	0	0	0	0	0	0	0.036657901	0	0.101298646	0	0	0	ENSRNOG00000057496	1:+:128398115-128419758	103691157	-	LOC103691157	uncharacterized LOC103691157
MSTRG.34749	8.153892197	7.775529226	7.124735453	6.702389182	7.281380385	7.888208642	6.380817462	6.187886414	6.10302064	7.316584956	7.86613459	6.893404921	8.218908264	7.977078984	7.801120271	6.638001997	5.4456608	6.60398912	-	-	-	-	-	-
MSTRG.8734	3.873637502	3.206812563	3.116560699	3.378564361	3.553150957	3.205072086	3.571437938	3.965877974	3.66394415	3.366653237	3.63470748	2.764573743	2.978778319	3.019662735	3.234654541	3.675913849	4.058285943	4.28267835	-	-	-	-	-	-
MSTRG.34740	9.721952622	9.39966836	9.151558588	9.312929226	8.07370401	9.174830705	8.913770977	9.942116344	10.05411279	9.576379118	9.759024616	9.444143429	9.697070289	9.536025566	9.253057755	11.28944967	11.19026184	10.01169919	ENSRNOG00000048718	8:+:117246376-117250280	498678	Q4V7C4	Ccdc71	coiled-coil domain containing 71
MSTRG.34741	0.317893456	0.278330618	0.606043674	0.126167212	0.462215069	0.4286568	0.482457406	0.584837218	0.541705722	0.344508869	1.138908098	0.451360966	0.71605857	0.343084879	0.621883784	0.407637183	1.08381219	0.505104167	-	-	-	-	-	-
MSTRG.34743	0	0	0	0	0	0	0	0	0	0.917900928	0	0	0	0	0	0	0	0	-	-	-	-	-	-
MSTRG.34744	20.10563419	19.50691785	20.78797401	18.97671184	20.97158906	19.99133143	20.4374948	19.44720153	20.16911903	20.12068193	20.45245376	20.03749706	20.82235002	21.0814129	20.99043649	20.69757663	21.61086785	22.05368014	ENSRNOG00000049531	8:+:117280705-117291351	361190	Q6J1Y9	Usp19	ubiquitin specific peptidase 19
MSTRG.34745	22.17707187	22.3106228	22.3767928	21.24396234	21.96436692	22.13678129	22.31054746	22.04766386	24.40336826	25.03315166	27.08260708	25.23432746	25.19503051	27.75873887	27.34724276	26.9434122	26.23932962	26.63605609	-	-	-	-	-	-
MSTRG.34746	0.244928777	0.248306615	0	0.445539462	0.348211002	0.937538093	0.320700549	0.241786502	0	0.253894608	0.229821313	0.182161089	0.144494118	0.57436432	0.319430366	0.647777673	0.167772517	0.244621043	-	-	-	-	-	-
MSTRG.34747	10.60739527	11.88640422	10.62089352	11.46922085	11.24240109	11.07784515	10.6180834	10.73658256	10.51593073	13.73727979	11.85748364	12.28324646	12.05245142	12.54302532	11.52365213	11.63929614	12.18492388	12.35974589	-	-	-	-	-	-
MSTRG.8736	3.89558708	3.714618829	3.794510618	4.373754722	4.528231959	3.39939963	3.35519694	4.19234453	4.139848548	4.220237911	4.172139085	3.767042518	4.817692567	3.882014322	3.896290139	4.546220744	4.33891389	4.799583879	ENSRNOG00000001483	12:+:25561777-25592342	360796	D4AE90	Rcc1l	RCC1 like
MSTRG.8731	0	0	0	0	0	0.208544466	0.64202503	0.215130403	0	0.225903633	0	0	0.289269353	0	0.426321462	0.192120832	0.111957146	0.108826223	-	-	-	-	-	-
MSTRG.26938	0	0	0	0.388114376	0	0	0	0	0	0	0	0.297529779	0	0	0.608692309	0.156746202	0	0	-	-	-	-	-	-
MSTRG.26939	0.770518274	1.220538392	0.889673006	0.42048505	1.078316358	0.967768255	0.780311591	1.188489114	0.977911577	1.223045766	1.174861836	1.316243091	1.299763728	1.842176019	1.248264108	1.676968722	1.237015762	1.611245685	-	-	-	-	-	-
MSTRG.26935	0.077464795	0.157066241	0.464142517	0.507286425	0.123896653	0.59303931	0.304288488	0.458825839	0.161337896	0.441652538	0.109030028	0.302468033	0.239924189	0.579031527	0.189427067	0.546335311	0.517356606	0.309469868	-	-	-	-	-	-
MSTRG.26937	2.878786351	3.110723725	2.478855327	2.549352393	2.472174865	3.018791862	2.166826243	2.271781029	2.809372464	3.35942134	3.768767731	3.951953718	3.699187289	4.168737651	4.02141595	3.654878557	3.692931802	4.020072159	ENSRNOG00000012664	5:+:60572577-60588240	313245	B0BN64	Polr1e	RNA polymerase I subunit E [Source:RGD Symbol;Acc:1565773]
MSTRG.26930	0	0	0	0	0	0	0	0	0	0.691157544	0	0	0	0	0	0	0	0	-	-	-	-	-	-
MSTRG.26932	0.466725392	0.47316205	0	0.873257346	0.284372319	0.063804676	0.458334535	0.263278636	0.624896244	0.760273298	0.563062218	0.669442004	0.354010589	0.410431171	0	0.470238607	0	0.532730272	-	-	-	-	-	-
MSTRG.26933	2.786854764	3.133172575	3.161576107	3.314639273	1.756666257	3.274715738	3.610017973	2.431707022	3.482965313	3.201625164	3.088035204	2.739201545	2.875395053	2.953428724	3.046265984	3.554037929	2.630929455	3.144158357	ENSRNOG00000013078	5:+:60250546-60429708	298086	B1WC15	Zcchc7	zinc finger CCHC-type containing 7
ENSRNOG00000057144	0	0	0	0	0.078576562	0.070520957	0.072368611	0	0	0	0	0	0.065212477	0	0	0	0.151436772	0	ENSRNOG00000057144	13:-:82121227-82121606	-	-	AABR07021625.1	-
ENSRNOG00000057146	0	0	0.227354363	0.248487863	0	0	0.223577822	0	0	0	0	0	0	0.200210327	0.222692308	0.200711601	0	0	ENSRNOG00000057146	X:+:22375180-22375302	-	-	RF00001	-
ENSRNOG00000057143	0	0	0	0	0	0	0	0	0	0	0.032906997	0.078248283	0.046551173	0	0.034303261	0.030917379	0.036033797	0.035026098	ENSRNOG00000057143	10:-:70379067-70380663	-	-	AC128859.6	-
MSTRG.35939	0	0	0	0	0	0.194894282	0	0	0.636257994	0	0	0	0	0	0	0	0	0.203406104	-	-	-	-	-	-
ENSRNOG00000058678	0.396446279	0	0	0.157343666	0	0	0.106177885	0.142312776	0.18765653	0.149439469	0	0	0.159464229	0.316935267	0.03525245	0	0	0.071990577	ENSRNOG00000058678	20:-:4964125-4966710	-	-	AABR07072810.1	-
ENSRNOG00000027942	0.179200495	0.181671868	0.254661508	0.368603581	0.396847415	0.224250743	0.338420774	0.353802942	0.287096478	0.200049538	0.32336004	0.13071392	0.250064088	0.369721409	0.397754881	0.315961457	0.25494155	0.426787358	ENSRNOG00000027942	1:-:72927151-72941869	361503	D3ZDV2	Eps8l1	EPS8-like 1
ENSRNOG00000027940	0.182840875	0.185362453	0.038439294	0.24157119	0.071825998	0.147342756	0.170103539	0.132996424	0.040084982	0.099754697	0.036118539	0.139562938	0.110704342	0.059237489	0.018825535	0.050902117	0.118651491	0.096111132	ENSRNOG00000027940	7:+:12652415-12663819	314614	B3DM92	Plppr3	phospholipid phosphatase related 3
ENSRNOG00000058670	0	0	0	0	0	0	0	0	0	0	0	0.043662651	0	0.034417708	0	0	0	0.019544612	ENSRNOG00000058670	AABR07024263.1:+:24346-25776	100911383	A0A0G2K5S1	LOC100911383	uncharacterized LOC100911383
ENSRNOG00000058676	0	0	0	0	0	0	0	0	0	0.169263072	0	0	0	0	0	0	0	0	ENSRNOG00000058676	5:+:148066062-148066536	-	-	AABR07050006.1	-
ENSRNOG00000058677	13.66796819	17.09795111	15.22789286	13.92062055	14.98574326	22.76313866	13.35323452	17.65486412	13.50152236	15.9894138	17.07790549	18.10937214	15.11096643	15.91257612	14.81253117	13.81510287	15.01827157	17.9320218	ENSRNOG00000058677	4:+:45555077-45560943	296913	B2RZB6	Lsm8	LSM8 homolog, U6 small nuclear RNA associated
ENSRNOG00000013481	61.74525212	63.03583187	60.84851873	62.94188432	61.46136227	62.81177487	64.19695939	62.32115264	68.78086667	58.97753007	53.64456545	53.21716677	52.93871476	55.43558069	55.97368802	59.7645272	55.10419071	56.45571211	ENSRNOG00000013481	19:+:2393059-2551245	84407	F1MAH6	Cdh11	cadherin 11
MSTRG.35934	0.511479882	0	0	0	0	0	0	0	0	0	0	0	0	0	0	0	0	0	-	-	-	-	-	-
ENSRNOG00000053796	0.260497893	0	0	0	0	0.249283384	0.127907312	0	0	0	0	0	0	0	0	0	0	0	ENSRNOG00000053796	10:-:57319293-57319507	-	-	RF00012	-
MSTRG.36423	3.031309247	1.240221146	2.818080769	2.088803062	3.614386827	2.541662548	3.094939388	2.646866339	5.519201017	2.753229639	3.818406751	3.26228367	1.90858544	3.945639862	2.677932402	1.940643222	4.784374195	2.215361582	-	-	-	-	-	-
ENSRNOG00000020638	0	0.035822994	0.088216362	0.03856657	0.03767709	0.033814465	0	0.034882343	0	0.03662917	0.198936809	0.157681397	0.109441759	0.031073653	0.086407426	0.031151453	0.090766519	0.0882282	ENSRNOG00000020638	1:+:203515609-203523358	293538	D4A578	Hmx2	H6 family homeobox 2
MSTRG.35935	0.407818304	0.206721284	1.425379417	0.741844832	0.362367639	0.520348812	0.467234235	0.670977106	0.990935791	0.140915616	0.255109095	0.227480292	0.180442291	0.298857648	0.066483383	0.239684727	0.209512039	0.203652956	-	-	-	-	-	-
ENSRNOG00000020637	0	0	0	0	0	0	0	0	0	0.042626456	0.038584782	0	0	0	0	0	0.105627704	0.102673786	ENSRNOG00000020637	1:+:203509731-203511695	293537	D4A585	Hmx3	H6 family homeobox 3
ENSRNOG00000020636	18.53566556	15.99094601	16.55046965	15.86417511	14.97017134	14.72976515	17.00514664	16.81222147	18.27077589	18.30580124	17.91074102	17.4905006	20.29660711	17.48939355	19.6396437	19.48131373	17.1072043	18.64555952	ENSRNOG00000020636	1:-:87199313-87221892	292770	Q6P796	Spint2	serine peptidase inhibitor, Kunitz type, 2
MSTRG.12337	2.148672593	2.219308549	1.787229405	1.699533162	1.735805757	1.819107131	1.712858798	1.537178388	1.942717696	2.646588104	2.058834949	3.023104529	1.530062016	1.902847529	3.412149523	3.11546873	2.529778749	2.448933842	ENSRNOG00000020544	15:-:34563786-34566719	361044	D3ZYY0	Sdr39u1	short chain dehydrogenase/reductase family 39U, member 1
MSTRG.36429	0.057561199	0.189653853	0.531700774	0.047118202	0.306876603	0.110166347	0.056526356	0.099439773	0.614406379	0.343092594	0.432086114	0.321075301	0.394760009	0.189819144	0.520797891	0.07611776	0.620999711	0.589261002	-	-	-	-	-	-
MSTRG.30118	0	0	0	0	0	0	0	0.514311754	0	0	0	0	0	0	0	0	0	0	-	-	-	-	-	-
MSTRG.12336	2.471251114	2.584192734	2.414036968	2.416385177	2.666901936	2.278972137	2.556096447	2.4336397	2.361609309	2.326010965	3.132935929	2.516606051	2.864611327	2.431015395	2.423063616	2.194446834	2.342416219	2.725120238	ENSRNOG00000020506	15:+:34552410-34561727	498517	D3Z8M3	Khnyn	KH and NYN domain containing
ENSRNOG00000028250	0	0	0	0	0	0.024240582	0	0	0	0	0	0	0	0.022275776	0	0.022331549	0	0	ENSRNOG00000028250	13:+:50164563-50175112	498232	Q5FVQ5	Lax1	lymphocyte transmembrane adaptor 1
MSTRG.30111	12.46621834	12.75016908	12.89258484	12.54069052	12.32755403	12.44065289	12.20818723	12.27674081	13.56202256	12.228102	12.04939568	11.47510035	11.56122218	11.79669072	12.41429066	12.01903438	12.75435251	11.68949662	ENSRNOG00000007459	6:+:105611456-105743404	314288	E9PSU6	Pcnx1	pecanex homolog 1
MSTRG.6904	0.340320598	0.07393157	0.703969629	0.371437586	0.285112871	0.325669699	0.167101133	0.095987003	0.202512672	0.176389165	0.707086234	0.406778995	0.430221202	0.577168834	0.380432693	0.492893332	0.374648263	0.364171084	-	-	-	-	-	-
MSTRG.30113	0	0.6269024	0	0	0	0	0	0	0	0	0	0	0	0	0	0	0	0	-	-	-	-	-	-
MSTRG.30112	0.16147007	0.070155823	0.299456035	0.10070513	0.098382515	0.110370526	0.045304896	0.637594061	0.09608509	0.023911546	0.411242586	0.05146726	0.061237417	0.060854704	0.135376379	0.040671379	0.450318572	0.29949622	-	-	-	-	-	-
MSTRG.30115	0.897418088	0.744377296	1.16094788	0.645561694	0.95688282	1.132033432	0.801167432	1.067112607	1.019495693	0.803414013	1.014304845	1.04666339	1.010722148	0.735368303	1.196991431	0.647305876	1.068770807	1.14073343	-	-	-	-	-	-
MSTRG.30114	0.448056376	0.56779446	0.50336256	1.039176241	0.418027308	1.179110408	0.660001731	0.497596622	0.408265546	0.174171701	0.57807721	0.249925015	0	0.04925174	0.273911539	0	0.230183893	0	-	-	-	-	-	-
MSTRG.30117	0.276350561	0	0	0.402157988	0.196441404	0.176302394	0.271382291	0.272805166	0.57556233	0.286466614	0	0.30829566	0.081515596	0	0.36040992	0	0	0	-	-	-	-	-	-
ENSRNOG00000051791	0.1190626	0.193127367	0.095117642	0.285887821	0.279294241	0.227873842	0.257228566	0.188056169	0.17358229	0.049368396	0.335156082	0.23908643	0.042144118	0.167522927	0.139750785	0.377870309	0.122334127	0.309173819	ENSRNOG00000051791	19:+:2391053-2392983	-	-	AABR07042668.1	-
MSTRG.35932	0	0	0	0	0	0	0	0	4.329034599	0	0	4.100798272	0	0	4.040031772	4.513280572	0	3.9783127	-	-	-	-	-	-
MSTRG.28584	0.116197193	0	0	0	0	0	0	0.229412919	0	0	0	0	0	0.102182034	0.795593682	0	0	0	-	-	-	-	-	-
MSTRG.20699	0	0.13714842	0	0.147652208	0	0	0	0	0	0.140234864	0	0	0	0	0.132324415	0	0.277999871	0.675563751	-	-	-	-	-	-
ENSRNOG00000042492	28.59804579	30.91651652	28.36799523	27.35287298	30.00538187	28.70168417	26.74408211	24.14546	26.32025333	26.33434402	25.51813092	24.37857298	26.77048503	27.13939809	25.90007314	27.69115359	25.24880482	27.18425138	ENSRNOG00000042492	13:+:76942928-77075723	360860	Q5BJY0	Rfwd2	ring finger and WD repeat domain 2 [Source:RGD Symbol;Acc:1304773]
ENSRNOG00000042497	0	0	0	0.339600079	0	0	0.203704238	0	0	0	0.097319396	0	0	0	0	0.091435285	0	0	ENSRNOG00000042497	9:+:17782395-17782664	108352018	D4A557	LOC108352018	uncharacterized LOC108352018
MSTRG.20693	0.182631675	0.370300735	0	0.066443494	0.259644291	0.058256443	0.179348296	0.420673473	0.190185813	0.063105689	0.171366762	0	0	0.053534501	0.119091974	0.375679757	0.375299826	0.060800738	-	-	-	-	-	-
MSTRG.20692	0	0.204242611	0.201184077	0	0.429627244	0.28918666	0.098921123	0	0	0	0.189037675	0	0	0.088582267	0.295587992	0.532824321	0	0	-	-	-	-	-	-
MSTRG.20696	6.38144042	6.882470869	6.002714474	6.055400428	6.022367082	7.194797853	5.895730314	6.943055632	6.707103977	6.377004706	7.384870156	7.02821138	7.125159563	7.578944589	7.024394585	7.767706185	6.743252521	6.406713878	ENSRNOG00000000524	20:+:6869767-6905194	294311	Q6P6G2	RGD735065	similar to GI:13385412-like protein splice form I
MSTRG.20695	0	0.135835995	0	0	0	0	0	0.264538342	0	0.138892904	0	0	0.11856814	0	0	0	0.826018755	0.401459416	-	-	-	-	-	-
MSTRG.20694	0.105474665	0.053464638	0.52664005	0	0.168695443	0.10093395	0.310735278	0.260303736	0	0	0.197937754	0	0	0.092752807	0	0.046492518	0	0.052671072	-	-	-	-	-	-
MSTRG.13839	0	0.153624042	0	0.297701368	0.064630072	0.058004251	0	0.059836054	0	0.62832504	0.113749943	0	0.107275936	0	0.059288212	0.053436205	0.062279192	0	-	-	-	-	-	-
ENSRNOG00000053869	5.050114592	5.9699743	5.434524164	5.06415352	4.626604323	4.666963101	3.983571645	4.094445585	3.977475441	4.932597003	3.549686941	4.27117945	4.58992245	4.088279238	4.056958019	3.399356729	3.680919188	3.286644037	ENSRNOG00000053869	3:-:173950613-173953684	689995	D3ZZ26	Ppp1r3d	protein phosphatase 1, regulatory subunit 3D
ENSRNOG00000053866	0	0	0	0	0	0	0	0	0	0.234101749	0	0	0	0	0	0	0	0	ENSRNOG00000053866	18:+:63769627-63769750	-	-	RF00015	-
ENSRNOG00000053867	0	0	0	0	0	0	0	0	0	0	0	0	0	0.206940086	0	0.207458209	0.241789804	0	ENSRNOG00000053867	1:-:218269291-218273206	-	-	AC098981.1	-
ENSRNOG00000053862	0	0	0	0.062824269	0	0	0.056526356	0	0	0	0	0	0	0.050618438	0	0	0	0	ENSRNOG00000053862	8:-:78318492-78324537	-	-	AABR07070635.1	-
ENSRNOG00000010248	0.116943722	0.127676236	0.143730609	0.117818209	0.211018328	0.215210117	0.176678909	0.177605248	0.187355122	0.17717434	0.236342638	0.140497519	0.151247698	0.276872939	0.290365589	0.325148925	0.240314055	0.359374742	ENSRNOG00000010248	2:+:174013288-174111752	116459	Q9JLD2	Serpini1	serpin family I member 1
MSTRG.10523	0	0	0	0	0	0	0	0	0	0	0	0	0	0	0	0.568255095	0	0	-	-	-	-	-	-
MSTRG.10520	0.854394721	0.903513015	0.809075363	0.731542516	0.761791705	0.852854714	0.896898722	0.727097759	0.521568669	0.534456386	0.428492026	0.427278431	0.554014468	0.310899992	0.475490836	0.551930506	0.438935619	0.316317356	-	-	-	-	-	-
MSTRG.28093	0.141670439	0.095749487	0.377262552	0.515413273	0.352468219	0.49709545	0	0.139852901	0.540944472	0.93009059	0.531728232	0.474141048	0.37609894	0.249165635	0.277144896	0.582842119	0.824857964	0.801790502	-	-	-	-	-	-
MSTRG.28092	2.717210359	2.976000154	2.46759995	2.72739025	2.912115931	3.484757612	2.951160501	3.209649983	3.48742339	3.404085605	3.822235809	3.964020489	4.229454758	3.488222455	3.670932554	3.746738614	3.650909732	4.277128681	ENSRNOG00000008113	5:-:147403948-147412705	500552	D3ZQK5	RGD1561149	similar to mKIAA1522 protein
MSTRG.28095	0	0	0	0	0	0	0	0	0	0	0.894856362	0	0	0	0	0	0.089080454	0	-	-	-	-	-	-
MSTRG.28094	4.442558063	5.558189691	5.167229904	5.199104371	5.681578991	5.086821194	4.904873019	4.7658141	4.465864032	6.255593727	5.80703629	5.572032939	4.931151627	5.001953468	5.299893148	3.961776438	4.525050167	4.129209192	-	-	-	-	-	-
MSTRG.25520	0.8406311	0.958752371	1.206727004	1.18509596	0.971027429	1.32397695	1.238277169	1.054596413	1.294865262	1.288950467	1.28176765	1.094105755	0.821375413	0.754638925	1.027810654	1.343223789	1.223616692	1.171906649	-	-	-	-	-	-
ENSRNOG00000059232	0	0.278330618	0	0	0.29273621	0	0.26960855	0	0	0	0	0	0	0.2414301	0	0.242034577	0	0	ENSRNOG00000059232	3:+:67778547-67778648	-	-	RF00026	-
MSTRG.20529	3.661238057	3.83712687	3.334999292	3.645000846	3.877461781	3.219543357	3.25530889	3.63868751	3.452018119	4.897938001	3.040801258	4.802004478	3.896618322	4.39436907	4.573258031	4.012813557	4.066853234	3.977829173	ENSRNOG00000048929	20:-:4510034-4517128	-	-	AABR07044389.1	-
MSTRG.20528	0.103375274	0.116130763	0.100441497	0.152469356	0.137036646	0.077535763	0.167365499	0.193065746	0.119289116	0.257761838	0.482373299	0.489352331	0.358496207	0.339057178	0.273282988	0.758630977	0.536820164	0.585987354	ENSRNOG00000000443|ENSRNOG00000030729	20:-:4302347-4508214|20:-:4302344-4316715	103689965|406161	F1LNM4|Q6MG90	LOC103689965|C4b	complement C4-like [Source:RGD Symbol;Acc:9245878]|complement C4B (Chido blood group) [Source:RGD Symbol;Acc:1591983]
MSTRG.20524	0.303287258	0.717429823	0	0.220678752	0.107794561	0.290230655	0.099278239	0	0.421109382	0	0.189720121	0.225564093	0.178922319	0	0.098885032	0.178249292	0.103873598	0.201937468	-	-	-	-	-	-
MSTRG.20526	0.370557022	0.295167252	0.237884007	0.173330853	0.620888522	0.379933325	0.259925067	0.261287871	0.385884259	0.164623536	0.298029151	0.354336032	0.210800256	0.279310437	0.414232952	0.233341464	0.163173837	0.687312686	-	-	-	-	-	-
MSTRG.20521	0.254577487	0.258088391	0.084741172	0.092618203	0.090482101	0.121808926	0.416667759	0.3350819	0	0.175931011	0.31849984	0.094668566	0.413012354	0.223871548	0	0.149621375	0.087190869	0.084752543	-	-	-	-	-	-
ENSRNOG00000012683	28.40228752	27.5811962	25.93500251	26.42235248	26.4850296	24.72995376	23.17989542	23.2887308	22.81239664	26.84180327	26.72282422	27.19383916	24.34818811	28.64157255	27.55472076	24.00711733	23.65808271	21.96870012	ENSRNOG00000012683	1:-:146248503-146289465	361601	B5DFK7	Abhd17c	abhydrolase domain containing 17C
MSTRG.20522	1.438018775	1.381121659	1.436019315	2.312951888	1.452604546	1.95552709	1.635139423	1.120713113	1.418683364	1.255291539	1.988471976	2.617457924	1.607399432	2.063248587	2.220904372	3.135983145	1.788591061	1.96534276	-	-	-	-	-	-
MSTRG.17321	13.86934091	12.63335607	12.52768939	11.69921426	12.90079299	10.44440302	10.26632857	8.971655263	8.21582518	15.44628741	12.67380462	14.94387376	14.83884107	11.5345664	9.762103638	8.687945002	10.75585513	9.814673565	ENSRNOG00000013376	19:-:55258905-55268951	81726	Q62967	Mvd	mevalonate diphosphate decarboxylase
MSTRG.17323	0	0	0	0	0	0	0	0	0.09561254	0	0	0	0	0	0	0.242828133	0	0.550196838	-	-	-	-	-	-
MSTRG.17322	1.262008053	1.87500113	1.347167345	1.496140208	1.322430712	1.270144362	0.641027322	0.966582405	0.543810251	1.826975885	1.572082545	2.184659219	1.617391037	1.320268101	1.255693925	1.208480337	1.028405117	0.869256854	-	-	-	-	-	-
MSTRG.17325	0.525535294	0.228335574	0.374860411	0.245823113	0.320204755	0.143688814	0.14745347	1.037586046	0.625454685	0.70042239	0.352228376	0.251265095	0.398617822	0.396126599	0.220304187	0.463304794	0.385696872	0.299928571	-	-	-	-	-	-
MSTRG.17324	0.401484208	0.407021118	0.367515476	0.182580688	0.642131042	0.480250248	0.2956997	0.495416788	0.522613346	0.312135665	0.502293655	0.485218816	0.355279444	0.470745429	0.294528537	0.56040981	0.825031875	0.768544568	-	-	-	-	-	-
MSTRG.17327	4.091548042	4.199663164	4.289515568	3.770070971	4.050072757	4.427701807	3.792681772	3.208596031	3.504197416	5.126583221	4.592660419	4.834689633	4.714770068	4.360247393	4.824932439	4.461059706	3.968236208	4.493775041	ENSRNOG00000051531	19:+:55300395-55305702	292069	Q3B7U4	Ctu2	cytosolic thiouridylase subunit 2
ENSRNOG00000027365	0	0	0	0	0.069601616	0	0	0	0	0	0	0	0	0	0	0	0	0	ENSRNOG00000027365	4:-:82158892-82160240	100912525	E9PT77	Hoxa4	homeo box A4
MSTRG.17329	30.10728413	28.93875387	29.67021547	27.63459105	28.84062899	27.9682925	26.89519326	26.51334202	30.3765134	32.28280777	32.98001374	31.79167816	32.64338	30.56318822	32.37983077	29.93929916	32.78120951	31.87338633	ENSRNOG00000056786	19:-:55305496-55367353	361430	Q0KL00	Piezo1	piezo-type mechanosensitive ion channel component 1
ENSRNOG00000027368	9.644121013	9.977474981	8.34793236	9.533726985	8.597395995	10.59058556	9.684217352	11.15914953	10.4957873	9.812778736	10.79235697	10.67075751	9.828353265	10.04499153	9.355905786	11.69042381	12.2645617	13.38216939	ENSRNOG00000027368	10:+:11338306-11343070	100910875	Q6AXN0	Ubald1	protein FAM100A-like
MSTRG.16050	0.883606325	0.413442568	0.475126472	0.296737933	0.507314694	0.585392414	0.667477479	0.469683975	0.637030151	0.98640931	1.084213655	0.682440877	0.360884581	0.717258356	0.664833833	0.838896545	0.55869877	0.543074549	-	-	-	-	-	-
MSTRG.16054	0.738429626	0	0	0	0	1.032781567	0	1.121470864	0.887276614	0.706578909	0.906077132	0.88715776	0	0.999021105	0.888962399	1.001522389	0.758719729	0.794232758	-	-	-	-	-	-
MSTRG.16055	0.144721052	0	0	0.31590705	0	0.623208461	0.213178854	0	0	0	0	0	0.128065846	0.254530959	0	0.510336473	0	0.216808832	-	-	-	-	-	-
MSTRG.16057	0	0.325850479	0.040121358	0.175403197	0.085678891	0	0.434004008	0.039661774	0	0	0	0.044821559	0.071106862	0.141324937	0.157194571	0.141678777	0.082562372	0.080253484	-	-	-	-	-	-
MSTRG.16058	0	0	0	0.13174141	0.386108967	0.23101693	0	0	0	0	0.113259641	0.673289371	0.10681354	0.106145992	0.236130637	0	0	0	-	-	-	-	-	-
MSTRG.16059	0	0	0	0	0	0	0	0	0.547639901	0.272569172	0	0.14666961	0	0	0	0	0	0	-	-	-	-	-	-
MSTRG.37468	0.119673177	0.121323603	0.119506781	0.52246166	0	0	0	0	0.623115913	0	0	0	0	0	0	0	0	0	-	-	-	-	-	-
MSTRG.37469	0.118158327	0.239575721	0.176991055	0.193443083	0.062993868	0.226143155	0.232068119	0.495730343	0.123045674	0.183725423	0	0.131816991	0.235260202	0.155859938	0.260042601	0.36458373	0.546322531	0.265522208	-	-	-	-	-	-
ENSRNOG00000033133	8.752084921	11.61760446	10.75198273	10.6862352	11.44682503	10.28836947	10.3415111	9.94509519	11.63850227	12.28698622	10.50163259	10.51890696	12.09088443	12.6797623	11.2243683	12.30907046	9.946816626	11.429445	ENSRNOG00000033133	19:+:653510-680378	84019	A1L122	Nae1	NEDD8 activating enzyme E1 subunit 1
MSTRG.25342	1.279072503	1.344994165	1.508294032	1.173253917	1.095413778	1.328178965	1.389702381	1.088039261	1.296553431	1.495157136	1.187410119	1.115736673	1.234220591	1.250438989	1.450746248	1.271563581	1.419075871	1.372595854	ENSRNOG00000050645	4:+:117589591-117603155	297411	G3V805	Tprkb	Tp53rk binding protein
MSTRG.37461	0	0.123972589	0.488464396	0	0	0.117021676	0	0.120717279	0	0.126762519	0	0	0	0	0	0	0	0	-	-	-	-	-	-
MSTRG.37462	0	0.51152654	0	0.275351415	0	0.482846195	0	0	0.262719142	0	0	0	0	0	0.370150729	0	0	0	-	-	-	-	-	-
MSTRG.37463	0	0.135835995	0	0	0.285732952	0	0	0.132269171	0	0	0	0	0	0	0	0	0.55067917	0	-	-	-	-	-	-
MSTRG.37464	0.310288349	0	0.697178061	0	0	0.148465174	0	0.306307554	0.403903389	0	0.218362079	0.086539133	0.137289425	0.341078535	0	0.205159503	0	0.154949248	-	-	-	-	-	-
MSTRG.37465	0	0	0.098121357	0	0.419074996	0.094027943	0	0	0.716255344	0.203709592	0	0.109616235	0	0	0	0	0.201915696	0	-	-	-	-	-	-
MSTRG.25344	6.018846445	6.041161248	6.382970938	6.207293005	6.019938919	6.121093859	5.960383992	5.473390095	5.994455005	6.196208628	5.855007547	5.37373716	6.088213684	6.232398338	6.31064079	5.902921245	5.786772348	5.905500351	ENSRNOG00000022082	4:-:117800628-117814658	103690006	Q4KM79	LOC103690006	RNA/RNP complex-1-interacting phosphatase
MSTRG.2029	2.144822189	1.837522524	2.08150645	1.483689665	2.158100605	2.399386189	1.839271274	2.385696378	2.673953722	1.753616552	1.644036392	2.123149397	1.844521193	1.779863329	1.861534733	1.145160363	1.582979847	1.538711223	-	-	-	-	-	-
MSTRG.5508	0.320462857	0.174936673	0.61541784	0.349764166	0.709679158	0.424615624	0.629403059	0.292016797	1.026824814	0.613280638	0.462609803	0.46750938	0.39265259	0.173421621	0.530462488	0.41290758	0.506566666	0.541640373	-	-	-	-	-	-
ENSRNOG00000008282	0	0.111770563	0	0	0	0	0	0	0	0	0	0	0	0	0.107839189	0	0	0	ENSRNOG00000008282	3:+:93351619-93371656	366142	D4A3N9	Elf5	E74 like ETS transcription factor 5
ENSRNOG00000047673	0	0	0	0	0	0	0	0	0	0	0	0	0.066347366	0	0	0	0	0	ENSRNOG00000047673	12:+:49565992-49571006	64349	P02524	Crybb3	crystallin, beta B3
MSTRG.5501	0.302974752	0.307153108	0.259331561	0.236197891	0.184600269	0.207094002	0.127511926	0.213634133	0.495796092	0.179465946	0.24367453	0.241426792	0.191504955	0.266431363	0.127006896	0.038156919	0.177885543	0.432277269	-	-	-	-	-	-
MSTRG.5500	0	0.188011411	0.111117563	0.242892772	0.118645404	0.141975967	0	0.109844729	0.154499734	0.115345497	0.139211851	0.206891568	0.196933043	0.326170467	0.108839022	0.032698711	0.114329748	0.296353264	-	-	-	-	-	-
MSTRG.5503	0	0.140543183	0	0	0	0.795979124	0	0	0	0	0	0	0	0	0	0	0	0	-	-	-	-	-	-
MSTRG.5502	0.271220567	0.378071372	0.270843454	0.11100729	0.325341212	0.162215277	0	0.301208609	0.317743853	0.105430812	0.063622849	0.037821582	0.090002692	0.059626804	0.165806016	0.268992424	0.278672994	0.203159849	-	-	-	-	-	-
MSTRG.5505	0	0.055775487	0.054940249	0.150117913	0.263980197	0.052648259	0.054027647	0.162932751	0.286461932	0.085546022	0.025811628	0	0.146055449	0.048380885	0.134534155	0.048502017	0.141321152	0.137369053	-	-	-	-	-	-
MSTRG.5507	10.93984944	9.112490774	10.69660987	10.55806324	11.28846379	10.07158463	12.84288023	10.69703635	11.73822892	10.39349291	11.23898343	10.76863712	12.58325259	12.28555276	10.23361125	11.27317758	14.07722104	13.80794215	-	-	-	-	-	-
MSTRG.2024	0	0	0	0	0	0	0	0	0	0	0	0	0	0	1.334768517	0	0	0	-	-	-	-	-	-
MSTRG.7051	0	0.76728981	0	0	0	0	0	0	0	0	0	0	0	0	0	0	0	0	-	-	-	-	-	-
ENSRNOG00000048051	0	0	0	0	0	0	0	0	0.178359784	0	0	0	0	0	0.083764997	0	0.17598157	0	ENSRNOG00000048051	13:+:54914967-54915293	-	-	AABR07021054.1	-
MSTRG.13838	0	0.251236487	0.123737109	0.270477939	0.132119883	0.237150122	0	0.489278881	0.51613849	0.256890415	0	0	0	0.108964028	0	0.218473689	0	0	-	-	-	-	-	-
MSTRG.7050	0	0	0.580579654	0.10575781	0	0.185453037	0	0	0.201811936	0	0	0	0	0	0.094779079	0.256271905	0	0.193552521	-	-	-	-	-	-
ENSRNOG00000026702	0	0.042341123	0.104267661	0.068375855	0.044532578	0	0	0.113380621	0.086985309	0.248940413	0.176350583	0.093186061	0.2032723	0.192820013	0.153194373	0.220917467	0.354030037	0.323273124	ENSRNOG00000026702	8:+:49378644-49410088	315610	D4A1C2	Jaml	junction adhesion molecule like
ENSRNOG00000061359	0.299903866	0.152019936	0.187179295	0.368241049	0.199860063	0.394615264	0.184070095	0.407077409	0.195192936	0.816065534	0.351756852	0.878250554	0.199042098	0.593394463	0.550023171	0.760124656	0.462216653	1.048344712	ENSRNOG00000061359	17:+:52755621-52756367	-	-	AABR07028009.1	-
ENSRNOG00000061358	1.041991573	1.144391934	1.07305972	1.113572352	0.937436655	1.069841192	0.703490217	0.707178662	0.983363857	1.552693459	1.537872775	1.35618225	1.181407431	1.775353436	2.017178002	1.033431358	0.769510108	1.355055198	ENSRNOG00000061358	2:+:147477431-147480010	-	-	AC129365.1	-
ENSRNOG00000026705	0.085637687	0.028939575	0.142531023	0.038944963	0.14457767	0.095609453	0.098114427	0.211347529	0.059453261	0.066579396	0.046874021	0.047768543	0.050521389	0.012551412	0.07678458	0.119536955	0.087990785	0.099785104	ENSRNOG00000026705	4:-:64374342-64831473	688705	Q810C5	Dgki	diacylglycerol kinase, iota
ENSRNOG00000026704	0.208264191	0.243618904	0.30796241	0.209821559	0.187900474	0.287449555	0.08259461	0.363740221	0.287781165	0.190977742	0.293127356	0.232338758	0.1949286	0.204276384	0.27030744	0.16947959	0.526736597	0.264003203	ENSRNOG00000026704	X:+:105239620-105289808	66027	Q9EPA0	Drp2	dystrophin related protein 2
ENSRNOG00000033680	0	0.023667964	0	0	0	0	0	0	0	0	0	0	0	0	0	0	0	0	ENSRNOG00000033680	7:+:99142450-99181783	24300	B2GV28	LOC108348266	cytochrome P450, family 2, subfamily b, polypeptide 1
ENSRNOG00000061354	0	0.090413131	0	0	0	0	0	0	0.185744106	0	0	0.099492442	0	0	0.087232974	0.078622697	0	0.089071144	ENSRNOG00000061354	6:+:28236657-28236970	-	-	AABR07063314.1	-
MSTRG.7052	0	0	0	0.097648585	0.286189394	0.513698987	0	0	0	0.18548637	0.167899277	0	0.079171697	0.157353803	0.175023348	0	0.18385295	0.178711433	-	-	-	-	-	-
ENSRNOG00000009193	0.199155837	0.056084004	0.077341804	0.036227586	0.0235947	0.179994226	0.086922393	0.043689066	0.057609294	0.126161511	0.062290565	0.086402366	0.068536226	0.087567298	0.151511717	0.058524362	0.068209372	0.044201247	ENSRNOG00000009193	8:+:69070994-69086992	315750	A0A0G2JT97,D3ZBP7	Lctl	lactase-like
ENSRNOG00000033686	1.183247472	1.466135929	1.050313114	1.29143692	1.121468298	2.893676845	1.161974878	2.465919619	1.369099752	0.817707517	1.356988756	1.173356876	1.396098098	1.271758557	1.414566635	1.390846585	1.89118222	1.706987843	ENSRNOG00000033686	14:+:104452917-104453129	685963	P63174	LOC685963	similar to 60S ribosomal protein L38 [Source:RGD Symbol;Acc:1587812]
ENSRNOG00000022466	2.817045957	2.115478613	2.958995011	2.414146611	3.270705467	2.456147206	2.151644987	2.986898088	2.107821905	3.677246545	3.485223662	3.375477564	3.305329867	4.587531713	3.673925265	3.329688798	3.451900781	3.230322346	ENSRNOG00000022466	4:-:123108925-123118186	312559	Q5BJN5	LOC100361898	coiled-coil-helix-coiled-coil-helix domain containing 4
ENSRNOG00000022462	0	0	0.081056773	0.044295662	0.086548097	0.077675257	0.119565531	0	0	0	0	0	0	0	0.039697325	0	0	0.08106765	ENSRNOG00000022462	15:+:57709043-57717615	-	-	AABR07018437.1	-
MSTRG.31433	0	0	0.543001683	0	0	0	0	0	0	0	0	0	0	0	0	0	0	0	-	-	-	-	-	-
MSTRG.22589	0.188069332	0.266928222	0.300492536	0.472110251	0.381009251	0.287956629	0.33243875	0.204222179	0.509205804	0.311926037	0.088234509	0.377657007	0.332850789	0.132308235	0.441496101	0.215539187	0.289855473	0.281749556	-	-	-	-	-	-
MSTRG.11586	5.769887397	5.913458981	6.140105365	4.981464637	5.472372176	5.418794759	4.916040845	4.736166627	5.055329847	6.982311581	6.705297584	7.077734439	6.513603311	7.427730923	6.798390548	6.043880568	5.111161737	6.115709897	ENSRNOG00000004670	14:-:86376808-86387608	289780	Q6AYT6	Ddx56	DEAD-box helicase 56
MSTRG.880	1.015469472	1.425425422	0.975055323	1.193573499	1.249334454	0.822252725	1.035567569	0.96388622	0.528736013	0.323889728	0.183237356	0.348570453	0.345617033	0.240419933	0.611239139	0.447612063	0.481556262	0.663126594	-	-	-	-	-	-
MSTRG.11580	0	0	0	0.587769367	0	0	0	0	0	0.139560658	0	0	0.119138179	0	0	0	0	0	-	-	-	-	-	-
MSTRG.22581	0	0	0	0	0	0	0	0	0	0	0	0	0.571154631	0	0.692415787	0.734201543	0	0	-	-	-	-	-	-
MSTRG.22580	0	0	0	0	0	0	0	0	0	0	0	0	0	0	0	0	0	0.644431781	-	-	-	-	-	-
MSTRG.22582	0.561619766	0.647898242	0.50282106	0.549560294	0.578184382	0.704234181	0.475450763	0.363237122	0.463846451	0.622328577	0.981270255	0.712960363	0.99397164	1.004790003	1.04184887	0.90486786	0.716339916	0.947751469	-	-	-	-	-	-
MSTRG.22585	0.312306954	0.844304029	0.519787856	0.568104221	0.333001042	0.697344784	0.408923005	0.513833769	0.433633081	0.971217664	0.488405889	0.929089274	0.829095432	0.91545986	0.407303404	0.917751929	0.534813878	0.935743693	-	-	-	-	-	-
MSTRG.22584	39.60872616	39.38156125	40.06923575	41.90145387	39.08632568	36.70893339	36.81558912	34.20919724	37.75629754	42.19294281	41.41001879	40.78303074	40.31473369	42.81404737	44.13186742	41.62368664	36.44525522	37.1115388	ENSRNOG00000009689	3:-:83310884-83335960	362170	B1WC49	Api5	apoptosis inhibitor 5
MSTRG.22587	0	0	0	0	0	0	0	0	0	0	0	0	0	0	0	0	0.662972042	0	-	-	-	-	-	-
MSTRG.22586	0.613491415	0.617167891	0.631488812	0.695338887	0.729620585	0.704496521	0.824909477	1.001603507	0.820698471	0.523434783	0.460520497	0.552791678	0.388373599	0.497995354	0.600075836	0.640694159	0.707929904	0.69755885	-	-	-	-	-	-
MSTRG.26699	0.501341853	0.90759984	0.858248184	0.820772569	0.878208631	0.616832927	1.33632064	0.388857832	1.044157407	0.705298875	0.638425191	1.278388822	0.823912113	0.661308536	1.015784481	1.546916646	0.772676112	1.216014751	-	-	-	-	-	-
MSTRG.26698	0.141714462	0.090738228	0.033517283	0	0	0.15345751	0.087894757	0	0.190295567	0.046390119	0.122475468	0.016641698	0.171607211	0.039354167	0.036477765	0	0.068972401	0	-	-	-	-	-	-
MSTRG.26692	2.15612149	2.413687777	2.143366202	2.321271998	2.375391942	2.269006474	2.840202843	2.250637328	2.791367962	2.20466234	2.151485313	1.889407531	2.213492588	2.239756981	2.507192154	3.735574841	2.081507058	2.195700048	-	-	-	-	-	-
MSTRG.26694	0	0	0	0	0.215589122	0	0	0	0	0	0.569160364	0	0	0.177804117	0	0.089124646	0	0.100968734	-	-	-	-	-	-
MSTRG.26697	1.221992603	0.924812369	1.535299511	1.318216259	1.399929082	1.313519031	0.828853402	0.634016849	0.976598554	0.592120153	1.02395727	0.995489834	1.234761919	0.762217416	1.24808485	1.342857156	0.697863183	1.087058448	-	-	-	-	-	-
MSTRG.26696	5.030783747	6.843314194	5.296057083	6.676277304	5.870537844	6.640575835	6.106328828	7.093391267	6.017374006	7.156866905	5.690158696	5.602511911	6.202968206	6.102327769	6.060636915	8.234344709	5.955212999	7.040396964	ENSRNOG00000008782	5:+:35991068-36017944	297942	F1MAQ8	Pnisr	PNN interacting serine and arginine rich protein
MSTRG.16589	0.118658998	0	0.118494011	0	0.253043165	0.454202777	0	0.117136681	0.123567054	0.246005228	0.111339987	0.397126612	0	0	0.232128423	0.20921633	0.24383887	0.592549561	-	-	-	-	-	-
MSTRG.16582	0	0.190535054	0	0	3.406742205	0	0	0.278297887	0.097858472	0	0	0	0.1663137	0	0	13.58642419	0	0.187706975	-	-	-	-	-	-
MSTRG.16583	0	0	0.175326562	0	0	0	0.603449858	0	0	0.181997598	0	0	0	0	0	0	0	0	-	-	-	-	-	-
MSTRG.16581	0	0	0	0	0	0	0	0	0	0	0	0	1.05077348	0	0	0	0	0	-	-	-	-	-	-
MSTRG.16586	0	0	0	0	0	0	0	0	0.231443053	0	0	0.123970741	0	0	0.543475276	0	0.228357037	0	-	-	-	-	-	-
MSTRG.16587	0.75433502	0.726973286	0.799785318	1.128235713	0.625581273	0.926833468	0.795645585	0.845783713	0.649764634	1.216363726	0.873835611	0.966204954	0.824101804	0.933604658	1.175077771	0.960572213	1.100396895	1.330054046	-	-	-	-	-	-
MSTRG.16584	0	0	0	0	0	0	0	0	0	0	0	0	0	0	0.935307695	0	0	0	-	-	-	-	-	-
MSTRG.16585	0	0	0	0.137675708	0	0	0	0	0	0	0	0	0	0	0	0	0.648040239	0	-	-	-	-	-	-
MSTRG.11058	13.62593766	15.09388816	15.07491998	14.52426835	14.24456025	14.72240377	14.40999416	11.93056382	12.97880497	17.0763343	14.78668041	14.99037879	14.10565795	15.61299058	17.92757	13.85347932	13.80251164	13.76413577	ENSRNOG00000002541	14:+:44185446-44280079	305343	A4L9P7	Pds5a	PDS5 cohesin associated factor A
ENSRNOG00000022286	0.098373033	0.033243235	0.229217923	0.304208502	0.297192382	0.203965767	0.740634261	0.63122132	0.648799379	0.271930837	0.076921068	0.384106068	0.304681245	0.201851395	0.224517655	0.607070333	0.606456393	0.343873024	ENSRNOG00000022286	X:-:73659183-73691861	-	-	AABR07039316.1	-
MSTRG.11051	0.143423936	0.181752388	0.179030644	0.117403356	0.114695621	0.171561868	0.21126816	0.106187926	0.112017252	0.260179664	0.336443493	0	0.412483529	0.283780835	0.2805752	0.347711646	0.257888485	0.644596808	-	-	-	-	-	-
MSTRG.11050	0.111125093	0.225315262	0	0.242571485	0.118488466	0.106341126	0.10912727	0.164549148	0.115721527	0.230385848	0.625624686	0.247941483	0.540849511	0.048860854	0.108695055	0.587798259	0.285446296	0.388449157	-	-	-	-	-	-
MSTRG.11052	6.243259108	6.504259446	5.922524338	6.814107359	6.441761878	6.338934835	6.610502051	5.247363865	6.620137587	5.446029012	4.954092308	5.831971022	5.815682502	5.948222521	5.676906596	5.288749512	5.769313256	4.879748606	ENSRNOG00000025509	14:+:43512901-43523080	305338	F1LZU7	Apbb2	amyloid beta precursor protein binding family B member 2
MSTRG.11055	0	0	0.330941854	0	0	0	0	0.245363226	0	0	0	0.36971156	0.58652642	0	0	0.146080041	0.170254359	0.330986264	-	-	-	-	-	-
MSTRG.11054	0	0.175787758	0.086577668	0	0.184886028	0.165931665	0.255418626	0.171171869	0.180568574	0	0	0.290160621	0.076720561	0.304964337	0.084802334	0.305727887	0.712643632	0.086589286	-	-	-	-	-	-
MSTRG.11057	0.536808757	0	0	0	0	0	0.087859655	0	0	0.278229554	0	0	0	0	0.262535022	0	0	0	-	-	-	-	-	-
MSTRG.11056	0	0.225315262	0.776794074	0	0.236976932	0	0	0	0	0	0	0	0	0	0	0	0.114178518	0	-	-	-	-	-	-
ENSRNOG00000060002	0	0	0	0	0	0.041839132	0	0	0	0.045321806	0	0	0	0	0	0.019272074	0	0	ENSRNOG00000060002	17:-:45745473-45746753	-	-	AC115670.1	-
ENSRNOG00000060001	0	0	0	0	0	0	0	0	0	0	0	0	0.037833193	0	0	0	0	0	ENSRNOG00000060001	8:-:104388895-104396339	-	-	AABR07071199.2	-
ENSRNOG00000060008	8.621823469	9.073419989	8.88789242	9.529544827	8.72657454	8.46952692	8.115255657	8.697731361	9.175204792	10.70017908	10.64672806	9.551910407	10.03197621	10.85252307	9.824241996	10.0293078	8.991558322	10.43846754	ENSRNOG00000060008	1:-:191857556-191948977	293456	Q3T1G7	Cog7	component of oligomeric golgi complex 7
ENSRNOG00000060009	0.140609658	0.210071946	0.162584806	0.137311871	0.189381142	0.205375516	0.123546836	0.168027988	0.262024852	0.153428207	0.180544968	0.21465547	0.19646465	0.286347328	0.19544428	0.18267726	0.19009637	0.236518725	ENSRNOG00000060009	1:+:200364371-200373126	-	-	AABR07005794.1	-
ENSRNOG00000024707	0.01179344	0.023912169	0.023554084	0.012871765	0.012574897	0.011285729	0.011581416	0.011642138	0	0.012225149	0	0.013156718	0	0	0.011535546	0	0.012117493	0.011778623	ENSRNOG00000024707	5:-:171355876-171415354	362675	D4AA88	Tp73	tumor protein p73
ENSRNOG00000024709	0	0	0	0	0	0	0.029665666	0	0	0	0	0.022467189	0	0	0	0.035508848	0.051731368	0.060341617	ENSRNOG00000024709	4:-:39665015-39711271	502731	D4AEB5	Vwde	von Willebrand factor D and EGF domains [Source:MGI Symbol;Acc:MGI:2685313]
MSTRG.23184	0	0.233660272	0	0.503111228	0	0.220559373	0	0	0	0	0	0	0	0.20268206	0.789045586	0.203189522	0	0	-	-	-	-	-	-
MSTRG.23185	5.021574243	5.863741214	5.358659013	5.784758411	4.900955914	5.27541068	4.528153236	5.123595237	4.71016907	6.064093257	5.482241033	5.634762275	4.969122458	5.582723462	5.643151345	5.38343191	5.167086081	5.703491178	-	-	-	-	-	-
MSTRG.23182	2.455754537	1.887294173	1.97769354	1.426608535	1.689340506	1.781477086	1.516977104	1.642233076	0.948687367	2.011884336	2.155617731	1.546565685	1.612325456	1.497754484	2.55702427	1.431667047	1.261616104	1.621926323	-	-	-	-	-	-
MSTRG.23183	2.43850907	1.874040703	1.924529138	1.416590217	1.67747716	1.768966713	1.506324175	1.630700541	0.942025236	1.997755935	2.140479966	1.535704971	1.601002945	1.487236545	2.539067639	1.421613206	1.293167938	1.610536391	-	-	-	-	-	-
MSTRG.23181	0.282863874	0.382353172	0.941568574	1.337818492	0.502678341	0.902288344	0.462964177	0.837704751	0.49093981	0.586436704	0.530833067	0.841498366	0.417184196	0.580407716	0.553356645	0.498737917	0.6781512	0.75335594	-	-	-	-	-	-
MSTRG.23188	5.205874478	4.974576101	5.241286704	5.510947899	5.363606008	5.031713933	5.415198068	4.848636803	5.352017651	5.170153585	4.858053614	5.156476959	4.783132397	5.47519772	4.581438556	4.631264576	5.197763726	5.038187537	ENSRNOG00000021250	3:-:123848825-123849788	362218	D3ZVL8	Rnf24	ring finger protein 24
MSTRG.18026	0	0.104759125	0.206380713	0.225564628	0	0	0.101476281	0.102008328	0.430432837	0	0	0	0.274325549	0	0.202148737	0.728783082	0	0	-	-	-	-	-	-
MSTRG.18024	0	0	0	0.349302938	0	0	0.628573077	0	0.166638998	0	0.225224887	0	0	0	0.313041759	0	0	0.159819082	-	-	-	-	-	-
MSTRG.27252	0.271189299	0.281475234	0.257916409	0.295985312	0.46127721	0.216262101	0.336062675	0.274084169	0.282406419	0.20749069	0.193875854	0.252114812	0.262834701	0.255513987	0.107366755	0.301692166	0.258737948	0.193463265	-	-	-	-	-	-
MSTRG.27253	0.268618931	0	0.134122718	0.366474905	0.143209081	0.257054809	0.329737076	0.265172727	0.139864867	0.13922598	0	0.449505422	0.118852476	0.177164534	0.722548425	0.532824321	0.137999936	0	-	-	-	-	-	-
MSTRG.27256	4.829383213	5.693331981	5.508176159	4.954697381	5.517201302	5.512761713	4.613833238	4.552891269	4.59088593	5.896549542	5.991292727	6.014917436	5.720511097	6.555371468	6.285996521	4.893105538	4.597014494	4.365100501	-	-	-	-	-	-
MSTRG.15775	0.316423995	0.721772618	0	0	0	0	0.07768382	0	0	0.246005228	0	0	0	0	0	0	0	0	-	-	-	-	-	-
MSTRG.15776	0	0	0.787734835	0.430478973	0.420550612	0.094359028	0.29049372	0.194677865	0.616094888	0.306640319	0	0.330006622	0.174512262	0.086710811	0.096447725	0	0	0.590880407	-	-	-	-	-	-
MSTRG.27255	0.346946309	0.443851126	0.346463905	0.351621321	0.352319687	0.363630188	0.219027123	0.260948737	0.344092327	0.428150691	0.341048502	0.340974393	0.29970808	0.544820138	0.161599728	0.27673334	0.22916538	0.107253218	-	-	-	-	-	-
MSTRG.15778	0.161403594	0.109086352	0.094021185	0.293602374	0.129073891	0.257425205	0.158501857	0.371776748	0.462219124	0.153369253	0.302896102	0.315107187	0.345168826	0.331183653	0.131561738	0.106718416	0.221118053	0.120900602	-	-	-	-	-	-
MSTRG.15779	0	0	0	0	0	0	0	0	0.145809124	0	0	0	0	0	0	0	0.575459733	0	-	-	-	-	-	-
MSTRG.27259	12.14022265	9.878738241	10.3160293	10.62277965	9.336327126	10.77636625	10.00361671	12.42119868	9.507209574	12.15580775	14.51824082	13.86406973	13.91565219	10.6759261	14.39243849	18.1585523	15.98630443	14.42601661	-	-	-	-	-	-
MSTRG.10721	0	0	0	0.055978035	0	0	0.251832162	0.303783042	0	0	0.048124976	0	0	0	0	0	0.105395555	0.512240646	-	-	-	-	-	-
MSTRG.10722	0	0.128460285	0.253073182	0.138298675	0	0.24251551	0	0.125087135	0	0.262702415	0	0	0	0.111429277	0.247883746	0.223416533	0.520778039	0.126553571	-	-	-	-	-	-
MSTRG.10723	0.775184042	0.714431532	0.835682835	0.663389899	1.005008807	0.89354645	0.821801463	0.991332266	1.265911233	1.260128696	1.636582224	1.130126482	1.504461485	1.192948731	1.973128106	1.956985459	1.538662387	1.777164056	ENSRNOG00000002159	14:-:10343282-10395047	305166	Q4V8J4	Gpat3	glycerol-3-phosphate acyltransferase 3
MSTRG.10724	0	0	0.255384353	0.558246705	0	0	0.251142211	0	0.133159017	0	0.119982817	0.142651264	0.452616278	0.112446896	0	0.225456867	0	0.127709312	-	-	-	-	-	-
MSTRG.10726	13.32403276	14.116281	13.42855879	13.8915473	12.54336225	12.9387188	13.14304369	13.58669115	14.90792217	13.29259304	13.731152	14.83320039	13.7147069	13.88766252	14.70646412	13.45286242	14.56007059	13.8253714	-	-	-	-	-	-
MSTRG.10728	0	0.55077064	0	0	0	0	0	0	0	0.10239371	0.092685139	0.165294322	0	0.13029561	0.048308913	0.043540612	0	0.246634385	-	-	-	-	-	-
MSTRG.33699	0.106612399	0.189144728	0.416984636	0.319991191	0.189461253	0.102022705	0.226840696	0.526223162	0.092518479	0.469688915	0.091700065	0.545125151	0.149376296	0.289072715	0.043450435	0.148814407	0.255597597	0.035492816	-	-	-	-	-	-
ENSRNOG00000030568	4.665751262	4.391906599	3.826448592	4.442900581	4.94607327	4.158602242	4.360523348	4.450137924	4.023130035	4.677663468	4.399112411	4.646867224	4.495797711	4.650055664	4.021367092	4.248384778	4.25202861	4.160132887	ENSRNOG00000030568	14:-:80975322-81053906	54292	O08774	Rgs12	regulator of G-protein signaling 12
MSTRG.34194	1.414947607	1.536922816	1.498380129	1.688572297	1.856867555	1.234997778	1.588010828	1.772854891	1.376321544	1.829399229	1.72159686	1.318316291	1.499778343	1.422038037	1.58172127	1.453013798	1.453826643	1.483051861	-	-	-	-	-	-
ENSRNOG00000019338	0	0.01834554	0	0.01975057	0	0	0.017770644	0.044659542	0.03768895	0	0.033959595	0.020187804	0.040033508	0	0	0.015953168	0	0.01807324	ENSRNOG00000019338	1:+:85485289-85493685	114125	O88671	Dll3	delta like canonical Notch ligand 3 [Source:RGD Symbol;Acc:70953]
MSTRG.33692	0.065890644	0	0	0.215745932	0.07025669	0.25221613	0.129412104	0.585407791	0.137232116	0.068302628	0.309132198	0	0	0	0.064449774	0.116176597	0.203103435	0.131615714	-	-	-	-	-	-
ENSRNOG00000031211	0	0	0	0	0	0	0	0	0	0	0	0	0.013698586	0	0	0	0	0	ENSRNOG00000031211	1:+:189233141-189272172	361637	Q6AYT9	Acsm5	acyl-CoA synthetase medium-chain family member 5
ENSRNOG00000001450	9.227624161	9.734135299	8.681118503	8.379826374	8.547450414	9.188360371	8.361981217	8.915800375	8.514807597	10.5625756	11.93462665	11.14884965	10.95586206	10.26077926	9.862209364	9.579765522	11.47624848	10.03444234	ENSRNOG00000001450	12:-:24341928-24346918	288595	G3V660	Nsun5	NOP2/Sun RNA methyltransferase family member 5
ENSRNOG00000036241	0	0.562172732	0.276877096	0	0	0.265326375	0	0.273705513	0	0	0.260160761	0	0.245353874	0	0	0.733292878	0	0	ENSRNOG00000036241	13:+:103250850-103250950	100314074	-	Mir215	microRNA 215 [Source:RGD Symbol;Acc:2325531]
ENSRNOG00000001452	1.379007206	1.16502103	1.05093695	1.307056891	0.928662949	0.682971864	1.116633598	1.289667271	0.579457424	0.351102061	0.66967515	0.634258947	0.417472531	0.319125748	0.378625022	0.234611487	0.422583821	0.253708477	ENSRNOG00000001452	12:+:24473981-24476295	266608	Q8K4C8	Fzd9	frizzled class receptor 9
ENSRNOG00000060651	0	0	0	0	0	0.094692452	0	0	0	0	0	0	0	0	0	0	0	0	ENSRNOG00000060651	6:-:34347891-34348173	-	-	RF00100	-
ENSRNOG00000004560	0.582748875	0.491836308	0.745340085	0.557703051	0.532596849	0.521949065	0.735778454	0.813316422	0.526138508	0.642765888	0.509093671	0.618087235	0.612215135	0.618486746	0.581237198	0.485905193	0.625307347	0.541877614	ENSRNOG00000004560	3:-:1740024-1924827	257648	E1AW38	Cacna1b	calcium voltage-gated channel subunit alpha1 B
ENSRNOG00000004566	0.013162643	0.013344171	0.013144342	0.014366161	0	0.025191975	0	0	0.027414171	0.013644473	0	0.044052588	0	0.011575027	0.025749616	0.023208016	0.013524318	0.078876633	ENSRNOG00000004566	10:-:55532077-55544429	287418	D3ZPJ8	Arhgef15	Rho guanine nucleotide exchange factor 15
ENSRNOG00000004564	0	0.032102966	0.014054322	0.015360727	0.026261296	0.02356901	0.020731302	0.020839998	0	0	0.036315945	0.027476365	0	0.012376364	0	0.031018378	0.025306057	0.035140519	ENSRNOG00000004564	7:-:45056399-45185690	299759	M0RDZ6	Lrriq1	leucine-rich repeats and IQ motif containing 1
ENSRNOG00000018279	27.21994724	26.69693138	27.71307305	25.83992339	27.00447658	24.89657599	24.23890434	23.50958946	27.19957002	30.89488035	35.28298156	31.63607781	30.42698608	38.48920158	39.86407445	35.14806459	31.025369	33.353316	ENSRNOG00000018279	17:-:11045761-11082047	364678	Q6AYS2	Sfxn1	sideroflexin 1
ENSRNOG00000018272	9.204436828	9.028862721	9.489622029	8.367523255	8.199013364	8.85211428	8.633219362	8.701143119	8.318290983	9.16067007	10.98432851	10.75496989	10.3794744	10.67793882	9.856325059	9.935717788	8.749818066	9.009473227	ENSRNOG00000018272	1:+:212359177-212363668	293586	D4AAR5	Zfp511	zinc finger protein 511
ENSRNOG00000018273	133.6512085	146.4676607	140.2128346	147.3275106	140.8997655	155.8578709	132.8779627	141.6473731	151.3884967	167.0663231	172.7799957	157.6913592	167.5243371	189.472323	207.66144	183.8465403	159.3992257	192.4854334	ENSRNOG00000018273	9:-:93368932-93377643	25135	Q5U328	Ncl	nucleolin [Source:RGD Symbol;Acc:3153]
ENSRNOG00000018276	0.249266412	0.315880089	0.303371037	0.280559731	0.386216369	0.28698793	0.351878531	0.342188992	0.413700434	0.294727264	0.398346288	0.31718578	0.337762537	0.43840214	0.464773405	0.429199007	0.400180621	0.459007515	ENSRNOG00000018276	9:-:44033436-44126919	367252	Q5M854	Mgat4a	mannosyl (alpha-1,3-)-glycoprotein beta-1,4-N-acetylglucosaminyltransferase, isozyme A
MSTRG.12768	6.407585889	6.536052044	7.781106739	7.910811159	7.981403156	7.674134415	7.952881026	8.326465762	7.722940866	7.667162924	7.645345742	8.196252026	7.280217766	8.826009283	7.389421468	7.462049087	8.067002608	8.345072984	ENSRNOG00000001037	15:-:58153275-58171049	298712	Q4V893	Gpalpp1	GPALPP motifs containing 1
MSTRG.12769	1.771695314	2.002955916	1.576224785	2.132917673	1.465476979	1.767350375	2.087812224	1.505170423	1.688433869	1.658460088	1.249330278	1.185898028	1.330254514	1.378595496	1.648930662	1.46724182	1.654888035	1.8230896	-	-	-	-	-	-
MSTRG.12761	0.266277561	0.247454004	0.221589435	0.532811534	0.319411855	0.339752315	0.435817308	0.361434419	0.265737705	0.333530067	0.333137709	0.259925976	0.451629991	0.390267357	0.520909425	0.577085613	0.467390036	0.332428755	-	-	-	-	-	-
MSTRG.12766	0	0	0	0.155147244	0	0.045343424	0.046531425	0.093550784	0.197372756	0.049117795	0.222303188	0.158581862	0.083860376	0.083336278	0.09269426	0.292407256	0.632908335	0.236618776	-	-	-	-	-	-
MSTRG.12767	0	0	0.113677182	0	0	0	0	0	0	0	0	0	0	0	0	0	0.818743522	0	-	-	-	-	-	-
MSTRG.12765	0	0	0	0	0.882534782	0	0	0	0	0	0	0	0	0	0	0	0	0	-	-	-	-	-	-
MSTRG.10898	8.593887073	9.73361931	9.386674205	9.637242937	9.899839204	9.986579325	9.066827478	9.324609534	8.961341817	10.50758361	9.181829928	9.709317117	9.255212093	10.44258382	9.875454056	10.98633005	10.51559511	10.78491356	-	-	-	-	-	-
MSTRG.38149	0	0	0	0	0	0	0	0	0	0	0	0	0	0	0	0	0	0.650426495	-	-	-	-	-	-
MSTRG.38142	0.412574932	0	0	0.844309588	0.824836835	1.135088707	0	0	1.02039534	0.855355193	1.112989773	0.63286721	0	1.496599849	1.715099877	0	1.059778513	0.824113128	-	-	-	-	-	-
MSTRG.38143	0.097573253	0	0	0.745463588	0.416154612	0.186745393	0.670733466	0	0	0.303435019	0.274664496	0.326557075	0.431720231	0	0.286318682	0.34407703	0.200508618	0	-	-	-	-	-	-
MSTRG.10890	0	0	0	0	0.591269177	0.17688425	0.363037256	0	0	0	0	0	0	0.081273499	0.090399848	0	0	0	-	-	-	-	-	-
MSTRG.38141	176.7357998	244.1004938	192.5575027	232.59261	34.79920232	282.4116312	183.818715	275.8358565	29.3915746	45.44603943	220.5311176	233.2059173	194.7875035	252.0375363	199.2910687	244.9024896	209.92784	255.7757353	ENSRNOG00000051885	X:-:153490182-153491837	100360413	-	LOC100911991	eukaryotic translation elongation factor 1 alpha 1-like
MSTRG.10896	0.28575024	0	0.095117642	0	0.101561542	0.27344861	0	0.282084253	0	0	0	0	0.252864707	0.167522927	0.559003141	0	0	0.190260811	-	-	-	-	-	-
MSTRG.10897	0.213767355	0	0.213470127	0	0.113966006	0.204564609	0	0.211024861	0	0.110796248	0.10029098	0	0	0	0	0.188454404	0.768743918	0	-	-	-	-	-	-
MSTRG.10894	0.275896783	0	0	0	0	0	0.541873342	0.136178605	0	0	0	0.307789427	0.366217851	0	0.134931793	0	0	0.13777507	-	-	-	-	-	-
MSTRG.38145	0	0	0.208690945	0.798313618	0.222829056	0.299977207	0.307836628	0	0.326438336	0	0.19609132	0.233139006	0	0.459437878	0	0.460588188	0.322085671	0.313078425	-	-	-	-	-	-
MSTRG.17048	0	0	0	0	0	0	0	0	0.129034623	0	0	0	0	0	0	0	0.891198701	0	-	-	-	-	-	-
MSTRG.17049	0	0.082768872	0	0	0.174105501	0	0	0	0	0.084631536	0.612856836	0	0	0	0.319430366	0	0	0	-	-	-	-	-	-
MSTRG.33179	0.49062777	0.306088658	0.150752489	0.329531074	0.281689561	0.072231708	0.444745102	0.372564108	0.275111554	0.195610626	0.141650872	0.210516353	0.367369479	0.298696539	0.221491811	0.499073994	0.42655371	0.490011335	-	-	-	-	-	-
ENSRNOG00000037118	0.130857587	0.132662257	0.065337819	0.071411232	0.139528474	0.187836195	0.192757515	0.193768155	0.204405313	0.135647742	0.18417923	0.072992119	0.057898928	0.05753708	0.127996046	0.057681138	0.134453209	0.130693174	ENSRNOG00000037118	2:-:208397955-208400158	-	-	AABR07012779.1	-
MSTRG.17040	0.050185526	0.05087764	0.250578733	0.109548413	0.05351092	0.09605005	0.049283283	0	0	0	0.282540181	0	0.088819861	0.044132384	0	0	0.257822461	0.100244944	-	-	-	-	-	-
MSTRG.17041	0.55315602	0	0.207145086	0.075466684	0	0.132335624	0.067901413	0.136514848	0	0	0	0.231412051	0	0	0.405794873	0.18287057	0	0	-	-	-	-	-	-
MSTRG.17042	0.130857587	0	0.130675639	0	0.418585422	0	0.25701002	0	0	0	0.122786153	0	0.115797856	0	0	0	0	0.522772697	-	-	-	-	-	-
MSTRG.17043	0.164991301	0.425769815	0.359480493	0.26193043	0.111951609	0.258362801	0.191484166	0.162874571	0.296772721	0.404254975	0.337777013	0.351394303	0.185822377	0.276991577	0.528163654	0.409916086	0.477751787	0.344548368	-	-	-	-	-	-
MSTRG.17044	0.141075685	0.178776593	0	0.115481135	0.300847289	0	0	0.139265777	0	0.109679913	0.198560984	0.157383511	0.093630005	0.15507475	0.06899535	0.310926031	0.181190092	0.281796869	-	-	-	-	-	-
MSTRG.17045	0.752333468	0.169490884	0	0	0	0	0	0	0	0	0.156873056	0	0	0.147020121	0	0	0.171779025	0	-	-	-	-	-	-
MSTRG.33174	0.173934929	0.088166842	0.607925797	0	0.741840831	0	0.256211852	0.343406917	0.090564673	0.540905904	0.24480966	0.09702058	0.076958824	0	0.255197086	0.230008014	0.268071304	0.434290983	-	-	-	-	-	-
MSTRG.17047	0.375526177	0.108772885	0.080358008	0.087827607	0.20020465	0.154011286	0.184387457	0.052958346	0.083798347	0.278051885	0.276856901	0.359087665	0.379781475	0.188703986	0.157420425	0.236470564	0.192922324	0.160737582	-	-	-	-	-	-
ENSRNOG00000057213	0	0	0	0	0	0	0	0	0	0	0	0.249925015	0	0	0.219129231	0	0	0.223746714	ENSRNOG00000057213	5:-:73513533-73513657	-	-	RF00406	-
MSTRG.12498	0.108498735	0.219990105	0.314208839	0.248680414	0.428045896	0.207655667	0.287679949	0.353452334	0.327660952	0.067482255	0.091625777	0.096832629	0.172821907	0.200365469	0.137963968	0.411299363	0.289847986	0.411777177	-	-	-	-	-	-
MSTRG.12499	0.17927992	0.236278104	0.107418387	0.09783613	0.324970927	0.32596755	0.29929656	0.672523533	0.242704047	0.092921309	0.033644349	0.080001605	0.269700769	0.220718427	0.1753595	0.363516721	0.276309091	0.429731205	-	-	-	-	-	-
MSTRG.12494	0	0	0	0	0	0	0	0	0.67818197	0	0	0	0	0	0	0	0.26765569	0	-	-	-	-	-	-
ENSRNOG00000057215	0	0	0	0	0	0	0	0	0	0	0	0	0	0	0	0.067822876	0	0	ENSRNOG00000057215	19:-:41207650-41208013	-	-	AABR07043816.1	-
MSTRG.12496	0.282345333	0.208173954	0.435745163	0.420220079	0.383159769	0.454410936	0.453713381	0.823499858	0.641506685	0.439021245	0.457606324	0.329300833	0.465632626	0.406293001	0.389150216	0.486509467	0.56702036	0.653705455	-	-	-	-	-	-
MSTRG.12497	0	0	0	0	0	0.256439845	0	0.264538342	0.558121047	0	0	0	0	0	0	0	0	0	-	-	-	-	-	-
MSTRG.12490	0.101278566	0.102675309	0.657395346	0.110538905	0.107989488	0.19383699	0.099457765	0.099979229	0.263669301	0	0	0	0.313680269	0.089062822	0	0.31250034	0.052030717	0	-	-	-	-	-	-
MSTRG.12492	0	0	0	0	0	0	0	0	0	0.588986429	0	0	0	0	0	0	0	0	-	-	-	-	-	-
ENSRNOG00000007242	9.103784771	9.2769099	8.80214751	8.510631218	8.593714787	7.70146761	7.715073996	8.145424077	7.74553702	9.153277034	8.744068195	8.677224798	8.765482134	8.139845671	8.83968115	8.205043149	7.513683145	7.916746784	ENSRNOG00000007242	3:-:1960957-2123820	362078	D4A005,A0A0G2K889	Ehmt1	euchromatic histone lysine methyltransferase 1
ENSRNOG00000048396	0	0	0	0.044684221	0	0	0	0	0	0	0	0	0	0	0	0	0	0	ENSRNOG00000048396	X:+:15321713-15322396	679682	D3ZTE4	LOC108348138	ES cell expressed Ras
ENSRNOG00000048397	9.483698676	8.915476722	10.09865851	9.004169694	9.299527591	9.086998533	7.947105075	7.738003627	7.646318617	9.078496154	10.47644345	9.540873941	10.76865041	10.31839919	11.69004755	8.92590065	8.526250034	9.930874682	ENSRNOG00000048397	1:-:198719162-198721476	308993	A1A5S4	Sephs2	selenophosphate synthetase 2 [Source:RGD Symbol;Acc:1308827]
MSTRG.14832	0	0.737395402	0	0.264623438	0	0.116008501	0.119047931	0	0	0	0.113749943	0.135240809	0	0.213210998	0.237152848	0	0	0.121075062	-	-	-	-	-	-
ENSRNOG00000052222	0	0	0.01911455	0	0	0	0.037594084	0	0	0.039683687	0.035921035	0	0	0	0.05616778	0	0	0	ENSRNOG00000052222	8:+:131955312-131957597	-	-	AABR07071813.1	-
ENSRNOG00000052220	0	0	0	0	0	0	0.089479627	0	0	0	0	0	0	0	0	0	0	0	ENSRNOG00000052220	1:-:154478782-154507039	680270	D4A891	Ccdc83	coiled-coil domain containing 83 [Source:RGD Symbol;Acc:1594161]
ENSRNOG00000052226	2.946607313	3.32521717	2.759945764	3.333401696	3.027189197	4.476618381	3.759610474	3.949179541	3.090884647	2.820368687	3.10794199	2.555396896	2.988153898	2.666856915	2.745426718	3.327696596	3.580049028	3.705482739	ENSRNOG00000052226	X:-:123803103-123806777	363441	B4F7B9	Ndufa1	NADH:ubiquinone oxidoreductase subunit A1 [Source:RGD Symbol;Acc:1560955]
ENSRNOG00000052224	0	0	0	0	0	0	0	0	0	0	0.030732441	0.018269372	0	0	0	0	0	0	ENSRNOG00000052224	8:+:64364741-64428386	300758	D4ABS9	Celf6	CUGBP, Elav-like family member 6
MSTRG.18716	0	0	0	0	0	0	0	0	0	0	0.372712579	0	0	0.174651562	0	0	0.612191205	0	-	-	-	-	-	-
ENSRNOG00000030619	0	0	0	0	0	0	0	0	0.064162431	0	0	0	0	0	0	0	0	0	ENSRNOG00000030619	X:-:19144501-19145409	302583	D4ADV2	Foxr2	forkhead box R2
ENSRNOG00000012343	3.48058917	4.333591931	3.541828555	3.712169104	3.259664738	3.976635464	2.62524318	3.044003701	2.687408232	4.883831568	3.576349813	4.901648445	4.262849627	4.271122106	3.236194934	3.196778056	3.603422239	3.476216083	ENSRNOG00000012343	19:-:597427-601469	246311	O88484	Pdp2	pyruvate dehyrogenase phosphatase catalytic subunit 2
MSTRG.34090	0	0	0	0	0	0	0	0.119672107	0.631208327	0	0	0	0	0	0	0.106872411	0.249116767	0	-	-	-	-	-	-
ENSRNOG00000019635	29.39227327	29.97584059	27.99969599	28.74129481	29.85909345	28.48019633	31.55689381	27.78308544	27.95361352	31.59800478	31.55457692	32.65263257	31.18982184	33.71564531	30.84728822	31.14998684	28.93554588	31.14616063	ENSRNOG00000019635	9:+:97772184-97782067	363283	Q6P4Z9	Cops8	COP9 signalosome subunit 8 [Source:RGD Symbol;Acc:1311404]
ENSRNOG00000019634	24.04686129	25.76742372	22.5905702	25.68333591	24.05088623	30.94089757	22.37677101	26.36753573	25.03009064	28.07425136	27.24295552	29.16199413	26.70112745	30.17753413	25.56865053	29.81828101	27.3990906	28.28578814	ENSRNOG00000019634	9:+:94307852-94336831	363275	D4A174	Eif4e2	eukaryotic translation initiation factor 4E family member 2
ENSRNOG00000019630	2.424951245	2.420572551	2.556629155	2.432905145	2.406628015	2.391958137	2.605752046	2.172870808	2.199884529	2.383198685	2.520418386	2.757290961	2.537911051	2.370316902	2.248765842	2.363918062	2.362211892	2.552314725	ENSRNOG00000019630	16:-:7714465-7758189	85255	Q8CHM7	Hacl1	2-hydroxyacyl-CoA lyase 1
MSTRG.13541	0.215175263	0.24930602	0.276269242	0.352274506	0.393314074	0.13237194	0.467893653	0.303449581	0.368124022	0.238984222	0.432649344	0.240048724	0.353621994	0.270316907	0.255570591	0.487788676	0.473759385	0.322357368	-	-	-	-	-	-
ENSRNOG00000013847	0	0.115405378	0	0.041414644	0.040459476	0.054467406	0.074525941	0.093645856	0.059272001	0	0	0.042331473	0	0	0	0	0	0.056846218	ENSRNOG00000013847	1:+:79831534-79865807	292681	F1M4H5	Nova2	NOVA alternative splicing regulator 2
ENSRNOG00000013840	0.018435499	0.03737949	0	0	0	0.070567383	0.072416253	0	0.038396083	0	0	0	0	0.064847585	0.036064719	0	0.056826175	0.036824673	ENSRNOG00000013840	1:+:261281543-261291394	309374	D3ZM27	Ankrd2	ankyrin repeat domain 2
ENSRNOG00000037114	0	0	0	0	0	0	0	0	0	0	0	0	0	0	0	0.228060295	0	0	ENSRNOG00000037114	10:+:70366725-70367157	-	-	AC128859.2	-
ENSRNOG00000007141	13.85407869	13.6173709	13.27299567	13.37079366	13.7522796	16.09762167	12.59671812	14.66214725	14.23671201	15.0173156	14.39848035	16.71083254	15.39617123	15.44837364	13.88130302	15.69784482	15.96893532	17.79803409	ENSRNOG00000007141	6:+:26784088-26787874	58842	Q9WTV0	Preb	prolactin regulatory element binding
ENSRNOG00000007142	0.015635692	0	0	0	0	0.014962571	0	0	0	0	0	0	0	0.013749788	0	0	0	0	ENSRNOG00000007142	8:+:27777179-27804515	117108	A0A0H2UHF1	B3gat1	beta-1,3-glucuronyltransferase 1
MSTRG.2508	0.603524214	0	0.301342529	0.39522423	0.321757472	0	0.237069587	0	0	0.813301765	0.622928028	0.538631497	0.640881239	0.636875954	0	0.212823508	0.310053735	0.542489339	-	-	-	-	-	-
MSTRG.2509	2.439849803	2.593045683	2.784122172	2.558747336	2.230301245	2.423477378	2.172654585	1.521625925	1.122733175	2.319611753	0.969486179	1.215296091	1.413699796	0.743170939	0.573967432	0.712854195	0.73850858	0.457072318	ENSRNOG00000018612	1:-:167917771-167918714	-	-	AC096030.1	-
MSTRG.2500	0.096898005	0	0.193526551	0.31727343	0.516593312	0.278179555	0.190311918	0	0.100905968	0.301335123	0.636448643	0.324297164	0.171493019	0.426053118	0.189558159	0.085423968	1.194726088	0	-	-	-	-	-	-
MSTRG.2501	1.281206958	1.929758948	1.644975686	1.478259167	1.639322777	1.331140687	0.970590781	0.903407084	0.381200323	0.872755801	0.309132198	0.939260676	0.647862516	0.386288161	0.823524889	0.161356385	0.188058736	0.292479365	-	-	-	-	-	-
MSTRG.2503	1.050132132	1.622269885	1.148545523	1.20072885	0.906436765	2.105554301	1.620539964	1.382212839	0.989419053	1.503267658	2.064561465	2.287260179	2.079812211	2.154763646	2.005423769	1.939734255	1.849691998	3.146438169	-	-	-	-	-	-
MSTRG.23021	0	0	0	0.679200158	0	0	0	0	0	0	0	0	0	0.218896624	0.243476924	0.219444683	0.127879941	0	-	-	-	-	-	-
MSTRG.2505	0	0	0.133164698	0.145542891	0	0.127609352	0	0.131639318	0	0	0	0	0	0.234532097	0.652170331	0.117559652	0.137014222	0	-	-	-	-	-	-
MSTRG.2506	0.068889357	0.314277376	0.103190357	0.075188209	0.073454104	0.164809126	0	0.136011103	0.286955225	0.107116667	0.161600472	0	0.274325549	0.333191356	0.303223106	0.151829809	0.14156451	0.103204204	-	-	-	-	-	-
MSTRG.2507	0.179509766	0	0	0.391846245	0	0.944800007	0.440706284	0.62022371	1.402010803	0.372161754	0.336874831	0	0.317701811	0.710361641	0.70233728	0	0.829989999	0.717136905	-	-	-	-	-	-
MSTRG.3678	30.9601187	28.80399362	32.23728745	24.71355767	30.70488751	22.40447791	30.0022246	28.9018925	31.26447988	29.77613488	34.62147942	30.6238591	33.16152412	32.00306226	34.63276372	34.22348148	33.11980693	30.39306226	-	-	-	-	-	-
ENSRNOG00000038355	0	0	0	0	0.085801993	0	0	0	0	0.083415566	0	0	0	0	0	0	0	0	ENSRNOG00000038355	11:+:81796891-81802172	689897	P0C5E9	Crygs	crystallin, gamma S
MSTRG.3674	0	0.6269024	0	0	0	0	0	0	0	0	0	0	0	0	0	0	0	0	-	-	-	-	-	-
MSTRG.3677	0.185453798	0.112806846	0.111117563	0	0.118645404	0.248457943	0.218543619	0.329534187	0.077249867	0.42293349	0.104408888	0.165513255	0.032822174	0.130468187	0.145118696	0.326987111	0.114329748	0.148176632	-	-	-	-	-	-
MSTRG.25867	0.468678218	0.237570904	0.234013277	0	0	0.112125372	0.34518919	0	0	0.121458648	0.659654481	0.26142784	0.414740439	0.412148456	0.229214677	0.516475458	0.481556262	0.11702234	-	-	-	-	-	-
ENSRNOG00000006231	0.309795962	0.267730431	0.213005557	0.177375449	0.211190541	0.238139323	0.15959418	0.235632947	0.163949323	0.200052129	0.223972276	0.249290457	0.256166531	0.209904951	0.134124258	0.255202944	0.260908475	0.309406728	ENSRNOG00000006231	4:+:171250818-171461677	50677	Q62797	Ptpro	protein tyrosine phosphatase, receptor type, O
ENSRNOG00000006235	0	0.034359725	0	0.018495617	0	0	0	0	0	0.061482698	0.063603599	0.075620277	0.052485685	0.089413145	0.049726754	0.08216726	0.15670613	0.076161892	ENSRNOG00000006235	7:-:136526496-136853957	81734	Q8R417	Nell2	neural EGFL like 2
ENSRNOG00000006237	0.022953708	0.069810794	0.103148066	0.062631162	0.110136	0.065896632	0.033811564	0.113296134	0.035854703	0	0.107689495	0.051214142	0.030468124	0	0	0	0	0.114624341	ENSRNOG00000006237	13:-:51985684-51992693	252939	B4F7C1	Gpr37l1	G protein-coupled receptor 37-like 1
ENSRNOG00000006236	3.873301345	5.250669488	4.868238853	4.640481205	5.087280627	5.062784369	3.257162755	3.274240271	3.917606022	5.938021252	6.342780007	5.537885361	5.896424386	6.564288674	7.04737956	4.238875841	4.498161662	4.616925112	ENSRNOG00000006236	3:-:153101036-153114520	499933	Q4V7C0	Dsn1	DSN1 homolog, MIS12 kinetochore complex component
MSTRG.4902	0	0	0.137756585	0	0	0	0.135468336	0.136178605	0	0	0.388318771	0	0	0	0.809590756	0.121613433	0	0	-	-	-	-	-	-
MSTRG.4903	9.384449271	8.512774427	8.732132603	9.96749356	8.612082886	8.511221001	8.52689493	8.793455223	7.630866583	6.212349909	6.811884351	7.460674988	7.358289167	7.438066837	7.114239394	7.006406585	6.801396645	6.012648814	-	-	-	-	-	-
MSTRG.4900	0.411105267	0.551613789	0.519204329	0.580663347	0.528593623	0.404977864	0.474958068	0.525193134	0.78067061	0.889910102	0.794186778	0.418160376	0.770385738	0.648608845	0.473076924	0.618254128	1.093274103	0.640035398	-	-	-	-	-	-
MSTRG.4901	5.615708504	6.029964125	4.454749022	5.477074751	7.127672995	7.178941706	5.777856714	9.249135666	7.039349765	5.968474704	6.398107799	5.852386849	6.235490764	5.117431128	4.643812165	5.548316174	5.406634687	5.252760238	-	-	-	-	-	-
MSTRG.4906	0	0	0	0	0	0	0	0	0	0	0	0	0	0	0.771581801	0	0	0	-	-	-	-	-	-
MSTRG.4907	2.790891702	3.404848534	3.684523242	3.613987326	5.043765785	3.123411324	3.716225962	5.089905388	2.413732113	1.96139303	1.509108196	1.79422519	1.088343365	1.580714643	1.434334074	0.917441878	2.13853279	1.133851592	ENSRNOG00000048389	10:-:18047109-18063391	29369	O88182	Fgf18	Fibroblast growth factor 18 [Source:UniProtKB/Swiss-Prot;Acc:O89101]
MSTRG.4904	6.478144838	7.799916175	6.134619916	6.563330098	6.112386291	6.442265662	6.526160275	6.549710078	6.222839693	6.065597539	5.181229796	5.364491199	5.555705445	5.511481666	5.168541103	5.301411813	5.146162185	5.191113716	-	-	-	-	-	-
MSTRG.4905	0	0	0	0	0	0.189384903	0	0	0	0	0	0	0	0	0.580731179	0	0	0	-	-	-	-	-	-
MSTRG.4909	0	0	0	0	0	0	0	0	0	0.07782471	0.035222838	0	0	0.0660211	0.293738916	0.066186399	0	0.149964286	-	-	-	-	-	-
ENSRNOG00000029238	8.482909692	8.159845093	7.591803197	7.025119435	7.484608897	7.726073716	6.259980987	7.296712597	6.431615902	8.51060423	10.12414793	9.020765588	9.163825924	7.830546868	8.333801038	7.948552722	8.384687867	7.939639273	ENSRNOG00000029238	7:+:117434419-117437205	315094	Q6AY79	Hgh1	HGH1 homolog
MSTRG.14838	0	0	0.065185517	0	0	0	0.192308197	0.708827097	0.067976281	0	0	0.291287896	0.057763966	0.114805922	0.063848844	0	0	0	-	-	-	-	-	-
ENSRNOG00000018070	0	0	0.068765377	0	0.097898667	0	0.090164171	0.090636907	0.119515675	0	0	0	0.081248332	0.040370279	0.134710593	0.101178389	0.283012983	0.091699473	ENSRNOG00000018070	17:+:24242642-24291025	498726	D3ZBM4	Rnf182	ring finger protein 182
ENSRNOG00000000693	0	0	0.062936054	0	0.04479984	0.040206997	0.732372513	0.622151316	1.050088212	0.108884534	0.157696845	0.093745317	0.223082442	0.129318148	0.164388021	0.963054312	0.917368291	1.31134374	ENSRNOG00000000693	12:+:48292273-48351084	171442	Q9Z2I7	Svop	SV2 related protein
MSTRG.20816	0.681025203	0.241941102	0.406884445	0.768706061	0.372385285	0.373199663	0.377261434	1.287115677	0.278828505	1.701531896	0.316778577	0.500005875	0.39146463	0.450442025	0.37007379	1.554836967	0.873177312	1.825412291	-	-	-	-	-	-
ENSRNOG00000000697	80.42395279	86.6668683	81.32023118	84.25704888	82.25252617	94.43690418	75.67355719	79.83778029	83.90434736	92.62442896	88.46281723	91.652601	90.77072216	96.69190608	89.47081198	80.22722688	81.84953348	84.44602323	ENSRNOG00000000697	12:+:48481750-48554052	501841	G3V624	Coro1c	coronin 1C
MSTRG.774	0	0.223345723	0.513335944	0.133583947	0	0.257672729	0	0.120822801	0	0	0.321562339	0	0	0	0.215489847	0.237380066	0.251512121	0.171134943	-	-	-	-	-	-
MSTRG.8590	0.141574942	0.028705483	0.084826855	0	0.030191197	0.21676816	0.11122375	0.139758629	0.206403208	0.234811865	0.425095843	0.315880959	0.375845418	0.473095586	0.193870655	0.624052752	0.407302136	0.537308844	-	-	-	-	-	-
MSTRG.776	14.09845265	15.21711558	13.3431816	13.85983748	13.17688372	14.2757979	12.56991129	0	12.74451333	14.16588865	14.49902183	13.70437231	13.86939217	14.25239448	15.14124622	14.05265013	14.55207282	14.19110408	-	-	-	-	-	-
MSTRG.770	1.194955549	1.106093103	1.330074791	1.345455533	1.269099603	1.220349171	1.136366616	1.314838997	1.41161135	1.057544483	0.926249535	0.753484506	0.919508024	0.963602951	0.947071438	1.278305069	1.091907909	0.900987148	-	-	-	-	-	-
MSTRG.771	0.586461225	0.297274586	0.596908213	0.541609469	0.517092637	0.366947551	0.775273882	0.523270265	0.610718842	0.432564971	0.391550851	0.364872404	0.399206464	0.406629351	0.297849841	0.318163858	0.417167748	0.5181408	-	-	-	-	-	-
MSTRG.772	0.182649723	0.269336239	0.339919375	0.416823103	0.407209694	0.301904128	0.211978024	0.467157615	0.371763552	0.197941947	0.186964033	0.129667588	0.132242319	0.138716731	0.146172775	0.219574802	0.29003307	0.273630358	-	-	-	-	-	-
MSTRG.8598	0	0.07853312	0.232071259	0	0.123896653	0.148259828	0	0	0	0.120450692	0.181716714	0.216048595	0	0.102182034	0.11365624	0.512189354	0.358169958	0.580256002	-	-	-	-	-	-
MSTRG.779	11.69037908	12.64498927	10.97743306	11.00463167	10.12983976	11.62251377	10.38997525	10.3007196	9.242580059	12.36986337	12.79088045	12.27020287	11.28447099	11.91281808	10.43189961	10.80881539	10.80233662	11.77263501	ENSRNOG00000060004	1:-:64135964-64136071	100526587	-	Mir3572	microRNA 3572 [Source:RGD Symbol;Acc:4888589]
MSTRG.33520	0	0	0	0	0	0	0.261905449	0	0	0	0.750749623	0	0	0.234532097	0	0	0	0	-	-	-	-	-	-
ENSRNOG00000013594	26.20525803	27.41556583	26.11398901	28.78110668	27.8538504	31.001566	30.19615762	33.75580571	29.8622803	28.28867171	28.46592322	29.05072015	28.66791634	31.30141251	29.51262565	34.91348778	34.73915004	36.92094984	ENSRNOG00000013594	3:+:80021440-80030363	24162	Q642D2	Acp2	acid phosphatase 2, lysosomal
MSTRG.18179	0	0.132045223	0.130067845	0.142158173	0.486078265	0.373925077	0	0.385733816	0	0.405050468	0.061107527	0.217957862	0.115259262	0.114538931	0.127400716	0.057412853	0.802967069	0.650426495	-	-	-	-	-	-
ENSRNOG00000013591	6.072430108	5.526924276	5.754072688	5.950214902	5.140132082	5.880306802	6.501679408	6.239616142	6.463647886	6.820170046	6.629726542	6.555107515	6.105930701	6.304295557	6.01047116	6.82167348	6.898289	8.43079603	ENSRNOG00000013591	1:-:174350597-174379566	293415	D3ZW49	Tmem9b	TMEM9 domain family, member B
MSTRG.18175	0	0	0	0	0	0	0	0	0	0	0	0	0	0	0	0	0	0.741584754	-	-	-	-	-	-
MSTRG.18174	5.104188329	4.949073695	5.378720497	5.523197878	5.476284798	4.667787174	5.016325212	4.842646401	3.60696612	3.314615115	2.940702249	3.181669513	2.804969009	2.850313491	2.723574312	2.566802441	2.212050887	2.443758439	ENSRNOG00000019184	2:-:61888950-61949926	25339	P41740	Npr3	natriuretic peptide receptor 3
MSTRG.18177	7.212199542	7.441128262	8.313467781	7.845093679	8.182882938	8.08303404	7.363211492	6.831523175	8.59339764	7.911164852	8.153907149	8.229072823	7.996564926	8.29418561	8.17868331	8.250619735	8.197645703	8.423905881	ENSRNOG00000022929	2:+:62236577-62303919	310155	Q5FVM6	Mtmr12	myotubularin related protein 12
MSTRG.18176	41.30285575	40.25833628	41.24542714	41.43348119	38.51390314	45.44002562	39.21136259	39.44776888	36.76925724	45.27428647	42.59269603	41.41037381	43.23507251	43.51394016	43.819739	40.76056557	41.86036517	43.87007064	ENSRNOG00000050563	2:-:62022567-62034628	192269	Q63396	Sub1	SUB1 homolog, transcriptional regulator
MSTRG.18171	30.03294369	32.48572147	32.51825443	31.62422564	30.90805409	31.11429516	28.25349875	28.51157549	27.17088263	35.60270705	33.53326202	33.05597921	35.24931774	36.39470747	37.26189454	33.02215815	32.59370359	31.99736208	ENSRNOG00000019023	2:-:61394770-61414102	294810	Q5XHY5	Tars	threonyl-tRNA synthetase
MSTRG.18170	0.181252579	0.275628379	0.724002243	0.593475866	0.289894111	0.173449604	0.266990991	0.268390843	0	0.751549951	0.255109095	0	0	0.398476865	0.265933533	0	0.372465846	0	-	-	-	-	-	-
MSTRG.18173	0	0	0	0	0	0	0	0	0	0	0	0	0.640881239	0	0	0	0	0	-	-	-	-	-	-
MSTRG.18172	1.063424944	1.868690627	1.345132016	1.779676363	1.322871229	0.84803683	2.018992637	1.469694665	0.627532937	0.367450846	0.299349533	0.86999214	0.595992511	0.467579815	0.832136322	0.656250715	0.801273045	0.601850339	-	-	-	-	-	-
MSTRG.21145	0	0	0	0	0	0	1.095135615	0	0	0	0	0	0	0	0	0	0	0	-	-	-	-	-	-
ENSRNOG00000012460	1.279868534	1.219668172	1.175841852	1.480706011	1.200914179	1.616696172	2.136660082	1.566676344	1.492744226	1.326719234	1.441109881	0.885246281	1.834771518	1.215536556	1.05157995	1.421676594	1.288735233	1.150434431	ENSRNOG00000012460	1:-:229599009-229601032	25707	P20294	Cntf	ciliary neurotrophic factor
MSTRG.3379	0	0	0.189590418	0	0.202434532	0.090840555	0	0.18741869	0	0.196804182	0	0	0.420012563	0.083477526	0.092851369	0.083686532	0.780284383	0.18961586	-	-	-	-	-	-
ENSRNOG00000017484	20.10673833	21.24555851	20.09479316	19.83641686	20.00294265	19.85488989	14.6751029	13.6915443	14.2177462	26.81802077	26.41164257	24.6848354	28.06544871	28.75720718	27.90870793	21.80389935	22.14193761	21.778953	ENSRNOG00000017484	2:+:199162745-199184939	50563	P28234	Gja5	gap junction protein, alpha 5
ENSRNOG00000015854	0	0	0	0.049296786	0	0.043222522	0	0.089175022	0	0	0	0	0	0	0	0	0	0	ENSRNOG00000015854	3:+:23762363-23769762	-	-	AABR07051831.1	-
ENSRNOG00000015851	0	0	0.173693085	0	0	0.277411634	0.199275885	0	0.422635141	0.240402624	0.299211806	0	0	0.433374528	0.595459868	0	0.416999806	0.40533825	ENSRNOG00000015851	4:-:117606022-117607428	171084	Q9JIY6	Nat8b	N-acetyltransferase 8B
ENSRNOG00000015850	0.087647961	0.088856723	0.131289139	0	0	0	0	0	0.136909975	0	0	0	0	0	0	0.077269255	0	0	ENSRNOG00000015850	5:-:166278187-166282831	362662	D4ABD9	Rbp7	retinol binding protein 7
ENSRNOG00000015852	19.51943354	20.42335763	19.66280896	20.1421338	19.39555891	20.86101656	20.60532663	20.36301603	23.47868575	21.36539518	20.67164494	20.98022488	20.98244972	21.71987622	23.7003564	21.93954894	23.61283838	21.93595238	ENSRNOG00000015852	1:-:78456409-78573374	306400	A0A0G2KB46	Arhgap35	Rho GTPase activating protein 35
MSTRG.21143	0	0	0	1.050309522	0.410434274	0	0	0	0	0.698282879	0	0	0	0.507749902	0	0	0	0	-	-	-	-	-	-
ENSRNOG00000015859	0.032896944	0.033350629	0.024638402	0	0.052615143	0.062961442	0.048458277	0.032474898	0	0.093778204	0.138905217	0.036699708	0.09461076	0.036161337	0.048266351	0.050752625	0.067601731	0.082139029	ENSRNOG00000015859	16:+:6078122-6109382	290551	Q6UPE0	Chdh	choline dehydrogenase
MSTRG.3376	0	0.250129718	0.246384023	0.673216015	0	0	0.121145692	0.243561734	0	0	0.231508694	0	0.218332522	0.21696802	0	0.21751125	0.380259735	0.123208543	-	-	-	-	-	-
MSTRG.1742	1.405333362	1.294006711	1.313254069	1.604188218	1.292244376	1.394185043	1.582646876	2.138229807	1.839396862	1.363222338	1.270260067	1.783534865	1.186554829	1.39455895	1.601600621	1.829968614	1.907601324	1.867131306	ENSRNOG00000020883	1:-:101466677-101476867	691002	D4A903	Dhdh	dihydrodiol dehydrogenase
MSTRG.1741	0.980399492	0.965922528	1.158296489	1.145396716	0.957022226	1.770674138	1.383139722	1.376760323	1.222265829	0.730009595	1.217932082	1.293990461	1.038640535	1.190007536	0.918441059	1.351240377	1.149216922	1.779051167	-	-	-	-	-	-
ENSRNOG00000052369	0	0	0	0	0	0	0	0	0	0	0	0	0	0.107069001	0	0	0	0	ENSRNOG00000052369	20:-:2182374-2182603	-	-	AC108572.1	-
MSTRG.1747	0.325622366	0.330113058	0.26013569	0.284316345	0.347198761	0.436245923	0.959304841	0.450022785	0.135636394	0.54006729	0.794397857	0.726526205	0.345777785	0.286347328	0.63700358	0.631541385	0.334569612	0.520341196	-	-	-	-	-	-
MSTRG.1746	0	0	0	0	0	0	0	0	0	0	0	0	0	3.517981462	1.107459053	0	0	0	-	-	-	-	-	-
ENSRNOG00000003348	0.31898498	0.136161741	0.167653397	0.403122396	0.161110216	0.176725181	0.560553029	0.099439773	0.402111492	0.226242218	0.236297094	0.299670281	0.089139357	0.221455668	0.03284311	0.266412161	0.25874988	0.184443484	ENSRNOG00000003348	10:-:46330368-46332172	64455	Q9JKF8	Rasd1	ras related dexamethasone induced 1
MSTRG.1744	0.219557205	0.040470026	0.53816382	0.479264545	0.276670146	0.420210409	0.078403627	0.512295564	0.062356004	0.268975067	0.280929118	0.534408442	0.335590936	0.386150495	0.370942213	0.739042145	0.410163744	0.478432033	-	-	-	-	-	-
ENSRNOG00000003346	0.859718023	0.789864375	0.921123257	0.703744327	1.059916653	0.771287734	0.334186997	0.327098657	0.382358431	1.030436991	1.176422499	0.99906066	1.180790037	0.88990193	1.34021316	0.450012482	0.552088007	0.652922535	ENSRNOG00000003346	X:-:31124018-31140711	501552	D4A5I2	Fancb	FA complementation group B
MSTRG.1749	0.376391445	0.228949379	0.15034724	0.328645238	0.802663802	0.288150149	0.2956997	0.148625036	0.627136015	0.858373079	0.353175226	0.419900898	0.266459583	0.33099288	0.809953476	0.663643196	0.541427168	0.902204493	-	-	-	-	-	-
ENSRNOG00000003343	156.2266366	156.9633962	164.8093419	157.2458705	158.0687468	146.5826048	152.5354983	142.6623288	146.4466364	162.8071082	159.354362	159.8936134	157.4963717	173.7837686	176.8833482	167.9900546	149.0701546	159.5754745	ENSRNOG00000003343	10:-:35800942-35833861	29144	P35565	Canx	calnexin
MSTRG.21636	0	0.157429148	0.258452742	0.169486176	0.331154456	0.099068258	0	0.255492207	0.539035577	0.21462933	0.145709261	0.173238226	0	0.182076675	0	0.410698229	0	0.258487424	-	-	-	-	-	-
MSTRG.21637	0.112014094	0.113558892	0	0.244512057	0	0	0.330000865	0.331731081	0.233294598	0	0.315314842	0.249925015	0.19824593	0.591020886	0.109564616	0.592500645	0.575459733	0.111873357	-	-	-	-	-	-
MSTRG.21634	1.369791705	5.130551148	2.20354178	2.223528798	1.099400986	4.985889392	1.159287992	2.566755966	0.86105708	2.055031929	2.103220663	1.639271597	1.674970059	1.463009722	1.651654425	1.339326877	1.28971765	1.387969879	-	-	-	-	-	-
MSTRG.21635	0	0	0	0.230671752	0.450703297	0.202248784	0	0.625907701	0.440178486	0.547709752	0.198311221	0.117889158	0.280536693	0	0.310088535	0	0.217154616	0	-	-	-	-	-	-
MSTRG.21632	6.436241069	6.584562791	5.827585191	5.792199947	5.769974001	5.953020869	6.205144478	7.616669352	6.892794932	5.332062954	5.518622232	5.126666968	4.933042662	5.309773885	5.874093615	6.686924532	6.230793608	5.945716882	ENSRNOG00000010219	3:+:7109920-7130548	29622	Q03386	Ralgds	ral guanine nucleotide dissociation stimulator
MSTRG.21633	275.0048795	228.765781	228.0455421	263.5467327	207.7538898	262.7729323	191.1098668	212.250872	182.5798983	254.1089724	217.2467683	238.339871	210.0233319	191.2299774	230.947916	211.7079779	180.4266576	192.3778757	-	-	-	-	-	-
MSTRG.21630	0	0	0	0	0	0.105920806	0	0	0	0	0	0	0	0.292006366	0	0	0.11372722	0.663280773	-	-	-	-	-	-
MSTRG.24722	0	0.187390911	0	0	0	0	0.181518628	0	0	0	0	0.618626274	0	0	0	0	0	0.1846095	-	-	-	-	-	-
MSTRG.21638	0	0.113786465	0.112082512	0.12250103	0.119675725	0.214813337	0.11022073	0.110798624	0.292202652	0.116347162	0.631893471	0.250425866	0.198643216	0.049350441	0.164676276	0.494740018	0.576612959	0.224195104	-	-	-	-	-	-
ENSRNOG00000001270	3.612596204	4.021478467	3.607573152	3.144020966	3.474329591	4.202716081	4.822946881	3.706101879	5.286502793	6.828823019	6.646602906	6.295539472	6.811569683	6.519834109	5.635279559	7.639394913	8.588227038	8.371636125	ENSRNOG00000001270	12:-:39822637-39850567	304485	D3ZIU8	Hvcn1	hydrogen voltage-gated channel 1
ENSRNOG00000001271	6.514796273	7.3342251	6.951221269	7.197745585	6.749034647	6.266551204	7.703657113	7.706657099	8.734523091	6.940867058	6.776378477	6.906366407	4.848891658	7.664589308	8.521143466	8.284828304	8.544547878	8.688090967	ENSRNOG00000001271	2:-:54810110-54824033	294770	D3ZVT3	Card6	caspase recruitment domain family, member 6
ENSRNOG00000001273	10.05776268	9.990249575	10.47261357	10.38534866	10.94110446	10.87923794	9.299862968	10.26340446	10.00304722	9.676205615	11.28245197	12.53155088	11.70034998	10.21605916	10.05889833	9.623951159	11.28625626	11.94128449	ENSRNOG00000001273	12:+:16899025-16901934	100361517	D3ZIU2	Psmg3	proteasome assembly chaperone 3
ENSRNOG00000001274	33.01733966	27.87748649	30.60385368	28.16724596	43.16203445	39.1648243	34.75199953	29.10224673	29.97131325	36.0389976	33.97129022	31.91270139	33.37919413	31.97432561	36.80032893	45.77728788	44.76685359	43.74783951	ENSRNOG00000001274	12:-:39690069-39699113	288666	B2RZ78	Vps29	VPS29 retromer complex component
MSTRG.9243	3.583552963	3.484153484	3.354370709	2.723712011	3.728933964	3.305330105	3.510647505	3.324471214	2.994414933	3.911657589	4.334809343	4.460194334	4.011683365	4.670030896	3.792361428	3.425651279	3.57555153	3.898146579	ENSRNOG00000037480	12:-:52067183-52072108	304570	D3ZIE3	Ddx51	DEAD-box helicase 51
MSTRG.9240	0.185453798	0	0.092597969	0	0	0	0.364239366	0.549223645	0	0	0.174014813	0	0.246166304	0	0.18139837	0.163493556	0.381099161	0	-	-	-	-	-	-
ENSRNOG00000001277	9.33195184	13.3475231	12.93323846	13.70860997	13.65407614	14.7198016	9.759061738	14.04164741	7.953224921	12.4953411	11.78545343	12.90001787	9.153674681	7.761329858	7.987836508	8.950242497	8.847772176	13.18004159	ENSRNOG00000001277	12:-:16923990-16934706	246760	Q6IRI7	Mafk	MAF bZIP transcription factor K
ENSRNOG00000001278	6.895604475	6.883974183	7.324058409	7.104791124	7.240268899	6.565165323	7.874394084	6.131620866	6.139331518	6.074911044	7.491032427	6.42037945	7.344167047	6.603930113	7.499958812	7.02264236	6.670429232	6.115883715	ENSRNOG00000001278	12:-:39670453-39679510	360810	Q6R518	Gpn3	GPN-loop GTPase 3
MSTRG.9248	0	0	0	0	0	0	0	0	0	0	0	0	0	0	0	0	0	0.866275995	-	-	-	-	-	-
MSTRG.28936	0	0.258088391	0.50844703	0.27785461	0.271446304	0	0	0.125655713	0.265107497	0.131948258	0	0	0	0	0	0	0	0.127128815	-	-	-	-	-	-
ENSRNOG00000057304	0	0	0.069824186	0	0	0	0	0	0	0	0	0	0	0	0	0	0	0	ENSRNOG00000057304	8:-:66730387-66739350	102552398	-	LOC102552398	uncharacterized LOC102552398
ENSRNOG00000037967	6.338551742	4.719069781	5.365442355	6.891089133	5.99293918	4.122763666	6.163809268	6.892732461	6.007696868	6.647578924	6.470320031	6.822665631	5.828184943	6.303438933	6.381581838	6.504759516	6.716240911	7.740132798	ENSRNOG00000037967	11:-:87399483-87403367	287944	B5DFB5	Thap7	THAP domain containing 7
MSTRG.36514	17.16606916	18.50682607	16.73200921	17.2082189	17.28496728	17.10352731	17.22800015	16.80438874	19.43790056	20.60175246	21.7497147	21.79330782	21.47974194	22.55936364	22.57445945	20.11046024	20.74913653	21.0609275	ENSRNOG00000013733	9:+:113534326-113573307	140943	Q8VI02	Ppp4r1	protein phosphatase 4, regulatory subunit 1
ENSRNOG00000037960	0	0	0	0.097961561	0.095702223	0.08589091	0	0	0	0.046520219	0.126328062	0	0	0	0	0.079126689	0	0	ENSRNOG00000037960	13:-:98724295-98772968	689499	D4A4F9	Stum	stum, mechanosensory transduction mediator homolog
ENSRNOG00000013330	0	0	0.013088971	0.014305643	0	0.031357318	0.045050434	0.051756156	0	0	0	0.036555847	0.057993778	0.126788941	0.102564583	0.167549328	0.121206122	0.130907275	ENSRNOG00000013330	16:-:14328160-14348046	93662	Q91XU7	Cdhr1	cadherin-related family member 1
ENSRNOG00000013331	43.81930359	42.09209697	41.25298488	41.04731388	42.65772111	44.05128617	43.56291618	41.59386199	45.91354483	45.99703539	46.15939714	46.05831545	45.63269566	46.85079924	49.10438749	47.2283123	50.2042494	50.8883749	ENSRNOG00000013331	1:+:31545631-31570601	157074	Q920L2	Sdha	succinate dehydrogenase complex flavoprotein subunit A
ENSRNOG00000013336	4.3699766	3.68756411	4.014025063	3.817024544	4.095776467	4.614663016	4.328946748	4.156700122	4.318550475	4.411081905	4.184114144	4.164469364	4.075631464	4.593542674	3.856943648	4.537652803	4.4245994	4.326312719	ENSRNOG00000013336	2:-:56944460-57196568	294783	Q5EB92	Wdr70	WD repeat domain 70
ENSRNOG00000013334	0	0	0	0.017611067	0	0	0	0	0	0.041815927	0.015140442	0	0	0	0	0	0.016579076	0	ENSRNOG00000013334	2:-:250755869-250778323	362052	Q75ZI5	Clca5	chloride channel calcium activated 2
MSTRG.6315	0.255752234	0.15829686	0.198940532	0.13222268	0.132043674	0.159726375	0.097817984	0.135537117	0.131763676	0.666971681	0.485006486	0.495549262	0.419285758	0.36221478	0.300191458	0.479415538	0.450874526	0.408689442	-	-	-	-	-	-
MSTRG.30461	0.270565445	0.548593681	0.540378486	0	0	0.258917525	0.26570118	0	0.14087838	0	0.253876684	0.301841805	0	0	0	0.119263415	0.138999935	0	-	-	-	-	-	-
MSTRG.30460	0	0	0.755799639	0.150191681	0	0.131685326	0.270270979	0.203766021	0	0	0	0	0	0	0.134600265	0	0	0.343591392	-	-	-	-	-	-
MSTRG.30462	0.736934829	0.871614302	0.337292164	0.368644822	0.622064447	0.999046897	0.452303818	0.333428536	0.44765959	0.827570217	0.605044927	0.548081173	0.951015289	1.026077926	0.72081984	0.757950387	0.441690584	0.337337426	-	-	-	-	-	-
MSTRG.30466	0.230956895	0.351213068	0.172976825	0.315092857	0.184695423	0.276267668	0.170103539	0	0	0.478822546	0.162533424	0.128827327	0.153282936	0.406199921	0.28238303	0.356314821	0.296628728	0.346000074	-	-	-	-	-	-
MSTRG.30469	0	0.071872716	0	0.696395098	0	0	0.069620436	0.13997092	0	0	0	0	0	0	0	0	0	0.141611844	-	-	-	-	-	-
ENSRNOG00000037839	0	0	0	0	0	0	0	0.018973409	0	0	0	0.021441748	0	0	0	0.016944082	0	0	ENSRNOG00000037839	X:+:78196300-78210403	317219	B5DF87	P2ry10	P2Y receptor family member 10
ENSRNOG00000051226	0	0.038625473	0	0	0	0	0.074830128	0	0	0	0	0.170017017	0.168576471	0.134018341	0.074533752	0.067176944	0.117440762	0.266365136	ENSRNOG00000051226	1:+:134921673-134922407	-	-	AABR07004269.4	-
ENSRNOG00000054579	0	0.142304376	0.105130025	0.076601522	0.03741741	0.167907042	0.137844973	0.103925777	0.14617456	0.109130139	0.13171046	0	0.062107121	0.246875892	0.068649509	0.185620503	0.108169123	0.070096088	ENSRNOG00000054579	2:+:250450371-250465561	-	-	AABR07013689.1	-
MSTRG.34373	0.070184269	0	0.21026005	0.153203043	0	0.335814083	0.137844973	0.138567703	0.21926184	0.218260277	0.526841841	0.313189241	0.124214242	0.370313838	0.205948526	0.433114507	0	0.070096088	-	-	-	-	-	-
MSTRG.34372	0.065890644	0	0.131598055	0.143830622	0.07025669	0.063054033	0.064706052	0.097567965	0.548928465	0.034151314	0.03091322	0.110261036	0.262384319	0.260744508	0.064449774	0.290441493	0.169252863	0.625174643	-	-	-	-	-	-
MSTRG.6434	7.818619395	7.976614164	7.778098497	7.593743414	7.830163399	7.486761055	7.79468381	7.605956497	8.301767027	8.987124353	8.232508904	9.384885248	8.245650425	8.920840075	8.083270375	8.56363585	8.053792335	8.396926743	ENSRNOG00000019075	10:-:88686207-88754829	25126	A0A0G2JSR4	Stat5b	signal transducer and activator of transcription 5B
MSTRG.34377	0	0	0	0	0	0	0	0	0	0	0	0	0	0	0	0.12042696	0.561424129	0	-	-	-	-	-	-
MSTRG.6437	0.474635992	0	0	0	0.404869064	0	0	0	0	0	0	0	0.840025127	0	0.557108215	0	0	0	-	-	-	-	-	-
MSTRG.6438	0.110358713	0.083910511	0.110205268	0.030112322	0.117671304	0.105607739	0.054187334	0.054471442	0.057461724	0.400394715	0.155327508	0.215452599	0.097658094	0.242619411	0.053972717	0.243226866	0.11339108	0.275550141	-	-	-	-	-	-
MSTRG.6439	0	0	0.384833761	0	0	0	0.378441359	0.253617035	0.802619029	0	0	0	0.113673125	0	0	0.113245536	0.527944709	0	-	-	-	-	-	-
MSTRG.37244	0	0	0	0	0	0	0.611112714	0	0.12960811	0	0	0.13884723	0	0.109448312	0	0	0	0	-	-	-	-	-	-
ENSRNOG00000020134	14.53562889	16.13230713	13.77883023	12.76268265	12.59482851	14.63053321	12.48621805	13.38167376	12.63911835	18.05131893	17.06092002	18.02852899	15.44174758	15.64915312	15.06034158	14.72884501	14.42624233	15.6146687	ENSRNOG00000020134	16:+:20824864-20845243	684558	F1LY19	Upf1	UPF1, RNA helicase and ATPase [Source:RGD Symbol;Acc:1589127]
MSTRG.56	4.475687527	5.177416832	4.591200794	5.398120657	4.753686519	5.370425276	4.809947316	4.564396876	5.36356322	4.896773831	5.388426052	4.041076108	4.357434444	4.896842045	4.641846669	4.897587734	5.529137356	6.083287726	-	-	-	-	-	-
MSTRG.57	2.69317498	3.148222471	3.12852098	2.33954127	3.252560719	2.62982962	2.374883559	2.794267369	3.863440958	2.763273635	2.810706392	2.330017311	2.991198403	3.19000478	2.741803435	2.49540262	2.484811407	2.634897518	-	-	-	-	-	-
MSTRG.54	0.08039289	0.407507985	0.24084333	0.175487122	0.171439771	0.230795861	0.157895151	0.18517684	0.055812105	0	0.125723621	0.209267357	0.35570442	0.070696278	0.157269783	0.543361836	0.110135834	0.347931493	-	-	-	-	-	-
MSTRG.55	0.826333481	0.372324236	0.275061508	0.200419719	0.685290669	0.351448706	0.540985025	0.906369075	0.86051286	0.190351586	0.344606385	0.409713139	0.243744996	0.161481116	0.44903531	0.323770844	0.471688305	0.733595784	-	-	-	-	-	-
MSTRG.53	0.153359932	0.310949868	0.153146696	0.267811672	0.16352187	0.20546084	0	0.18167091	0.287465961	0.222563327	0.230240848	0.34217554	0.488557878	0.485504561	0.210008847	0.432640121	0.157573859	0.153167247	-	-	-	-	-	-
MSTRG.51	0	0	0	0	0.223384739	0	0	0.137876592	0	0	0.13105355	0	0	0.614111477	0	0.184694715	0	0	-	-	-	-	-	-
MSTRG.58	0	0	0	0	0.272685785	0.367095395	0	0.126229483	0.532636068	0.530203047	0.239965633	0	0.226308139	0	0	0	0	0	-	-	-	-	-	-
ENSRNOG00000014025	0	0.020602121	0	0	0	0.019446998	0.026608681	0.073557529	0.042324854	0.098306879	0.031780644	0.045341984	0.059943738	0	0.046380764	0.089577383	0.069600838	0.067654425	ENSRNOG00000014025	8:+:97277456-97405102	192213	P28818	Rasgrf1	RAS protein-specific guanine nucleotide-releasing factor 1
MSTRG.24588	0.337934717	0.274076167	0.157483593	0.245889035	0.07206539	0.086236408	0.221239518	0.155679644	0.046921681	0.233536741	0.211393699	0.075399743	0.279107303	0.039623283	0.154254286	0.119167467	0.231480182	0.225006752	-	-	-	-	-	-
ENSRNOG00000010733	12.55537639	13.81018722	12.38785419	13.6213619	12.76241907	11.33898282	14.74245884	16.03619082	16.462699	14.1677097	17.28718344	14.22466964	15.0931802	16.33355278	13.21419231	20.36207611	16.77587871	18.73060769	ENSRNOG00000010733	8:-:48677492-48692295	315600	D3ZTB4	Vps11	VPS11 CORVET/HOPS core subunit
ENSRNOG00000010732	45.93463343	54.75962379	49.84991534	46.63125194	48.82099468	57.97398762	48.04360426	52.33833597	44.79932492	59.31934747	54.97584199	57.00694093	52.14076912	62.32713666	51.71478731	57.63675579	57.05315531	63.30646493	ENSRNOG00000010732	15:+:38069320-38073622	290284	G3V7F6	Sap18	Sin3A associated protein 18
ENSRNOG00000010731	0.356047165	0.419717963	0.347283453	0.379564843	0.459099012	0.475422185	0.666766976	0.670262879	0.577717994	0.703828084	0.621554981	0.665087266	0.586179568	0.684456476	0.834207231	0.905160655	0.791214594	1.099878511	ENSRNOG00000010731	16:-:39367692-39719187	306439	Q812E9	Gpm6a	glycoprotein m6a [Source:RGD Symbol;Acc:631368]
ENSRNOG00000010737	38.87339273	38.89478868	41.11612773	39.76392011	37.99240265	35.95891039	38.16250725	36.40008298	38.46201346	40.37881871	37.31937349	34.48206365	35.69877424	36.08351628	38.50198241	37.72154884	36.27734356	34.47473538	ENSRNOG00000010737	15:+:105640097-105797932	680445	F1M8K8	Mbnl2	muscleblind-like splicing regulator 2
ENSRNOG00000010736	0.202337598	0.287179279	0.080822505	0.154586741	0.043148979	0.212989597	0.218569937	0.079896696	0.189636143	0.083897737	0.284785804	0.158008951	0.089525799	0.266898883	0.098956481	0.410269594	0.166317842	0.323333402	ENSRNOG00000010736	16:-:21303837-21338771	361131	D4AA41	Pbx4	PBX homeobox 4
ENSRNOG00000038432	0	0	0.117498263	0	0	0.150128649	0	0	0.040842892	0	0.110404356	0	0.208241523	0.103470043	0.076725921	0.207458209	0	0.117514031	ENSRNOG00000038432	13:+:88557860-88577691	685844	D3ZF46	Sh2d1b2	SH2 domain containing 1B2
ENSRNOG00000038437	0	0.044015074	0.043355948	0.047386058	0.092586336	0.041547231	0.042635771	0.042859313	0.045212131	0	0.081476703	0.04843508	0	0	0	0	0.044609282	0	ENSRNOG00000038437	4:+:92431710-92432354	108350839	D3ZIU9	LOC108350839	high mobility group protein B1-like
MSTRG.36346	0	0	0	0	0	0	0	0	1.522504905	0	0	1.003714918	0	0	0	0	0	0	-	-	-	-	-	-
MSTRG.4324	0	0	0	0.090426057	0.176681026	0	0.08136116	0.081787742	0	0.601184373	0	0.27728367	0.58652642	0.072857604	0	0.365200102	0.085127179	0.165493132	-	-	-	-	-	-
MSTRG.28873	0	0.139165309	0	0.299647128	0	0	0.134804275	0.542044251	0.285900242	0	0.128805082	0.153140328	0	0	0	0.121017289	0.564176208	0.411299107	-	-	-	-	-	-
MSTRG.28872	0.436418548	0.294958161	0.29054116	0.476322189	0.930673042	0.278420403	0.357143794	0.502622851	0.075744999	0.603192038	0.47774976	0.486866912	0.450558932	0.639632993	0.782604398	0.89772825	0.597880242	0.726450371	-	-	-	-	-	-
MSTRG.28871	0.374431349	0.199786932	0.295192681	0.365649627	0.168101863	0.377170497	0.561225962	0.330719469	1.251844692	0.22471132	0.776637542	0.615578854	0.732435702	0.67586836	1.079454342	0.677560555	1.073165582	1.08251841	-	-	-	-	-	-
MSTRG.28877	0.477332787	0.42525928	0.837782038	0.426254231	0.462692564	0.664412326	0.625001639	0.771069146	1.039341893	0.749706014	0.678621819	1.00047462	0.755198209	0.966718046	0.721564489	1.313437639	0.802552313	0.996805481	-	-	-	-	-	-
MSTRG.28876	0.640080537	0	0	0	0.170623391	0	0	0	0	0.165877811	0	0	0	0	0	0	0	0.159819082	-	-	-	-	-	-
MSTRG.28875	0.147128845	0	0	0.026763579	0.052292633	0.046931635	0.216725612	0.169448159	0.127678742	0.152514624	0.552215135	0.054712131	0.151895962	0.107819047	0.287822983	0.086471198	0.251952597	0.122453324	-	-	-	-	-	-
MSTRG.28874	0.76373246	0.129044195	0.254223515	0.27785461	0.135723152	0.121808926	0	0.125655713	0.265107497	0.131948258	0.47774976	0.142002849	0	0.335807321	0.373515735	0.336648094	0.523145211	0.889901704	-	-	-	-	-	-
MSTRG.6295	0	0.585355113	0.48049118	0.210061904	0.102608569	0	0.189003932	0	0	0.199509394	0.090296346	0.214712212	0	0	0	0.169673724	0	0.096111132	-	-	-	-	-	-
MSTRG.28879	0.170101236	0.17244712	0.223250779	0.175045511	0.191736629	0.227889661	0.252951028	0.268670319	0.268236152	0.332504115	0.328338954	0.178920633	0.270945279	0.243608921	0.31850179	0.308486973	0.399486104	0.490246836	-	-	-	-	-	-
MSTRG.28878	0	0	0.572374581	0.178736884	0.261921872	0.156713239	0.160819135	0	0.51161096	0.25463699	0.307324407	0	0	0.072005469	0.160182187	0.216557253	0.08413154	0.245336309	-	-	-	-	-	-
MSTRG.6292	2.685269378	3.208427598	2.873073971	2.407438915	3.885772435	3.5791801	3.672954838	3.31352393	2.59660083	3.57887057	2.789600485	3.637607234	2.970294327	2.783060677	2.626549006	3.466399323	4.040042643	4.693317208	-	-	-	-	-	-
MSTRG.6293	0.701580813	0.741522615	0.879483269	1.124155911	0.748068972	0.871362363	0.630332143	0.589429782	0.621787307	0.804631171	0.980456598	1.015819956	1.003910626	0.630086232	0.686238931	0.605344476	0.828220297	0.745424821	-	-	-	-	-	-
MSTRG.37110	1.257301056	0	0	0	0	0	0	0	0	0	0	0	0	0	0	0	0	0	-	-	-	-	-	-
MSTRG.37111	0.249585771	0.215073659	0.24923874	0.258786156	0.399185741	0.203014877	0.281863484	0.369575625	0.337882104	0.297530387	0.281029271	0.250593263	0.253991555	0.362145151	0.256334328	0.187026719	0.128221866	0.18695414	-	-	-	-	-	-
MSTRG.37112	0	0	0	0	0	0	0	0	0	0	0	0	0	0	0	0	0	0.66591284	-	-	-	-	-	-
MSTRG.37117	1.077314369	0.869692298	1.182069918	1.429852624	1.205425288	1.069118481	1.168965307	0.971586323	1.371180549	0.937518853	1.154382287	0.80123194	0.959216533	1.169597256	0.865120748	1.131487221	1.038587976	1.042752141	ENSRNOG00000050535	X:-:19336372-19369746	108348096	-	LOC108348096	ras-related GTP-binding protein B
MSTRG.37118	0	0	0.68484702	0	0	0	0	0	0	0	0	0	0	0	0	0	0	0	-	-	-	-	-	-
MSTRG.37119	0	0.108357721	0.320205191	0	0	0	0	0.10551243	0.333914023	0.110796248	0	0	0.094582982	0	0	0.659590413	0.219641119	0	-	-	-	-	-	-
MSTRG.7741	0.083842885	0	0	0	0	0	0	0	0	0.521472159	0.314685471	0	0	0.07373015	0	0.073914751	0.086146667	0	-	-	-	-	-	-
MSTRG.7740	0	0	0	0.148368966	0	0.130087203	0	0	0	0	0	0	0	0.119543059	0	0	0.139674692	0.543074549	-	-	-	-	-	-
MSTRG.7743	0	0	0	0	0	0	0	0	0	0	0.583916374	0	0	0	0	0	0	0	-	-	-	-	-	-
MSTRG.7742	0	0.564969612	0	0	0	0	0	0	0	0	0	0	0	0	0	0	0	0	-	-	-	-	-	-
MSTRG.17948	0	0	0	0	0	0	0	0	0	0	0	0.668759596	0	0.150616943	0.167529993	0	0	0	-	-	-	-	-	-
MSTRG.7747	0.326254643	0.110251351	0.108600337	0.059347587	0	0.312209287	0.053398198	0	0.113249805	0.169098739	0.510218191	0.060661411	0.288707665	0	0.15956012	0.335558618	0.111739754	0.21722982	-	-	-	-	-	-
MSTRG.7749	0.185453798	0.188011411	0	0.506026608	0	0.177469959	0	0	0	0	0.087007407	0.103445784	0.738498911	0.163085233	0	0.163493556	0.381099161	0.18522079	-	-	-	-	-	-
MSTRG.7748	8.827266263	9.909197562	9.565338885	9.083057803	9.203468036	10.00014208	8.817385018	9.705097591	9.692114909	9.935837739	9.876547189	9.636342167	10.14138565	10.18905792	10.31414364	10.2090021	9.815902767	10.33598829	-	-	-	-	-	-
ENSRNOG00000055219	0.09062629	0	0	0	0	0.173449604	0.177993994	0	0	0	0	0	0	0	0	0	0	0	ENSRNOG00000055219	1:-:90959650-90959958	-	-	RF00100	-
ENSRNOG00000055218	0.965638742	1.174747158	0.964296092	1.264717535	1.235548694	0.739254175	1.137934019	0.762600187	0.80446413	1.201184145	1.268507985	1.508168192	1.196311646	0.509500763	0.944522549	1.021552837	2.182778296	2.50750628	ENSRNOG00000055218	2:+:128826108-128826252	-	-	RF00002	-
ENSRNOG00000055217	0.626944556	0.423727209	0.41738189	0	0.668487167	0.199984805	0	0	0	0	0	0	0	0.183775151	0.408823193	0.921176376	0	0.4174379	ENSRNOG00000055217	6:+:42853841-42853974	-	-	RF00406	predicted gene, 22748 [Source:MGI Symbol;Acc:MGI:5452525]
MSTRG.18690	0.361335787	0.091579752	0.270625032	0.295780714	0.192639313	0.389002701	0	0.222937555	0.282211207	0.327742448	0.254286163	0.151164323	0	0.516348892	0.220896403	0.318548734	0.324856301	0.090220449	-	-	-	-	-	-
ENSRNOG00000051119	0	0.086818725	0	0	0	0.04097548	0.04204904	0	0.089179892	0	0	0	0	0	0	0.037748512	0.307967747	0.08553009	ENSRNOG00000051119	X:+:66528529-66537931	-	-	AABR07039029.2	-
ENSRNOG00000045960	0.17590153	0.071330962	0.128815098	0.089592986	0.087526656	0.078553495	0	0.011576322	0.048847278	0.024312074	0.099031043	0.078494037	0.041508779	0.030937023	0.13764399	0.165410565	0.108440904	0.046848139	ENSRNOG00000045960	18:+:29960072-29962459	-	-	AC103179.1	-
ENSRNOG00000045961	1.782468833	1.63268647	1.873674148	1.672402398	1.750533117	1.69077047	1.827196305	2.778317265	2.865706951	1.896341804	1.980620866	2.040844969	2.116947744	3.286199322	2.859936228	3.404700805	2.666842982	3.029513021	ENSRNOG00000045961	10:-:40183078-40201992	686506	B4F7A1	Lyrm7	LYR motif containing 7
ENSRNOG00000045963	0.19050016	0	0.095117642	0	0	0	0.187075321	0.094028084	0	0	0.268124866	0	0	0	0	0	0	0	ENSRNOG00000045963	17:+:42168263-42168556	-	-	AABR07027718.1	-
ENSRNOG00000045965	0.680982739	0.782424141	0.680035882	0.718473012	0.758377407	0.745795805	0.512700615	0.619960366	0.614596684	0.807875584	0.809373412	0.835671996	0.83026531	0.765191861	0.732700416	0.633697664	0.629724917	0.680127137	ENSRNOG00000045965	10:-:37089940-37099004	103689949	Q3LUD3	N4bp3	nedd4 binding protein 3
ENSRNOG00000016773	11.33756743	11.78195242	10.49207309	10.83547878	11.28861209	11.44453624	11.80228976	11.76362612	12.30334258	11.83038386	11.855492	11.14113472	11.7215183	11.63412093	12.25366132	12.50916609	12.33757467	12.26559443	ENSRNOG00000016773	18:+:24397369-24497832	307527	D3ZLP9	Sap130	Sin3A associated protein 130
ENSRNOG00000045968	0.09525008	0.386254735	0	0.207918416	0	0.27344861	0.09353766	0.094028084	0	0.394947168	0	0.106260635	0	0.25128439	0	0.16794236	0.195734603	0.095130406	ENSRNOG00000045968	17:-:36438459-36438752	-	-	AABR07027545.1	-
MSTRG.33378	0	0	0	0	0	0	0.161290746	0.324272807	0	0	0	0.549688449	0	0.144433257	0	0	0	0	-	-	-	-	-	-
ENSRNOG00000016778	37.80147764	38.26961253	38.24664779	36.30460047	40.30627977	40.11535943	39.37598148	41.65413306	42.00122294	43.23700308	47.28491891	40.82498776	44.68658256	45.71069028	44.37751823	43.188718	49.08253738	46.87153065	ENSRNOG00000016778	4:-:157479549-157486914	312710	Q1JU69	Cops7a	COP9 signalosome subunit 7A
MSTRG.30932	8.439845568	9.826342585	6.090678959	9.30885935	8.243220512	12.69714064	11.1164915	9.493498151	10.92465747	12.52006417	11.45009715	11.98693053	10.68006154	12.15414707	10.57531416	10.16036571	13.94443103	12.83310839	ENSRNOG00000020161	7:-:11432049-11444786	117107	Q9QZ48	Zbtb7a	zinc finger and BTB domain containing 7a
ENSRNOG00000050666	0	0	0	0	0	0.212682253	0	0.146265909	0	0	0	0.165294322	0	0	0	0	0	0	ENSRNOG00000050666	18:+:40087823-40088200	-	-	AABR07031947.1	-
ENSRNOG00000047077	0	0.049876534	0	0	0	0.01883202	0.01932542	0	0.061479602	0.173396517	0.295446092	0.153678417	0.313459833	0.250931215	0.23098654	0.320955198	0.414508943	0.43239878	ENSRNOG00000047077	12:+:20882344-20890965	681341	F1M3E2	LOC681341	similar to paired immunoglobin-like type 2 receptor beta
ENSRNOG00000043498	5.909305461	6.759457854	6.409173761	3.248401182	6.758274802	3.32229833	7.279142709	6.086266724	3.165171332	6.594435818	6.81166429	6.518202274	6.453409992	6.720134165	6.323287404	6.496563304	6.064843994	5.762387917	ENSRNOG00000043498	8:-:55308757-55408464	315649	A0A0G2JTL2,E9PSK5	Sik2	salt-inducible kinase 2
MSTRG.18799	0	0.120807332	0	0	0	0	0	0	0	0.494104117	0	0	0	0	0	0.105053306	0	0	-	-	-	-	-	-
ENSRNOG00000017828	0.413183674	0.471242174	0.567337612	0.935747912	1.035320835	0.701827898	1.420143894	1.549954641	0.53784258	0.770955519	0.426467879	0.725990222	0.886658761	0.890201137	0.444563177	0.810472111	0.796006639	1.382426213	ENSRNOG00000017828	15:+:51756736-51760722	25148	P43301	Egr3	early growth response 3
ENSRNOG00000017829	46.10599392	43.32304549	44.69484514	40.89923493	47.32004693	43.26915932	48.24434617	45.67427783	51.27199431	48.2132326	52.65373082	43.39979181	51.97271068	50.84127159	53.62121847	56.31990719	59.84670341	54.1314004	ENSRNOG00000017829	5:+:173152964-173182719	298681	Q4KLK9	Ssu72	SSU72 homolog, RNA polymerase II CTD phosphatase
ENSRNOG00000012851	0	0	0	0.062567056	0	0	0	0	0	0	0	0	0	0	0.056071963	0	0	0	ENSRNOG00000012851	2:+:104290726-104382878	499579	D3ZD82	Dnajc5b	DnaJ heat shock protein family (Hsp40) member C5 beta
ENSRNOG00000012852	16.09537962	16.86762814	13.9491075	14.32687833	15.26026453	15.31766524	13.88057438	13.9424159	12.29687703	16.99460163	15.37284583	16.78195065	14.83119521	16.26788105	14.94161442	15.58595447	14.23853096	14.91349737	ENSRNOG00000012852	18:+:25163561-25222135	117028	O08839	Bin1	bridging integrator 1
ENSRNOG00000012853	4.008876116	4.289949769	4.775869131	5.10466255	4.561979534	4.565412841	4.880716023	4.917877411	4.846062959	4.264983053	5.015472579	4.70767085	4.958222818	5.463252919	4.792592022	6.0866276	5.54021509	6.111123108	ENSRNOG00000012853	19:+:917203-939221	291824	D3ZGQ2	Tk2	thymidine kinase 2, mitochondrial
ENSRNOG00000051113	0	0.035665481	0	0	0	0.033665784	0	0	0	0	0	0	0	0	0	0	0	0	ENSRNOG00000051113	X:+:65149180-65149975	-	-	AABR07038972.1	-
ENSRNOG00000012858	0	0.07464432	0.04901768	0.160722211	0.078507695	0	0.024101728	0.121140477	0	0.076324146	0.115145648	0.054760082	0.086873764	0.12949625	0.168043889	0.064910237	0.050434683	0.147072774	ENSRNOG00000012858	1:+:213597478-213600685	365387	D3ZE94	Odf3	outer dense fiber of sperm tails 3
ENSRNOG00000017824	9.570721388	9.050359626	9.533012088	9.956860951	9.753275724	9.626377349	8.750750116	9.053936341	8.507652759	10.61342972	10.27203673	10.49532402	11.22989961	11.46055625	10.64414824	9.528897085	9.850437832	9.908504143	ENSRNOG00000017824	3:-:161465743-161498951	296372	D3ZEI6	Ncoa5	nuclear receptor coactivator 5
ENSRNOG00000058839	0	0	0	0	0	0	0.072944488	0	0	0	0	0	0	0	0	0.065484156	0.076320919	0	ENSRNOG00000058839	2:-:150565948-150610745	-	-	AABR07010763.2	-
ENSRNOG00000015089	0.092353137	0.322492273	0.276674181	0.156795932	0.240710904	0.373148635	0.251924442	0.26337511	0.683897685	1.127531471	1.030251865	0.973049938	1.561849576	1.615254955	1.676190071	1.736901855	1.444448211	1.742256386	ENSRNOG00000015089	2:+:252018597-252068271	292168	Q499S1	Mcoln2	mucolipin 2
ENSRNOG00000015082	0	0.040395166	0	0.026093347	0.025491542	0.045756341	0	0.118003373	0	0	0	0.053341992	0.014104008	0.021023794	0.038974323	0.042152863	0.040940505	0.023877353	ENSRNOG00000015082	1:-:173520413-173528943	293426	D3ZUA2	Nlrp10	NLR family, pyrin domain containing 10
ENSRNOG00000015080	16.70548616	21.47596829	18.09254943	18.86166331	19.13993648	21.33879004	21.78837831	21.00376511	22.07939084	18.66538137	18.60434286	19.25848861	18.8445451	18.25288457	17.83060517	21.78793017	18.90196202	21.58406011	ENSRNOG00000015080	9:-:85475841-85528869	301549	Q5U2Y7	Wdfy1	WD repeat and FYVE domain containing 1
ENSRNOG00000015086	0	0.028456121	0	0	0.029928928	0.017907092	0	0	0.019486685	0.029096509	0	0.062627384	0.024838698	0	0.064062171	0	0.019226854	0	ENSRNOG00000015086	1:-:141458181-141471010	25629	A0A0G2JTP6	Plin1	perilipin 1
ENSRNOG00000015084	0.035650571	0	0.071202003	0.038910257	0	0	0	0	0	0	0	0	0	0.031350567	0.069741958	0	0	0.035605779	ENSRNOG00000015084	19:+:52086325-52112629	170928	Q9ESB4	Necab2	N-terminal EF-hand calcium binding protein 2
ENSRNOG00000015085	87.33462762	88.82709404	80.37572606	96.89110671	92.51573018	105.279657	116.8078816	126.8438539	125.1285871	71.64384367	66.37926583	71.77843041	72.75833461	66.99036191	65.1755695	85.7760065	91.22311453	78.08813294	ENSRNOG00000015085	1:+:79989019-79999364	308405	D3ZYV4	Dmpk	DM1 protein kinase
ENSRNOG00000022919	0	0.027603036	0.027189681	0	0.02903169	0	0	0.053756455	0	0.056448453	0	0.030374941	0	0	0.026632138	0	0	0.027193329	ENSRNOG00000022919	1:-:90542096-90685257	308511	B1WBV7	Chst8	carbohydrate sulfotransferase 8
ENSRNOG00000022910	0	0	0	0	0	0	0	0	0	0	0	0.044950542	0	0	0	0	0	0	ENSRNOG00000022910	2:+:242634399-242714182	295490	Q6AY82	Emcn	endomucin
MSTRG.29837	0	0	0	0	0	0.826368929	0.242291384	0	0	0	0	0	0	0	0.120665876	0.21751125	0	0	-	-	-	-	-	-
MSTRG.29830	0.073596645	0.037305812	0.110241472	0.080325906	0.078473307	0.070428289	0.072273514	0	0	0.076290714	0.138114254	0.20526036	0.130253568	0.32359882	0.143974528	0.227086318	0.529332211	0.183760442	-	-	-	-	-	-
MSTRG.29831	22.47926652	22.82618611	20.78485852	22.00171457	22.0765153	21.21541758	21.31546051	20.17842078	22.3855151	23.69837033	23.19345441	22.08266603	22.50158954	24.72991194	24.19537093	22.27252994	20.85270074	23.06001844	ENSRNOG00000004474	6:+:91595823-91610799	299113	Q3KRE6	Klhdc2	kelch domain containing 2
MSTRG.29832	3.398180382	3.806562109	3.72337474	3.731785136	3.517110445	2.925695302	3.30103862	3.649663115	3.254765455	4.19121041	3.941435523	3.34637426	3.299458244	3.975187293	4.667780912	4.267151183	3.852562817	3.95956264	-	-	-	-	-	-
MSTRG.29833	0.325331372	0.405929909	0.274897635	0.38239151	0.266837296	0.71844407	0.540662723	0.69172403	0.364848567	0.28535727	0.493119726	0.279183439	0.24359978	0.286091433	0.636434318	0.419180528	0.437123121	0.649845238	-	-	-	-	-	-
MSTRG.29838	0	0.250681881	0	0	0	0	0.364239366	0	0	0	0	0	0	0	0	0	0	0.123480527	-	-	-	-	-	-
MSTRG.8928	4.915256784	1.586398645	4.649579886	4.411191974	4.432289154	5.291610272	6.127887171	5.771461221	5.458469761	5.413633035	4.9543813	5.204986165	5.063188817	5.588730235	5.098867528	6.677565551	6.677858056	6.491109254	ENSRNOG00000001336	12:-:38981927-38995570	304496	Q5M848	Orai1	ORAI calcium release-activated calcium modulator 1 [Source:RGD Symbol;Acc:1311873]
MSTRG.8929	0	0	0	0	0	0	0	0	0	0	0	0	0	0	0	0.118122138	0.55067917	0	-	-	-	-	-	-
MSTRG.8920	3.840824379	3.604617203	3.650002901	3.768462796	3.674475671	4.11348586	3.605659106	3.824291357	3.76482162	3.531018536	4.03962518	3.929592053	3.821452694	3.581732636	3.990420387	3.970823346	3.956583854	4.53495872	ENSRNOG00000001339	12:-:38786540-38805121	161475	Q9WTV5	Psmd9	proteasome 26S subunit, non-ATPase 9
MSTRG.8922	0.279913534	0.370139804	0.299779721	0.234664983	0.207625161	0.163047151	0.159351425	0.148172896	0.173205101	0.437342627	0.445359946	0.420886324	0.290777929	0.360308981	0.269824492	0.343329361	0.46683681	0.275510223	-	-	-	-	-	-
ENSRNOG00000014420	11.41447969	13.83484689	13.12106511	10.40948068	13.09039966	9.855048291	13.45112223	11.61860068	12.52056604	10.78055517	9.996394443	10.18716092	10.45998679	11.15302094	10.71827762	13.32768662	10.68562004	14.8961807	ENSRNOG00000014420	2:+:151685251-151685802	170923	P61227	Rap2b	RAP2B, member of RAS oncogene family
MSTRG.8926	0.212147905	0	0.105926465	0	0.226205253	0.507537194	0.20833388	0	0	0.219913764	0	0	0	0.373119246	0.103754371	0.280540078	0.217977171	0.423762716	-	-	-	-	-	-
MSTRG.8927	0.1441994	0.175425683	0.115199121	0.062953671	0	0.16558989	0	0.284698834	0.090098326	0.388642656	0.432976096	0.257389305	0.076562537	0.177529446	0.112836885	0.050849695	0.177793944	0.144018225	-	-	-	-	-	-
ENSRNOG00000016190	16.7692654	15.35209654	16.15549434	15.04000115	15.86647429	16.37740663	17.50004589	17.29995425	18.24965804	17.67255383	18.26236987	18.10307291	17.10670524	19.49848963	17.25401719	18.35999067	20.13265282	19.3563873	ENSRNOG00000016190	19:-:10583857-10596851	498909	Q68FT1	Coq9	coenzyme Q9
ENSRNOG00000016193	17.15679791	17.93695311	17.29768247	17.55517344	16.79848851	22.45661475	19.92641455	21.86298364	21.47409772	18.34061359	20.23928109	20.42833331	20.18225318	16.39306826	16.33787531	20.32448826	22.24715461	23.84929079	ENSRNOG00000016193	7:-:12398200-12399910	500795	D4AAG2	RGD1562114	RGD1562114
MSTRG.12871	0	0	0	0	0	0	0	0	0.271272788	0	0.122215055	0	0	0	0	0.344477119	0.535311379	0.260170598	-	-	-	-	-	-
ENSRNOG00000046619	0	0.051106612	0	0.055020715	0.107503487	0	0	0	0	0	0	0	0	0	0	0.044441993	0	0.050348046	ENSRNOG00000046619	20:+:28989491-29007968	367415	M0RCI5	Pla2g12b	phospholipase A2, group XIIB
ENSRNOG00000042729	7.546066905	9.264384263	8.630191761	8.299003163	9.571641821	7.331622571	8.634138836	8.918604476	8.651221175	8.432292903	7.307976867	7.749014155	7.780356335	8.208623412	7.651916918	8.483476483	7.860111305	7.352204557	ENSRNOG00000042729	9:+:27068443-27107709	301295	D3ZD71	Efhc1	EF-hand domain containing 1
ENSRNOG00000042721	0	0	0	0	0	0	0	0	0	0	0	0	0	0	0	0.030516102	0	0	ENSRNOG00000042721	2:+:237679792-237714428	362042	B0BMZ3	Gimd1	GIMAP family P-loop NTPase domain containing 1
ENSRNOG00000042720	22.9382867	21.31063186	19.43791682	20.53395826	20.44614926	25.20531998	20.78493823	22.92973237	20.04404489	27.07837385	28.31315441	31.88642791	26.38156432	25.26219763	26.40025947	24.75131895	25.1298953	28.65490058	ENSRNOG00000042720	10:+:15495684-15498295	497876	D3ZJY1	Mrpl28	mitochondrial ribosomal protein L28
ENSRNOG00000042727	0.176678382	0.582123657	0.396973628	0.192832852	0.612252705	0.97216588	0.824134653	0.784852716	0.735945103	0.869942776	0.497342022	0.837682423	0.429949769	1.126419932	0.475240841	0.584089753	1.724563867	1.499879394	ENSRNOG00000042727	18:-:30801482-30802242	361312	D3ZZC0	RGD1563159	RGD1563159
ENSRNOG00000042726	0	0	0	0	0	0	0.028133066	0.056561139	0	0	0	0	0	0.025192706	0	0	0	0.042918168	ENSRNOG00000042726	8:-:96436121-96547568	501031	A0A0G2K442,A1A5Q3	RGD1560775	similar to RIKEN cDNA 4930579C12 gene
MSTRG.5497	0.284299731	0	0.354880541	0	0	0	0	0	0.444088701	0	0	0	0.188685847	0.312511044	0.486644867	0	0	0.993798858	-	-	-	-	-	-
ENSRNOG00000014847	0.073500062	0.111770563	0.036698933	0.060165368	0.078370324	0.087919829	0.162402001	0.054417828	0.133945389	0.076190595	0.206899503	0.143493693	0.195123947	0.080793538	0.197705179	0.097194988	0.113279475	0.073407715	ENSRNOG00000014847	1:+:177764445-177765968	308894	A0A0G2JT12	Rassf10	Ras association domain family member 10
ENSRNOG00000014840	0	0	0.071651576	0.033562233	0.06557634	0	0.030197737	0.030356065	0.085393337	0.042501635	0.028853847	0.022870151	0.054423297	0.05408317	0.110286491	0.07229144	0.0526592	0.112610444	ENSRNOG00000014840	1:+:235166718-235347937	309242	Q5EAP4	Gna14	G protein subunit alpha 14
ENSRNOG00000005018	0.543178559	0.493374489	0.526746335	0.613404784	0.36156319	0.630964503	0.72766196	0.793466727	0.680082917	0.491458812	0.577434961	0.476367894	0.416763223	0.466618687	0.632646901	0.631097223	0.683918956	0.777682267	ENSRNOG00000005018	3:+:51687809-51822250	24766	P04775	Scn2a	sodium voltage-gated channel alpha subunit 2
ENSRNOG00000056172	0.366059131	0.185553745	1.096650457	0.599294257	0.390314947	0.875750452	0.718956134	1.445451335	0.381200323	1.707565697	1.03044066	1.633496828	1.61965629	1.287627202	1.074162899	1.936276619	2.632822306	3.290392857	ENSRNOG00000056172	5:+:91134985-91135137	-	-	RF00002	-
ENSRNOG00000005012	5.984205168	6.09913307	6.039712439	6.348244556	5.929223691	6.728162102	5.201868135	6.096721967	5.56612289	7.064596339	6.732114313	6.283778008	6.688325596	6.983770332	7.44758051	7.198474316	6.304608768	6.718785071	ENSRNOG00000005012	X:+:135092040-135117455	317579	Q499R2	Utp14a	UTP14A small subunit processome component
ENSRNOG00000056177	0	0	0	0	0	0	0	0	0	0	0	0	0	0.030975937	0	0	0	0	ENSRNOG00000056177	2:-:122710996-122756842	-	-	AABR07010085.2	-
ENSRNOG00000056176	0.180667894	0	0	0	0	0	0	0.178350044	0.094070402	0.187281399	0	0	0	0	0	0.159274367	0	0	ENSRNOG00000056176	15:+:109345974-109346283	-	-	AABR07019572.1	-
ENSRNOG00000005016	15.01622061	14.26267134	14.16041171	13.54209391	14.38276396	13.85770502	16.27890416	15.32979686	15.19618971	12.34178455	13.12765813	13.63046457	12.84415808	13.28346105	13.42297392	14.09311845	13.28688873	14.64106933	ENSRNOG00000005016	14:-:86390338-86395135	305502	A0A0G2K8M5	Tmed4	transmembrane p24 trafficking protein 4
ENSRNOG00000005017	0.982579772	1.403638617	1.8732259	0.779942765	1.000065331	2.051518762	1.447372217	3.218549833	1.209262269	1.805607746	1.424867706	1.395115712	1.501863105	2.003061215	1.529011782	2.323068718	2.065046887	1.29359145	ENSRNOG00000005017	17:-:88139962-88140588	-	-	AABR07028839.1	-
ENSRNOG00000027971	0	0	0	0	0	0	0	0	0.026480658	0	0	0	0.011251188	0	0.012436392	0	0	0	ENSRNOG00000027971	2:+:116313591-116344137	310256	F1LWU7	Lrrc31	leucine rich repeat containing 31
MSTRG.20229	0.092116854	0	0.045994386	0.100539497	0.171886229	0.066113398	0.135691145	0.272805166	0.047963527	0.334211049	0.259304969	0.077073915	0.20378899	0.182263842	0.1126281	0.08120897	0.283943947	0.161001953	-	-	-	-	-	-
MSTRG.20226	0	0	0.494948436	0	0	0	0	0	0	0	0	0	0	0	0.121199796	0	0	0	-	-	-	-	-	-
MSTRG.20227	0.343115745	0.026757515	0.131784103	0	0.08442722	0.151543622	0.077757037	0.052109815	0	0.246237089	0.049531078	0.117778047	0	0.06963017	0.180714493	0	0.108474973	0	-	-	-	-	-	-
MSTRG.20225	0	0	0.530134344	0	0.141512291	0	0	0.26203087	0	0.137576383	0	0	0	0	0	0.117002497	0	0	-	-	-	-	-	-
MSTRG.20222	0.108751548	0.137814189	0	0.08902138	0	0.338226728	0.240291892	0.214712674	0.169874707	0.056366246	0.178576367	0.060661411	0.240589721	0	0.106373413	0.143810836	0.223479508	0.271537275	-	-	-	-	-	-
MSTRG.30995	0	0	0	0	0	0	0	0	0	0.569188566	0	0	0.080982815	0	0	0.080678192	0	0	-	-	-	-	-	-
MSTRG.20220	0	0	0	0	0	0.705209574	0.180921527	0	0.287781165	0	0.345739958	0	0	0	0.09010248	0.16241794	0	0.092001116	-	-	-	-	-	-
MSTRG.439	0	0	0.391470172	0.59528194	0.563379122	0	0	0	0	0	0.431806692	0.64648893	0	0.569557559	1.250356996	0	0	0	-	-	-	-	-	-
MSTRG.438	1.694163344	1.919589811	1.791325835	1.196455794	1.009471131	1.668912338	1.46797538	1.377293932	1.452902299	1.342960922	2.010459401	1.500884207	1.102346141	1.796549252	2.290719278	1.098199595	1.843109464	1.741800489	-	-	-	-	-	-
MSTRG.437	0.588309318	0.357853651	0.176247395	0.128420198	0.31364594	0.16889473	0.173319782	0.232304679	0.183793013	0.304922446	0.220808713	0.196894707	0.364422665	0.051735022	0.402811087	0.726103732	0.181342353	0.352542092	-	-	-	-	-	-
MSTRG.436	0	0.506959339	0	0	0	0	0	0	0	0	0	0	0	0	0	0	0	0	-	-	-	-	-	-
MSTRG.435	0.228600192	0.11587642	0.22828234	0.249502099	0	0	0	0.112833701	0.357083568	0.355452451	0.643499677	0.255025525	0.40458353	0.301541268	0.335401885	0.403061663	0	0.228312974	-	-	-	-	-	-
MSTRG.433	0	0	0	0	0.402820822	0.090380991	0.139123468	0.093235267	0.09835354	0.440569227	0.132932058	0	0.041788771	0.166110423	0.184763264	0.416315799	0	0.518805619	-	-	-	-	-	-
MSTRG.431	0	0	0.647328395	0	0	0	0	0	0	0	0	0	0	0	0	0	0.133208271	0	-	-	-	-	-	-
MSTRG.430	1.054128829	1.27125722	1.150778661	1.186863501	1.143509525	0.917913128	1.579749623	1.255959335	1.134148035	1.160039874	1.05629972	0.953047191	1.052179427	1.088072168	1.231429137	1.338904883	1.587852735	1.41039199	ENSRNOG00000049259	1:-:37896780-37957412	102549842	A0A0G2K993,A0A0G2K7A2,M0RD67	LOC102549842	zinc finger protein 91-like
MSTRG.5494	0	0	0.285352925	0.623755247	0.406246169	0	0	0.376112337	0.09918988	0.394947168	0.268124866	0	0.168576471	0.335045854	0.465835951	0	0.195734603	0	-	-	-	-	-	-
MSTRG.16669	0	0	0	0	0	0	0	0.544714419	0	0	0	0	0	0	0	0	0	0.13777507	-	-	-	-	-	-
MSTRG.37947	0	0	0	0	0	0	0.182119683	0	0.096562333	0	0.26102222	0.620674705	0.082055435	0.163085233	0	0	0.19054958	0	-	-	-	-	-	-
MSTRG.37946	0	0	0.127111758	0	0.67861576	0	0	0	0	0	0	0.284005699	0	0	0	0	0	0.25425763	-	-	-	-	-	-
MSTRG.37945	0	0	0	0	0	0	0	0	0	0	0	0	0	0	0.704919402	0	0	0	-	-	-	-	-	-
MSTRG.37943	4.055270361	5.020438328	4.537835463	4.506674747	4.241476348	5.176496906	3.374475064	3.725481981	4.761413228	5.982913871	5.059215153	6.207318721	3.993178977	4.26205089	7.221054017	5.689727686	6.497592309	5.883819178	ENSRNOG00000007345	X:-:116751230-116792864	300289	D4A9Q2,A0A0G2JX94	Amot	angiomotin
ENSRNOG00000021758	19.21052028	21.56677851	20.27175032	19.92570628	20.88211922	19.86405238	18.22576143	18.09222423	20.08567669	22.13231561	21.12865912	19.66922523	22.31635813	23.64514382	25.12747431	20.35129691	20.22852237	21.65228476	ENSRNOG00000021758	4:-:56820023-56897338	296954	D4AAM0	Tnpo3	transportin 3
MSTRG.37941	0.392049329	0.227117784	0.33557504	0.183384043	0.179154561	0.107191855	0.330000865	0.221154054	0.174970948	0.232228935	0.57807721	0.187443761	0.297368895	0.147755221	0.219129231	0.246875269	0.748097652	0.447493428	-	-	-	-	-	-
MSTRG.37940	0	0	0	0	0	0	0	0	0	0	0.5474216	0	0	0	0	0	0	0	-	-	-	-	-	-
MSTRG.37949	0	0	0	0.269286406	0.263075713	0	0	0	0	0	0	0.275247814	0.218332522	0	0	0	1.014025961	0.369625629	-	-	-	-	-	-
ENSRNOG00000021752	0.154053613	0.138825051	0.068373073	0.168139403	0.109507678	0.180181908	0.06723734	0.168974675	0.303026296	0.141949227	0.353347928	0.095478688	0.075735762	0.255892295	0.485540015	0.090541052	0.175874001	0.495771295	ENSRNOG00000021752	17:-:34224818-34226453	64826	Q63244	Foxq1	forkhead box Q1 [Source:RGD Symbol;Acc:621572]
MSTRG.31479	0	0	0	0	0	0	0	0	0	0	0	0	0	0	0	0	0	0.650426495	-	-	-	-	-	-
ENSRNOG00000004768	0.027254037	0	0	0	0	0	0	0	0	0	0	0	0	0	0	0	0	0	ENSRNOG00000004768	7:-:49729533-49732764	299766	D3ZVU3	Myf5	myogenic factor 5
ENSRNOG00000009103	14.79431431	11.95356757	11.02476753	13.35468036	13.55075045	11.23012983	10.67778371	11.36516615	11.17821682	15.71062183	14.32537638	14.45693357	14.32213645	14.42826558	12.67554889	10.02700943	10.51485509	13.97028268	ENSRNOG00000009103	7:+:114323542-114326930	315058	D3ZAR9	Chrac1	chromatin accessibility complex 1
MSTRG.31470	1.409342632	0.499491853	0.858160392	1.388136165	0.659734471	0.339908706	0	0	1.348316773	1.294647805	0	1.060954185	0.953105432	1.743156936	0	0	1.554023828	1.121480053	-	-	-	-	-	-
ENSRNOG00000004763	8.981885661	11.44627225	11.85953604	10.84880651	8.825068246	13.07745728	8.813874385	10.81074998	12.02085195	12.02801325	10.0198052	14.16182371	10.19725441	13.14081838	9.540373402	9.795241126	10.0900281	13.95426764	ENSRNOG00000004763	3:+:122114108-122152477	25528	P97710	Sirpa	signal-regulatory protein alpha
MSTRG.31472	0	0	0	0	0	0	0	0	0	0	0	0	0.077198571	0	0.511984185	0	0	0	-	-	-	-	-	-
MSTRG.31474	0	0	0.759219547	0	0.13510902	0.485031019	0	0.125087135	0.131953958	0	0.118896999	0	0.448520203	0.111429277	0	0	0	0	-	-	-	-	-	-
MSTRG.16661	0	0	0	0	0	0	0	0	0	0	0	0	0	0	0	0	0.796090539	0	-	-	-	-	-	-
ENSRNOG00000009222	5.331618967	4.055674713	4.688159684	4.499071834	5.143120108	5.143181915	6.423477106	7.022333566	7.959322461	4.480778067	5.217642732	4.894072131	4.996678977	6.305934571	7.042039572	7.95578109	8.176734253	9.156003736	ENSRNOG00000009222	5:+:159845774-159874206	366492	D3ZBN3	Epha2	Eph receptor A2
ENSRNOG00000013713	0.032411486	0	0.194198518	0.035375008	0.138236544	0.093048486	0.143229542	0.159978338	0.067504224	0.117592777	0.152061556	0.054237199	0.08604424	0.099757576	0.079256811	0.114294106	0.049953102	0.064741526	ENSRNOG00000013713	1:-:174338884-174350196	499240	Q5PPI0	LOC499240	similar to predicted gene ICRFP703B1614Q5.5
ENSRNOG00000009227	0	0.015577351	0	0	0	0.022055937	0	0	0	0.031855821	0	0	0	0	0	0.047410888	0	0	ENSRNOG00000009227	3:+:72540538-72544182	83518	Q9JHG3	Aplnr	apelin receptor
ENSRNOG00000009225	81.55949628	84.01991322	80.49762307	77.54697206	77.52256974	81.62530776	68.02807775	76.88369885	68.0548929	80.79737555	84.60718268	82.85260334	82.3674966	86.24443175	82.71289368	74.98093505	67.77706807	70.71644647	ENSRNOG00000009225	10:+:84718824-84731880	360611	D4ADP9	Copz2	coatomer protein complex, subunit zeta 2
MSTRG.16667	1.721742914	1.700521924	1.658950281	1.465488029	2.42054278	1.609035409	1.651192235	1.512572725	1.822351609	1.855825181	2.054427155	2.199664006	2.048113099	2.425355686	2.476838684	1.937322124	1.864340386	3.016311896	ENSRNOG00000003479	19:+:24044103-24265444	364983	D3ZV56	Rnf150	ring finger protein 150
ENSRNOG00000059914	0	0	0	0	0	0	0.32163827	0	0.170536987	0.339515987	0.614648815	0.182693724	0	0	0	0.144371502	0.336526159	0	ENSRNOG00000059914	5:-:76168129-76168299	-	-	RF00004	-
ENSRNOG00000059916	0	0.103423399	0.203749265	0	0.054388148	0.07321848	0	0.151061512	0.106236156	0.158626322	0.143585994	0	0.067706943	0.067283798	0.149678437	0.067452259	0.157229435	0.356609062	ENSRNOG00000059916	3:-:109811088-109814242	-	-	AABR07053483.2	-
ENSRNOG00000059917	0	0	0.274162614	0	0.29273621	0	0.26960855	0.542044251	0	0	0.257610165	0.306280655	0.242948444	0.2414301	0.268540725	0.484069155	0.282088104	0	ENSRNOG00000059917	5:-:173170909-173171010	-	-	RF00026	-
MSTRG.17288	0	0	0.363964251	0.662993646	0	0.697560881	0.536877764	0.479726799	0.44280428	0	0	0.813205037	0.591297513	0.694438857	0.831835477	0.910386024	1.061042891	0	-	-	-	-	-	-
MSTRG.17289	0	1.205224089	0	0.28833969	0	0.379216469	0.908021249	0.391192313	0	0.410782314	0	0.294722895	0	0.580798826	0	0.232901197	0	1.055409029	-	-	-	-	-	-
MSTRG.17287	0	0	0	0	0	0	0	0	0.400849824	0.199509394	0	0	0.170314373	0.169249967	0	0.254510586	0.593257456	0.192222263	-	-	-	-	-	-
MSTRG.17284	0.693215691	0.666425422	0.73999333	0.756599407	0.675429771	0.583310352	0.856809759	0.696120849	0.572532623	0.929213087	0.437376541	0.520010434	0.645166545	0.704196887	0.911869401	0.653276426	0.638581009	0.728155653	-	-	-	-	-	-
MSTRG.17282	0	0	0	0	0	0	0	0	0	0	0.122786153	0	0	0	0	0	0	0.522772697	-	-	-	-	-	-
MSTRG.17283	0	0	0	0	0	0	0	0	0	0	0	0	0	0	0	0	0	0.548398809	-	-	-	-	-	-
ENSRNOG00000049937	3.111502613	3.780822053	4.054754881	3.420085901	2.63531794	4.054538262	3.402294187	3.267642646	3.883647262	5.307044215	4.472550949	3.865073612	5.233442595	4.34688332	5.784735423	4.377221079	4.602770911	4.187537008	ENSRNOG00000049937	20:+:10930518-10952391	83578	O35331	Pdxk	pyridoxal kinase
MSTRG.21574	0.129645942	0	0	0	0	0	0	0	0	0.268783489	0	0	0.344176962	0.684051951	0.126810898	0.342882318	0.399624814	0	-	-	-	-	-	-
ENSRNOG00000058357	6.668880342	6.087693177	5.910041509	5.104504278	6.064166401	5.691113967	6.634038016	5.842342929	6.223193521	7.960424826	7.909959951	7.214330321	8.149542738	8.707910815	9.233925085	7.380807007	7.26740384	7.150668187	ENSRNOG00000058357	KL568438.1:+:52897-55984	64352	Q9Z1B2	Gstm5	glutathione S-transferase, mu 5
MSTRG.21571	0.297119613	0.489477983	0.407971423	0.405358184	0.316807358	0.604198123	0.43766693	0.513288588	0.386761601	0.307995935	0.348491205	0.455765113	0.460119864	0.522564886	0.254294532	0.68758364	0.572406896	0.296746305	ENSRNOG00000052734	3:-:4762148-4766540	-	-	AABR07051310.1	-
MSTRG.21573	0	0.532973523	0	0	0	0	0	0.138394277	0	0	0	0	0	0	0	0	0	0	-	-	-	-	-	-
MSTRG.21572	4.578791942	4.304734342	4.247338029	4.255943369	4.180424	4.354584468	4.489524031	4.198685451	4.502874627	4.57033821	4.402614358	4.460690968	4.515267737	4.219444028	4.118710282	4.729124433	4.690062264	4.83455751	ENSRNOG00000005059	3:-:4861753-4866833	100911917	A0JPN6	LOC100911917	mediator of RNA polymerase II transcription subunit 22-like
MSTRG.12963	0.485610234	1.148717115	0	0.618346964	0	0.774507625	0.794799772	1.75772731	0.589979113	1.174568312	0.455657286	0.451454145	0.286482558	0.498211248	0.237495554	0.784863572	0.665271367	0.970000206	-	-	-	-	-	-
ENSRNOG00000020400	0.098396077	0.139654294	0.255474087	0.15035	0.230815199	0.056496059	0.135277937	0.174840696	0.143452405	0.122397541	0.129257665	0.131724358	0.121901046	0.242278414	0.076995513	0.294931804	0.38417902	0.27516286	ENSRNOG00000020400	16:-:21001206-21017163	498607	Q6AXR7	Mef2b	myocyte enhancer factor 2B
ENSRNOG00000020401	3.047057839	2.7164029	3.140713495	2.808536241	2.839575398	3.064411266	2.75161165	2.887002313	3.198613212	3.006172398	2.705808518	2.743123885	2.985544379	3.103376879	2.828608077	3.046331351	3.424556168	3.08402341	ENSRNOG00000020401	15:-:34453915-34469746	54223	Q66HK5	Adcy4	adenylate cyclase 4
ENSRNOG00000020407	1.380770749	1.324147527	1.609901577	1.702525982	1.504096125	1.485601406	1.165381521	1.009398502	1.142534177	1.075420507	0.938437029	0.940882418	0.805770371	0.859805171	0.963654669	0.717201607	0.920244775	0.954143771	ENSRNOG00000020407	7:+:11356118-11380913	362826	Q1M168	Atcay	ATCAY, caytaxin
MSTRG.14887	12.87341466	10.55515342	10.57635008	11.61544226	12.38660195	9.963345525	12.89380671	10.20204715	14.1269279	9.94203544	12.12749392	9.841369626	10.25722989	11.5236444	13.67049349	15.80273012	13.04269998	10.55215731	-	-	-	-	-	-
ENSRNOG00000061962	0.111567823	0	0	0	0	0	0	0	0	0	0.261715506	0.124464649	0.049364026	0	0	0	0.171950119	0	ENSRNOG00000061962	12:+:10587811-10588312	-	-	AABR07035339.1	-
ENSRNOG00000061963	0.115717039	0.175969357	0	0.189446325	0.061692342	0.055367694	0.170454992	0.171348699	0.120503408	0.119952962	0.054289746	0.193640249	0.153599636	0.101759794	0.056593293	0.153021861	0.178344958	0.173357475	ENSRNOG00000061963	1:+:217158892-217159375	-	-	AABR07006076.1	-
ENSRNOG00000061960	0	0	0	0	0.214813622	0	0	0	0	0	0	0	0	0	0	0	0	0.201211074	ENSRNOG00000061960	14:-:9041401-9041539	-	-	AABR07014313.1	-
ENSRNOG00000020409	0	0	0	0.10724213	0	0.125370591	0.064327654	0	0	0.067903197	0	0	0	0	0	0	0.134610464	0.065423016	ENSRNOG00000020409	1:+:220610638-220611492	-	-	AABR07006111.1	-
MSTRG.30708	0.073693483	0	1.030274245	0.080431598	0.078576562	0.070520957	0.072368611	0.072748044	0.076741644	0.076391097	0.069147992	0.082212176	0.065212477	0.064804922	0.144163968	0.064967176	0.605747087	0.073600893	-	-	-	-	-	-
MSTRG.30709	1.208273857	0	0	0.853309843	1.36412102	0.748166503	0.907362786	0.631467795	0.888177402	0.957797003	1.333819128	1.189363966	1.320800929	1.250044174	0.903769038	0.81456307	0.438167309	1.206755756	-	-	-	-	-	-
ENSRNOG00000032454	0	0	0	0.153203043	0	0	0	0	0	0	0	0	0	0	0	0	0	0	ENSRNOG00000032454	5:+:44270057-44270455	-	-	AABR07047714.1	-
MSTRG.30702	0	0	0	0	0	0	0	0	0	0	0	2.336897283	0	0	0	0	0	0	-	-	-	-	-	-
MSTRG.30703	0.317634268	0.366947092	0.191790887	0.274116656	0.157526212	0.438267939	0.268399543	0.422940357	0.523082058	0.428805736	0.589153292	0.164814702	0.294152824	0.383256751	0.534673012	0.35816776	0.607185157	0.339367873	-	-	-	-	-	-
MSTRG.30704	0	0	0	0	0	0	0	0.782384626	0	0	0	0	0.350670867	0	0	0	0.27144327	0	-	-	-	-	-	-
ENSRNOG00000048073	5.205783218	9.6452264	5.736325468	8.424694264	4.785111129	18.89600013	6.87501803	13.99933517	5.234173666	7.071073334	7.074371452	6.40833371	6.830588932	3.630737278	4.21402368	7.121401986	10.69764888	8.605642856	ENSRNOG00000048073	20:+:18492169-18492324	103694404	P62893	LOC103692785	60S ribosomal protein L39
MSTRG.30706	0	0	0	0	0	0	0	0	0	0	0.392182639	0.310852008	0	0	0	0.245647034	0.286298374	0.695729833	-	-	-	-	-	-
MSTRG.30707	0.271878869	0.275628379	0.181000561	0.494563222	0.676419593	0.520348812	0.266990991	0.178927228	0.283124512	0.093943744	0.425181826	0.303307057	0.400982868	0.478172238	0.443222555	0.319579636	0	0.18102485	-	-	-	-	-	-
ENSRNOG00000023274	2.996010158	3.108169922	3.218631465	2.478678055	1.909268296	3.218096093	2.067223138	2.862724034	3.06535712	3.567459463	4.138958077	4.043936412	3.880203401	3.740735747	4.237683202	4.119721424	3.105256823	4.536349478	ENSRNOG00000023274	1:-:128486166-128604188	361588	D4A4Y4	Lrrc28	leucine rich repeat containing 28
MSTRG.10499	0	0	0.605294083	0.264623438	0.25852029	0.232017003	0.119047931	0	0	0	0.227499886	0	0	0	0.118576424	0.320617232	0	0	-	-	-	-	-	-
ENSRNOG00000023271	10.00355226	10.74381719	11.59311706	10.09453445	10.68352885	12.4155704	11.82629248	10.77872398	10.83535689	12.51692653	14.08731733	12.89750649	12.60350773	14.21918081	12.75322075	12.5985659	14.28750368	14.6577191	ENSRNOG00000023271	11:+:84517368-84544462	287979	Q3B8P0	Parl	presenilin associated, rhomboid-like
ENSRNOG00000059000	0	0	0	0	0	0	0	0	0	0	0	0	0	0.443709374	0	0	0	0	ENSRNOG00000059000	X:+:15590810-15590920	-	-	RF00156	-
ENSRNOG00000022586	36.73580504	36.69973748	36.43414785	38.43323473	35.70962072	37.84371953	35.94394134	36.7434118	35.39834397	39.79729729	36.87149361	39.71329385	35.85361725	35.02640205	34.63982847	36.42663764	36.83423557	38.56088833	ENSRNOG00000022586	3:-:11742266-11747113	362110	Q641Z4	Cdk9	cyclin-dependent kinase 9
ENSRNOG00000022582	4.430480075	4.39393821	4.664771978	5.203502498	3.337645871	5.414893808	4.941973407	5.110503189	4.714035293	5.865627652	5.558000222	6.017111274	4.77290287	4.065491905	4.474909067	5.519137567	6.284040072	5.074221486	ENSRNOG00000022582	10:-:66019520-66020682	303321	Q4QQW5	Fam58b	cyclin Q
MSTRG.28680	0	0	0	0	0	0	0	0	0	0.971217664	0	0	0	0	0.203651702	0	0	0	-	-	-	-	-	-
MSTRG.31589	0	0	0	0	0	0	0	0.388443889	0	0.203948128	0	0	0.40624166	0	0.577331113	0	0.673840436	0	-	-	-	-	-	-
MSTRG.28686	0.132508786	0.358229943	0.52929817	0.62670677	0.659349067	0.507216981	0.520506097	0.566838073	1.471890206	0.274718771	0.373006516	0.59130524	0.58629514	0.815683399	0.691259405	0.700907703	0.635365635	1.102852495	-	-	-	-	-	-
MSTRG.31588	9.118318744	9.516412557	9.818455668	9.981366166	8.748628448	10.3930708	8.551139323	9.562026055	8.572305606	11.1388416	10.56883035	10.56196059	9.478285433	10.98495376	10.86336843	10.35610796	8.883861708	10.16473013	ENSRNOG00000005927	7:-:60385688-60416925	299811	D3ZPL1	Cpsf6	cleavage and polyadenylation specific factor 6
MSTRG.28689	0	0	0	0	0	0.069066917	0	0	0.075159342	0.224448068	0.406333559	0	0.447075229	0.126937475	0.141191515	0	0.074157182	0	-	-	-	-	-	-
ENSRNOG00000023182	0.14251157	0	0	0	0.075977337	0.204564609	0	0.211024861	0.148406233	0.14772833	0	0	0	0.187983742	0	0.125636269	0.146427413	0	ENSRNOG00000023182	10:+:66509107-66509499	-	-	AABR07030085.1	-
ENSRNOG00000023181	0	0.092324302	0	0	0	0.08714785	0	0	0	0	0.042725588	0	0	0	0	0	0	0	ENSRNOG00000023181	3:-:57191511-57192125	311120	D3ZF52	RGD1565767	similar to ribosomal protein L15
MSTRG.16627	3.212387025	3.62747488	3.580815644	3.254875539	3.512513687	3.659051596	3.611754837	3.640790783	3.294654961	3.605710011	3.527816981	3.794870188	3.422091584	3.567141309	3.880142454	3.226582425	3.208678115	3.749887849	-	-	-	-	-	-
MSTRG.16626	27.22405581	31.14386312	28.69718328	29.30041123	30.09131726	33.02851784	27.31996522	29.43213749	26.34471843	32.97356191	32.17037427	31.67541247	28.52371853	32.93193535	32.2011437	31.62994644	28.54920982	29.23910705	ENSRNOG00000014419	19:+:19672856-19701484	361374	D3ZXX7	Brd7	bromodomain containing 7
MSTRG.16625	15.93881163	11.63711959	15.57037617	16.57399189	14.54706474	14.64619714	16.03975171	15.82875677	18.68996537	16.15042176	13.99080586	15.72702777	14.527736	17.49677544	16.05809323	19.78586164	16.06962703	16.45617913	ENSRNOG00000015534	19:-:19899306-19913605	291914	D3ZJA8	Cnep1r1	CTD nuclear envelope phosphatase 1 regulatory subunit 1
MSTRG.16624	1.418585298	1.350323251	1.449054374	1.359188251	1.443304981	1.512955421	1.318642283	0.972787072	1.195341616	1.391936771	1.066900567	1.800020649	1.437397984	0.990367558	1.408748442	0.821008241	1.212782499	1.373541798	-	-	-	-	-	-
MSTRG.16622	0	0	0	0	0	0.220559373	0	0.227524747	0	0	0	0	0.101978359	0	0	0.203189522	0	0.690576279	-	-	-	-	-	-
MSTRG.16621	7.393015862	7.484119289	7.243742098	7.68920538	7.391995032	7.530683775	7.086617705	7.261175458	7.69881092	8.490495847	7.494579495	7.865399645	8.204978748	8.473822677	7.87541493	8.707414855	6.358549521	7.982552198	-	-	-	-	-	-
MSTRG.16620	0.117169554	0	0.187210622	0.076729725	0.099946756	0.067275223	0.276151352	0.092533077	0.048806401	0.097166918	0.087953931	0.026142784	0.394003417	0.123644537	0.068764403	0.144613128	0.096311252	0.163831276	-	-	-	-	-	-
MSTRG.16629	1.957643685	1.682272509	1.716648716	1.698658024	1.965935664	1.681359465	2.007654374	2.152012244	1.863555801	1.883150008	1.897954364	2.014548555	1.717952239	1.683371842	1.591275402	1.96486707	2.039293785	1.966016104	ENSRNOG00000014658	19:+:20147037-20406003	94188	O08961	Zfp423	zinc finger protein 423
MSTRG.11938	0	0	0	0.111547471	0	0	0	0	0.106430017	0.211887714	0	0	0	0	0	0	0.630065401	0.102074231	-	-	-	-	-	-
MSTRG.11939	0	0.21426206	0.52763371	0.230671752	0.676054946	0	0.311321571	1.043179501	0.330133865	0.219083901	0.198311221	0.589445789	0.187024462	0.185855624	0.20672569	0.186320958	0	0	-	-	-	-	-	-
ENSRNOG00000060705	0.417963038	0.847454418	0.626072836	0.228089605	0.222829056	0.199984805	0.410448838	0.412600848	0.217625558	0.649894407	0.392182639	0.466278012	0.36986181	0.183775151	0.408823193	0.368470551	0.429447562	0.4174379	ENSRNOG00000060705	1:+:213992497-213992630	-	-	RF00419	-
MSTRG.11933	8.55868928	9.566918363	9.244054901	9.318154034	9.678542567	8.787545373	8.976223011	9.994542404	9.584732715	9.168086016	7.832244372	8.308802906	8.425639258	8.168309054	8.826843331	8.244719973	8.522108621	9.266427484	ENSRNOG00000006554	15:-:4361862-4399685	289900	Q5PQL8	Fam149b1	family with sequence similarity 149, member B1
ENSRNOG00000060707	6.651941075	6.752634427	6.554475673	6.411692341	6.720650843	6.293717372	6.909718436	6.296262902	7.023676078	6.707716669	6.74727343	6.750734821	6.816658158	6.735214351	6.77866254	6.962349854	7.565389387	6.850919701	ENSRNOG00000060707	1:+:221612584-221632267	689688	D3ZT64	Atg2a	autophagy related 2A
MSTRG.11931	0.085117093	0	0.084998744	0.092899718	0.181514246	0.162905555	0	0.084025097	0.265913295	0	0.079866981	0.094956313	0	0.074850669	0.12488368	0.150076151	0.262367659	0.08501015	-	-	-	-	-	-
MSTRG.11936	0	0.419623836	0	0.29598172	0.426123658	0.437071785	0.350408666	0	0.520216037	0.488248907	0.482132786	0.398071188	0	0.326336711	0.293177488	0.566227681	0.425288793	0.570200597	-	-	-	-	-	-
MSTRG.11937	0.321264132	0.434259625	0.267347865	0.584397841	0.285459784	0.563628302	0.315488399	0.528570875	0.892139953	0.277520238	0.80386193	0	0.284291487	0.470857939	0.837970292	0.613647896	0.330091625	0.427813985	-	-	-	-	-	-
ENSRNOG00000060703	4.121085907	4.568027236	3.520364632	4.335320156	3.930917887	5.297824409	0.962990114	1.396917231	1.693350637	7.282888801	7.256248023	6.120725648	6.832278835	7.215292653	7.454861928	3.020282545	2.742106439	3.644810172	ENSRNOG00000060703	7:+:140758615-140766423	300219	D3ZLZ9	Troap	trophinin associated protein
ENSRNOG00000060702	0	0	0	0	0	0	0.170807901	0	0	0	0	0	0	0.152955716	0	0.153338676	0	0	ENSRNOG00000060702	7:-:118580690-118580850	-	-	RF00003	-
MSTRG.29489	0.335244485	0.288242376	0.444958569	0.301054775	0.343884089	0.316751201	0.337552029	0.205268765	0.287243311	0.206750264	0.266784038	0.156226805	0.229068831	0.153002073	0.211690991	0.213242769	0.122085714	0.203436928	-	-	-	-	-	-
MSTRG.22174	3.780363545	4.030619635	4.101430053	3.790342489	4.143585442	3.678933371	4.297574478	3.627498288	3.876677761	5.373332806	5.320780137	5.457549157	5.896801485	5.257049978	4.481106293	6.529866395	5.806606614	5.871399449	ENSRNOG00000006227	3:-:48557696-48604097	499801	G3V6W5	Ifih1	interferon induced with helicase C domain 1
MSTRG.29484	0.37504719	0	0.374525714	0.272892921	0.799797146	0.119633767	0	0.185117791	0	0.06479602	0.175956943	0.209200626	0.055314155	0.164905381	0.183422906	0.330636521	0.19267625	0	-	-	-	-	-	-
MSTRG.22176	0.522678831	0.366844949	0.542027164	0.745998737	0.514442385	0.55789013	0.611990119	0.754114686	0.690840069	0.500134102	0.603617788	0.560671695	0.160105292	0.654097056	1.101151916	0.726624984	0.784905594	0.5420999	-	-	-	-	-	-
MSTRG.29486	0	0	0.126536591	0	0	0	0	0	0.065976979	0.131351207	0	0.212040454	0	0.557146385	0.061970936	0.1675624	0	0.126553571	-	-	-	-	-	-
MSTRG.29481	9.101682432	10.83951434	10.64499999	9.675865639	9.922476947	11.61999199	2.617044469	3.341496887	4.408963521	15.44999676	18.45184704	16.56736235	16.65996111	19.57974026	19.25579201	9.710174619	8.567857876	11.23670423	ENSRNOG00000054286	6:+:43884678-43889515	362720	Q4KLN6	Rrm2	ribonucleotide reductase regulatory subunit M2
MSTRG.22171	0.429501894	0.348340159	0.514685644	0.187509246	0.641146178	0.328809372	0.168712099	0.169596667	0.5367207	0	0	0.191660287	0.076014544	0.302157917	0	0.37864305	0.17652139	0.428962259	-	-	-	-	-	-
MSTRG.29483	0.203345088	0.206149441	0.232071259	0.126821606	0.154870817	0.152892947	0.242479889	0.200736304	0.287383127	0.210788712	0.163545042	0.307869248	0.24420855	0.242682331	0.227312481	0.23048521	0.059694993	0.145064	-	-	-	-	-	-
MSTRG.29482	0.493454159	0.250129718	0.73915207	0.538572812	0.39461357	0.236105408	0.726874153	0.121780867	0.642330941	0.255758739	0	0.41287172	0.327498783	0.21696802	0.241331753	0.21751125	0	0.492834172	-	-	-	-	-	-
MSTRG.23222	0.166489438	0.776413352	0.133006357	0.436109495	0.177521364	0.095593212	0.588586561	0.493060466	0.589478026	0.276134286	0.499904624	0.668645996	0.235726433	0.351379837	0.521115889	0.381614565	0.444766737	0.764889184	-	-	-	-	-	-
MSTRG.23221	0	0	0.499367619	0	0.133299524	0	0	0	0	0	0	0	0	0	0	0	0	0	-	-	-	-	-	-
MSTRG.23227	0.189212997	0.383644905	0.529059748	0.123908137	0.080700253	0.760482757	0.222973558	0.224142623	0.118223614	1.059152236	0.639151706	1.182077772	1.071599621	1.198015309	1.406572769	0.967484162	0.661001044	1.096056539	-	-	-	-	-	-
ENSRNOG00000026936	0.06635906	0	0.033133397	0	0.070756146	0	0.032583024	0	0	0.103182287	0	0	0	0.029177571	0.097361922	0.029250624	0.068182433	0.033137843	ENSRNOG00000026936	20:-:5054583-5056488	406865	Q6MG59	Mpig6b	megakaryocyte and platelet inhibitory receptor G6b [Source:RGD Symbol;Acc:1303269]
MSTRG.23224	0.90640258	0.560093179	1.155133974	0.650097562	0.681126053	0.933467914	0.38147449	0.545386077	0.54835737	1.154343888	1.133992958	0.866725159	0.977785104	1.153863217	1.063898087	0.799072233	0.61200249	0.931128435	ENSRNOG00000021272	3:+:125470551-125500795	296178	D3ZVK1	Mcm8	minichromosome maintenance 8 homologous recombination repair factor
ENSRNOG00000033490	0	0	0	0	0	0	0	0	0	0	0	0	0	0	0	0	0.097950593	0.047605684	ENSRNOG00000033490	8:+:40009691-40014734	300520	D4ADY0	Vsig2	V-set and immunoglobulin domain containing 2
MSTRG.23229	0	0.200634085	0	0.108000025	0.211018328	0	0.583040398	0.293048659	0.412181268	0.102574618	0.185697787	0.220781815	0.175128913	0.261051628	0.19357706	0.174470155	0	0.197656108	-	-	-	-	-	-
MSTRG.23228	0.304386125	0	0.151981449	0.166108734	0.486833045	0.436923323	0.149456914	0.300481052	0.237732267	0	0.357014087	0.254679023	0.606050737	0.133836251	0.297729934	0.134171342	0	0.228002766	-	-	-	-	-	-
MSTRG.25683	0.642282649	0.260456174	0	0	0	0	0	0	0	0	0	0	0	0	0	0.226491072	0	0	-	-	-	-	-	-
ENSRNOG00000022636	2.540024779	2.868671486	2.745928266	2.83767113	2.715431109	2.736501537	3.193957496	3.440743801	3.74402885	2.991893819	2.620751628	2.659092821	2.987122161	2.646432084	3.116183346	3.57165005	3.550446995	3.245018918	ENSRNOG00000022636	2:-:231996088-232117134	310879	D3ZTA7	Alpk1	alpha-kinase 1
MSTRG.25687	0	0	0.635558788	0.198467579	0.096945109	0.261019128	0.178571897	0	0.284043747	0	0.255937372	0	0	0.159908248	0.266796954	0.160308616	0	0.272418889	-	-	-	-	-	-
MSTRG.25685	3.230565213	2.880816562	2.694999848	2.702939403	2.894503956	3.106680047	2.533311632	2.922706287	2.893038166	2.641209186	3.306873342	2.939877582	3.589274029	3.078233779	3.012405817	2.966981689	3.457977985	3.004535314	ENSRNOG00000009084	4:-:145366765-145370992	362416	D4A6T2	Rpusd3	RNA pseudouridylate synthase domain containing 3
MSTRG.25684	0.357643978	0.181288142	0.321432031	0.195172459	0.228805314	0.102674191	0.526821305	0.176527821	0.372437097	0.222441508	0.100675237	0.079797259	0.25318765	0.157253322	0.10494695	0.409882311	0.624700859	0.357194627	-	-	-	-	-	-
MSTRG.25689	0.247818792	0.518175254	0.618685545	0.253573068	0.462419589	0.355725184	0.273783904	0.244639441	0.467750507	0.35322432	0.63946594	0.518373233	0.424891028	0.490338124	0.348449414	0.518875012	0.572913451	0.448607212	-	-	-	-	-	-
MSTRG.25688	0	0	0	0	0	0	0.536586773	0	0	0	0	0	0	0	0	0	0	0	-	-	-	-	-	-
MSTRG.29157	0.324623184	0.212947121	0.409982007	0.395987818	0.488658877	0.429425264	0.393795782	0.452411976	0.159082576	0.287020078	0.25084713	0.202377058	0.126734101	0.2938648	0.317524457	0.395606466	0.137341225	0.152571916	-	-	-	-	-	-
MSTRG.29156	0	0.353399041	0.348106888	0.380464819	0	0.111194871	0.456432732	0	0	0.120450692	0.545150142	0	0	0	0.11365624	0.102437871	0.238779972	0.1160512	-	-	-	-	-	-
MSTRG.29155	1.083308453	0.4667556	0.081135164	0.088677003	0.086631799	0.233251136	0.23936233	0.106941032	0.056405851	0.084222293	0.813191082	0.090640117	0.071897702	0.57158693	0.238414299	0.047751503	0.500883713	0.27048684	-	-	-	-	-	-
MSTRG.29153	0.323473044	0.187390911	0.346096369	0.252178276	0.221725941	0.17688425	0.385727084	0.433367062	0.505279141	0.407167068	0.498641458	0.567074084	0.552046216	0.853371741	0.949198403	0.549969658	0.593502199	0.715361813	-	-	-	-	-	-
MSTRG.29151	0.120186796	0.081229536	0.200032809	0	0.512602463	0.038337573	0.03934202	0.118644879	0.166877395	0	0.112773549	0	0.070903408	0.176150717	0.0783724	0.141273401	0.205815355	0.04001193	-	-	-	-	-	-
MSTRG.29150	0.139321013	0.706212015	0	0	0	0.266646406	0	0.137533616	0	0	0.130727546	0.155426004	0	0	0	0	0	0.139145967	-	-	-	-	-	-
MSTRG.29159	0	0.25576327	0.503866426	0	0	0	0	0.124523679	0	0.653797677	0.236722854	0.281447089	0	0.221854687	0.123383576	0.222410152	0	0.251967021	-	-	-	-	-	-
MSTRG.29158	0.258176308	0.244287721	0.326568621	0.338138984	0.201874633	0.296474093	0.202827821	0.458755337	0.089618392	0.285468881	0.161501148	0.134409581	0.198002235	0.242172049	0.286201362	0.121389192	0.194531563	0.103140772	-	-	-	-	-	-
ENSRNOG00000060656	0	0	0	0	0	0	0	0	0	0	0	0	0	0	0	0	0.191819911	0	ENSRNOG00000060656	11:-:87479959-87485833	-	-	AABR07034751.1	-
MSTRG.35695	0.340529256	0.324918146	0.320052494	0.284214658	0.170867488	0.402544521	0.334407172	0.138419025	0.271175766	0.124586338	0.187955914	0.223466573	0.141806817	0.123305502	0.215524101	0.105955051	0.041163071	0.100029826	-	-	-	-	-	-
MSTRG.35694	0.373380314	0.630882733	0	0.135840032	0	0	0	0	0.12960811	0	0	0	0	0	0	0	0	0	-	-	-	-	-	-
MSTRG.32422	0	0.123972589	0.488464396	0	0.260778109	0.234043352	0	0	0	0	0.229486784	0	0	0.322609654	0	0	0.25129246	0.61066243	-	-	-	-	-	-
MSTRG.22798	5.197300287	6.3292637	3.170527641	2.981854351	8.932693733	5.974393612	2.693414076	4.235133852	2.85616957	7.174183698	3.63000604	3.821738268	3.928654099	6.86033199	25.19380716	7.860681674	7.653789889	2.787241129	-	-	-	-	-	-
ENSRNOG00000060655	0	0	0	0	0	0	0	0.020738377	0	0	0	0	0	0	0	0	0	0.0209815	ENSRNOG00000060655	1:+:248987572-249005123	-	-	AABR07006713.1	-
MSTRG.27033	0.354883363	0.130828217	0.386607189	0.598603826	0.37839865	0.277859072	0.095046332	0.286633999	0.470352011	0.434760391	0.332993785	0.32392355	0.171295446	0.453933092	0.473349434	0.142209256	0.331486021	0.193329534	-	-	-	-	-	-
MSTRG.22791	4.288770938	4.604432145	5.066094081	4.356423871	4.485271548	5.641676595	0.944208485	1.255137929	1.778561706	7.212893275	8.167179098	7.981285058	6.767543745	8.466359724	8.433282764	3.468633775	3.022236003	3.948545753	ENSRNOG00000007906	3:+:110367939-110420458	171576	F1LMI1	Bub1b	BUB1 mitotic checkpoint serine/threonine kinase B
MSTRG.22792	0.431772389	0.343928362	0.246384023	0.336608008	0.197306785	0.177079056	0.121145692	0.395787817	0.128466188	0.223788896	0.318324455	0.172029883	0.327498783	0.379694034	0.361997629	0.4350225	0.411948046	0.523636308	-	-	-	-	-	-
MSTRG.22793	0.190069164	0.25692057	0.442878069	0.276597349	0.54043608	0	0.497738862	0.625435674	0.131953958	0.328378019	0.594484996	0.424080907	0.672780305	0.222858554	0.247883746	0.726103732	0.455680784	0.379660714	-	-	-	-	-	-
MSTRG.17393	0.496516374	0	0.198330402	0.216766008	0	0	0.195035972	0.588175676	0.723875081	0	0.18635629	0.332347094	0.439374845	0	0.194263503	0.175088843	0.102031867	0	-	-	-	-	-	-
MSTRG.22795	0.13610461	0	0	0.111411934	0.217684764	0.097683951	0.167072127	0.134358478	0.141734263	0.176358547	0.223491686	0.227756696	0.54198462	0.179532468	0.665641651	0.29996995	0.384572118	0.237883809	-	-	-	-	-	-
MSTRG.22796	1132.595467	1159.287491	1193.656375	1167.026435	1104.336988	1267.324575	1088.689564	1215.529225	1325.845403	1346.990388	1308.728293	1371.279687	1423.91343	1454.215348	1562.303146	1522.455205	1541.052814	1545.195727	-	-	-	-	-	-
MSTRG.22797	0	0	3.881769819	0.08658359	0	0	0	0	0	0	0	0	0.351002001	0	0.620762695	0	0	0	-	-	-	-	-	-
MSTRG.26088	0.121227375	0	0	0.264623438	0	0	0	0.837704751	0.126241665	0.125665008	0.113749943	0.135240809	0.107275936	0.106605499	0.237152848	0.213744822	0.249116767	0.121075062	-	-	-	-	-	-
MSTRG.26089	0.082850661	0	0.330941854	0	0.530043079	0	0.08136116	0.081787742	0	0	0.155480691	0	0.073315802	0.145715208	0	0.292160081	0	0	-	-	-	-	-	-
MSTRG.26080	0.33451308	0.484466263	0.286326826	0.625884104	0.407632675	0.685954705	0.516212958	1.415234989	0.447877854	0.297221333	0.403559951	0.1066233	0.29601568	0.252142016	0.373940668	0.589804397	1.031113855	0.954550829	-	-	-	-	-	-
MSTRG.26082	0.287426194	0.135288269	0.266524653	0.324910633	0.175126648	0.275052415	0.25201679	0.162136403	0.213796369	0.14897384	0.05779231	0.137422112	0.145341591	0.198595728	0.130529692	0.135745199	0.12656739	0.143532533	ENSRNOG00000062297|ENSRNOG00000058775	4:-:165169417-165317574|4:-:165169065-165195489	297666|494203	Q62982|Q5MPX0	Klra5|Ly49s7	killer cell lectin-like receptor, subfamily A, member 5|Ly49 stimulatory receptor 7 [Source:RGD Symbol;Acc:1359503]
MSTRG.26087	0.140017618	0	0.139822933	0	0	0	0.137500361	0	0	0	0.262762368	0.312406268	0.123903706	0	0	0.123437634	0	0.559366786	-	-	-	-	-	-
MSTRG.400	0	0.173108067	0.170515772	0.124243931	0	0.108934812	0.335366733	0.056187514	0	0.236005015	0	0	0.05036736	0.100105164	0.111346154	0.150533701	0.409371761	0	-	-	-	-	-	-
MSTRG.24792	0	0	0	0.298185435	0	0	0	0	0	0	0	0	0	0	0	0	0.561424129	0	-	-	-	-	-	-
MSTRG.24790	0.802994345	0.682057411	0.830774339	0.647442155	0.925624183	0.830729956	0.859599258	0.885530313	1.047143796	0.727402695	0.705949013	0.661775097	0.870622787	0.852458437	0.587307098	0.803572304	0.609502688	0.462406023	-	-	-	-	-	-
MSTRG.24796	0.081642926	0	0.489176443	0	0	0.078128174	0.240525412	0.080595501	0.085019897	0.338526144	0	0	0	0.21538662	0.319430366	0.287901188	0	0.326161391	-	-	-	-	-	-
MSTRG.24797	0.417963038	0	0	0	0.148552704	0.666616016	0.410448838	0.137533616	0.29016741	0.144420979	0.392182639	0	0	0	0	0	0	0	-	-	-	-	-	-
MSTRG.24794	18.28967428	18.69642497	17.33073803	11.60567251	16.96637893	18.72259773	18.78905508	18.461268	19.55937336	24.95765879	23.57329301	24.39398728	26.45766731	26.61845698	25.23444841	30.03977555	28.76254651	27.39496803	-	-	-	-	-	-
ENSRNOG00000001071	0.174476782	0.530649028	0.087117092	0.380859902	0	0.50089652	0.085670007	0.34447672	0	0.633022797	0	0.19464565	0	0	0	0.153816367	0.358541889	0.174257566	ENSRNOG00000001071	12:+:4546287-4546607	-	-	AABR07035091.1	-
MSTRG.24798	2.257890588	2.22664494	3.904453782	2.035533941	2.195521577	3.120993421	3.267841565	2.967224993	3.268135528	3.213952676	3.149062188	2.677315383	3.158329766	2.601617461	3.926250596	2.341058584	3.428829543	3.120200123	ENSRNOG00000027617	4:+:66090209-66148001	500086	Q5U2N8	Ttc26	tetratricopeptide repeat domain 26
ENSRNOG00000001079	4.504461114	4.403147013	3.75954653	4.212513	4.42881237	4.319617603	4.74010725	4.708791454	5.09566595	3.725650452	4.511362028	4.739519412	4.97628837	4.403135619	4.303926658	4.280397482	5.125157795	5.483802385	ENSRNOG00000001079	12:-:13113237-13157666	304289	A0A0U1RRN8,D3Z890,P0C1S9,A0A0U1RRW6	Daglb	diacylglycerol lipase, beta
MSTRG.26332	0	0.13714842	0	0.442956625	0	0.258917525	0	0.133547134	0.422635141	0.70117432	0.253876684	0.301841805	0.119713726	0.237931113	0	0	0.833999612	0	-	-	-	-	-	-
MSTRG.26333	0.368467415	0.186774493	0.551932631	0.100539497	0.392882808	0.176302394	0.090460764	0	0.38370822	0	0.08643499	0.10276522	0	0	0.36040992	0.48725382	0	0.46000558	-	-	-	-	-	-
MSTRG.26330	0	0.269522687	0.265486582	0	0.188981604	0.508822098	0.174051089	0	0.184568511	0.459313558	0	0	0.078420067	0.311719876	0.260042601	0.15625017	0.18210751	0.354029611	-	-	-	-	-	-
MSTRG.26331	0	0.082768872	0.733764664	0	0.348211002	0.234384523	0.240525412	0	0	0	0	0	0	0.14359108	0.159715183	0.287901188	0	0	-	-	-	-	-	-
MSTRG.26334	0.118283098	0.149892941	0.059059317	0.032274559	0	0	0.145195735	0	0.061587803	0.153266192	0.249721364	0.197934278	0.235508628	0.156024521	0.231393064	0.208553553	0.303833016	0.059067242	-	-	-	-	-	-
MSTRG.26335	1.051628351	0.572070543	0.683034887	0.833620385	1.100039877	0.766357402	0.901182905	0.807439619	0.801312098	1.172843567	1.061639123	0.93791827	0.511957101	1.228035459	1.40774809	1.266284709	0.819910061	1.127158799	-	-	-	-	-	-
MSTRG.26338	0	0	0	0	0	0	0	0.519140972	0	0	0	0	0	0	0	0	0	0	-	-	-	-	-	-
MSTRG.26339	0.495637584	0	0	0	0	0	0.121681735	0	0	0	0	0	0	0	0	0	0	0	-	-	-	-	-	-
ENSRNOG00000039725	0	0	0	0	0	0	0	0.043740913	0.061522837	0.07655226	0.069293873	0.032954248	0.052280045	0.038964985	0.043340433	0.065104238	0.030351252	0	ENSRNOG00000039725	19:+:15339152-15366079	679817	D4AA05	Ces1a	carboxylesterase 1A
MSTRG.2150	0.129048495	0	0	0.281695918	0	0	0	0	0	0	0.363265947	0.287932045	0	0	0.126226516	0.568837025	0	0.257772712	-	-	-	-	-	-
MSTRG.24244	0	0	0	0	0.243747702	0	0	0	0	0	0	0	0	0	1.006205654	0	0.234881524	0	-	-	-	-	-	-
MSTRG.18567	13.03612302	14.82419033	13.43126699	12.04492891	12.40451665	16.49020845	2.652921571	3.268286517	6.177135283	21.30671877	23.27755298	20.24997938	20.63027226	26.36464268	27.40239824	9.810150257	9.354764126	11.04496814	ENSRNOG00000015423	2:-:123275881-123282214	114494	G3V802	Ccna2	cyclin A2
MSTRG.24246	5.01021507	5.194750358	5.263157755	5.059972131	4.544340681	1.883562953	3.107036902	2.858366371	4.251883824	4.788920816	1.785837763	4.627568889	4.90864523	1.98837988	4.33580566	2.767756427	1.754959975	5.26386403	ENSRNOG00000048371	4:-:10266480-10269748	-	-	AABR07059232.1	-
MSTRG.14419	0	0	0.14679573	0.240661473	0	0.211007589	0.216536001	0.217671313	0.076540222	0.076190595	0.551732007	0	0.390247894	0.25853932	0.143785585	0.194389975	0.1510393	0.073407715	-	-	-	-	-	-
MSTRG.18562	8.934277421	7.744394387	8.799120446	9.224923142	9.889186587	8.974875123	9.135743067	9.986277772	8.447280757	7.634467428	8.14368177	8.606465732	8.57537467	7.224807979	6.436273845	7.659634439	7.907228602	7.610560925	-	-	-	-	-	-
MSTRG.18563	0.94182254	0.763849049	0.752410403	1.164995786	2.61099696	1.141617293	1.418165154	1.67353124	0.523082058	1.236645112	1.237221913	1.89124871	1.389055002	0.77300938	0.614151433	0.996357587	0.516107384	2.696499079	-	-	-	-	-	-
MSTRG.18560	0.151780615	0.038468459	0	0.082829288	0.121378429	0.217869625	0.111788911	0.074916685	0.355632009	0.21633793	0.071209314	0.084662945	0.134312961	0.133473551	0.222692308	0.267615468	0.11696336	0.208436133	-	-	-	-	-	-
MSTRG.18561	0	0	0	0	0	0	0	0	0	0	0	0	0.660819766	0	0	0	0	0	-	-	-	-	-	-
MSTRG.14412	0	0	0	0	0	0	0	0	0	0	0	0.685101466	0	0.216016406	0	0	0	0	-	-	-	-	-	-
MSTRG.14410	2.590192065	2.876970016	2.873989546	2.469080879	2.776096403	3.298506542	2.701369417	3.178032389	2.739148449	3.600825082	4.251675987	4.480013409	3.926776157	3.490234476	3.482814027	3.835299349	4.24992967	3.770110744	ENSRNOG00000030027	17:-:15076884-15094805	361219	B3DM87,D3Z9G1	Fbxw17	F-box and WD-40 domain protein 17
MSTRG.4251	0	0	0	0	0	0	0	0	0	0	0	0.145984238	0	0	0	0	0.537812834	0	-	-	-	-	-	-
MSTRG.24248	1.692248324	1.729942665	1.357572854	1.352389695	1.389146193	1.809116648	1.543619725	1.56569242	2.116167811	2.025764412	2.577795167	2.330211104	3.22055651	3.256467796	2.881092296	3.564242188	3.768497364	3.967190477	ENSRNOG00000028801	4:-:10423139-10517848	311984	D3ZPQ9	Gsap	gamma-secretase activating protein
MSTRG.24249	0	0.486680966	0.199747048	0.087325735	0.085311696	0	0	0.197458977	0.249958498	0.124408358	0.262762368	0.223147335	0.247807412	0.316618332	0.15652088	0.070535791	0.616563999	0.199773852	-	-	-	-	-	-
MSTRG.14415	1.443321737	1.59340705	1.431056434	1.670593198	1.653970327	1.798982898	1.588870638	1.769597509	1.818602421	1.613292536	1.431409086	1.443990822	1.645383039	2.023549132	1.889045098	1.829376534	1.831296104	1.939110831	ENSRNOG00000045569	17:-:15405860-15429322	108348063	D4A6L3,M0RDX9	Nol8	nucleolar protein 8
ENSRNOG00000031532	0.069921407	0.141771401	0.174560466	0.114471937	0.07455454	0.100366906	0.171660875	0.138048723	0.109220317	0.072480941	0.131217163	0.039002031	0.154686275	0.245951263	0.068392394	0.12328353	0.21552799	0.104750334	ENSRNOG00000031532	15:-:44672965-44673765	-	-	AABR07018167.1	-
ENSRNOG00000028576	0	0	0.026001475	0.028418417	0.055525976	0	0.102278278	0.064259081	0.040672001	0.080972432	0	0.087142613	0.023041136	0	0.152809785	0.114772324	0	0.039007447	ENSRNOG00000028576	17:-:70040704-70045865	-	-	AABR07028446.1	-
MSTRG.17398	0	0	0.130067845	0.284316345	0.138879504	0.124641692	0	0	0.271272788	0.675084113	0	0.290610482	0.115259262	0	0.127400716	0	0.133827845	0.390255897	-	-	-	-	-	-
ENSRNOG00000039091	10.30943671	9.638122319	10.48672	11.18860974	13.69575113	7.033352632	11.24328115	7.95001986	11.42009996	6.829199104	8.33681268	8.225314541	11.61854521	9.106867709	9.708617057	11.79526565	9.995267158	11.45215221	ENSRNOG00000039091	6:+:64224861-64286785	314075	D3ZRC4	Pnpla8	patatin-like phospholipase domain containing 8
ENSRNOG00000054322	0.242454749	0.491596935	0.484235267	0.264623438	0.646300724	0.580042507	0.476191725	0.478688429	0.252483331	0.125665008	0.454999772	0.676204044	0.536379681	0.852843991	1.185764239	0.748106875	1.121025453	2.058276051	ENSRNOG00000054322	16:+:26583539-26583769	-	-	AABR07025051.4	-
MSTRG.29110	0	0	0.65858628	0	0.432740485	0	0	0	0	0	0	0	0	0	0	0	0	0	-	-	-	-	-	-
ENSRNOG00000033451	0.061009855	0.123702497	0.182775076	0.199764752	0.065052491	0.116766727	0	0.542044251	0.063533387	0.126486348	0.057246703	0.204187104	0.053988543	0.429209067	0.059675717	0.107570923	0.062686245	0.121866402	ENSRNOG00000033451	19:+:14093225-14093683	-	-	AABR07042892.1	-
MSTRG.17918	0	0	0.275061508	0	0.097898667	0	0.631149196	0.72509526	0.28683762	0	0.344606385	0.409713139	0.162496664	0.161481116	0.179614124	0.161885422	0.188675322	0.183398946	-	-	-	-	-	-
ENSRNOG00000026979	0.233039031	0.262503218	0.193929172	0.183694911	0.220871704	0.272563664	0.190707851	0.191707745	0.404463588	0.375774975	0.595254556	0.361079829	0.332242948	0.318781492	0.31658754	0.593505038	0.705024638	0.258606928	ENSRNOG00000026979	8:+:23398030-23446606	-	-	AABR07069466.1	-
ENSRNOG00000009718	1.633936423	1.583924068	1.750764156	1.666180966	1.678620245	1.506529483	1.78024317	1.942633036	2.185894868	2.027552454	1.947216868	1.689761332	1.646420628	1.824915426	2.029838493	2.281598524	2.095477306	2.25128455	ENSRNOG00000009718	10:-:70512790-70516421	108348326	-	LOC108348326	peroxisome assembly protein 12 [Source:RGD Symbol;Acc:11518438]
ENSRNOG00000031397	0	0	0	0	0.018557547	0	0.017091406	0	0	0	0.032661575	0.019416176	0	0	0	0	0.017882527	0	ENSRNOG00000031397	14:+:77829400-78097919	305431	F1M3G9	Stk32b	serine/threonine kinase 32B
ENSRNOG00000031391	0	0	0	0	0	0	0	0	0	0	0	0	0	0	0.0508814	0	0	0	ENSRNOG00000031391	1:-:80773819-80783898	292700	A0A0A0MY19	Ceacam16	carcinoembryonic antigen-related cell adhesion molecule 16
ENSRNOG00000031398	0.088618745	0.269522687	0.055309705	0.096721541	0.118113503	0.212009207	0.152294703	0.371797757	0.196104043	0.160759745	0.218275701	0.148294115	0.392100336	0.155859938	0.325053251	0.38085979	0.250397827	0.497854141	ENSRNOG00000031398	2:-:185850232-185852759	680102	D4ACZ1	Mab21l2	mab-21 like 2 [Source:RGD Symbol;Acc:1595520]
MSTRG.10917	0	0	0	0	0	0	0	0	0.283124512	0	0.17007273	0.202204704	0	0	0	0.079894909	0.55869877	0	-	-	-	-	-	-
MSTRG.10916	0	0	0	0.605227863	0	0.265326375	0	0	0.144365469	0	0	0	0	0	0.135599772	0	0	0	-	-	-	-	-	-
MSTRG.10915	0	0	0.279645867	0	0	0	0	0	0.194412165	0	0	0	0.082602471	0.328344936	0.182607693	0	0.575459733	0	-	-	-	-	-	-
MSTRG.10914	0	0.254388199	0.200462987	0.219096825	0.267554601	0.048025025	0.049283283	0.247708394	0.261306673	0.052022611	0.09418006	0.111973573	0	0.044132384	0.294528537	0.221214399	0.257822461	0	-	-	-	-	-	-
MSTRG.10913	0.29170337	0	0	0.318375074	0	0.279145457	0.190972723	0.191974005	0.101256336	0.604762851	0.091236933	0	0	0.085506494	0.190216347	0.514323477	0.199812407	0.097112289	-	-	-	-	-	-
MSTRG.10911	0	0.526955415	0	0.567313357	0.346393195	0.06217625	0.063805272	0.128279614	0.135321692	0.134703558	0.121931493	0.217452159	0	0.17140977	0	0.114559289	0.133517339	0.194675215	-	-	-	-	-	-
MSTRG.17913	0	0	0.093527046	0	0	0.179250594	0.183946971	0.092455708	0	0.776685401	0	0.208967404	0.745908599	0.16472154	0	0.330267918	0.577384347	0.187079193	-	-	-	-	-	-
MSTRG.10918	0	0	0	0	0	0.087862176	0	0.181273815	0.09561254	0.095175793	0.172303192	0.204856569	0	0	0.628649434	0	0.188675322	0	-	-	-	-	-	-
ENSRNOG00000032840	24.87636948	0.314171985	20.90310652	19.43305079	22.82989036	19.76147634	20.72188533	18.07723029	23.44094361	20.44268792	24.95449453	19.42324687	25.87767546	22.32184012	25.32441696	20.16727548	23.3310133	18.96444736	ENSRNOG00000032840	5:+:14983371-14984364	682787	F1LN30	Sumo4	small ubiquitin-like modifier 4
ENSRNOG00000032844	0.402928396	0.45387247	0.614729123	0.342043245	0.393824973	0.599794554	0.472623142	0.497198863	0.617736495	0.522097425	0.315062792	0.349615328	0.346653055	0.236219379	0.306535695	0.315747746	0.298999861	0.212389467	ENSRNOG00000032844	20:-:4127644-4132616	294269	Q6MG98	RT1-Da	RT1 class II, locus Da [Source:RGD Symbol;Acc:1593283]
ENSRNOG00000032847	0.788831648	0.666425422	1.050313114	1.004450937	0.420550612	3.019488882	0.516433279	2.336134376	0.410729925	0.817707517	0.863538299	0.586678438	0.930732065	1.040529728	0.900178767	1.622654349	1.350844443	1.050454057	ENSRNOG00000032847	4:-:59014204-59014416	-	-	AABR07060145.1	-
ENSRNOG00000009716	16.22262943	16.82657689	15.82554733	16.67054694	16.99960992	16.74169011	16.14762638	18.64971	17.16167258	18.00567043	18.85844413	19.75510226	18.40985215	20.07965522	19.83844604	18.75551872	18.33824542	18.58190609	ENSRNOG00000009716	10:+:86724427-86745927	259170	Q8K3X0	Casc3	cancer susceptibility 3
ENSRNOG00000006868	31.89617017	31.53088281	29.8151843	30.78874244	30.38183668	33.87277641	32.50708805	33.43251503	32.77642063	32.48440457	33.40651817	33.16581953	32.2861128	34.51588185	34.07589982	33.82433218	34.52556904	33.99093335	ENSRNOG00000006868	10:-:83869704-83888823	303478	Q3B7D1	Ube2z	ubiquitin-conjugating enzyme E2Z
ENSRNOG00000009715	94.46521933	92.74899419	92.17855295	90.64837227	91.63585848	83.66193585	84.00265932	76.69370882	84.4222971	84.8768436	78.649263	77.89329624	79.0727262	81.7098387	79.26955407	70.25708871	68.56860034	62.70365236	ENSRNOG00000009715	8:-:94256839-94368834	24552	P13697,A0A0G2K1S6,F1LQQ1	Me1	malic enzyme 1
ENSRNOG00000049090	1.288657719	1.641411713	1.319862497	1.622867634	1.004111107	2.039491052	1.654871597	2.120208485	1.909712415	1.900989068	1.488211643	2.119570552	2.002927168	1.743424441	1.55135739	1.937133378	2.020050389	2.524575758	ENSRNOG00000049090	2:+:200603426-200607618	102550892	D4AA20	Zfp697	zinc finger protein 697-like
ENSRNOG00000006865	198.6873928	182.6223527	189.238987	187.090255	202.3304489	178.7532982	224.6573734	198.3239149	226.4403226	188.360368	196.4541723	190.8148116	214.9517501	211.2668141	221.2069792	247.4027801	237.653803	237.9400488	ENSRNOG00000006865	6:+:34028936-34059961	298875	Q6P501	Laptm4a	lysosomal protein transmembrane 4 alpha
ENSRNOG00000006867	0.928584837	1.122269675	0.789616912	0.867440688	0.860405386	1.063226483	1.031352256	1.036759703	1.313253328	0.933152757	1.023502419	1.08116273	1.033427958	1.20526269	1.289042141	1.497838657	1.399902043	1.397202006	ENSRNOG00000006867	6:+:58467254-58558631	362733	B5DEZ2	Etv1	ets variant 1
ENSRNOG00000006860	0	0	0	0	0	0	0	0	0.013687784	0	0	0	0	0	0.012856679	0	0	0.026255188	ENSRNOG00000006860	10:-:31431809-31493419	363577	D4A7W7	Itk	IL2-inducible T-cell kinase
ENSRNOG00000049097	307.2316396	291.8662749	311.6053941	280.2083658	317.6363963	326.0754746	320.9030972	304.9528728	316.4313787	306.0736618	402.1120352	344.9388008	367.3325666	314.3038701	354.9522841	327.1870731	376.3203778	372.2102295	ENSRNOG00000049097	3:+:4867233-4869656	296596	B0K021	Rpl7a	ribosomal protein L7a [Source:RGD Symbol;Acc:1307586]
ENSRNOG00000055050	0	0	0	0	0	0	0	0	0	0.196139303	0.177542141	0	0	0.166391015	0	0	0	0.472438164	ENSRNOG00000055050	X:+:156235542-156236046	-	-	AC095267.2	-
ENSRNOG00000055053	0.19628638	0.132662257	0.130675639	0.214233695	0.209292711	0.187836195	0.192757515	0	0.408810627	0.203471613	0.245572307	0.145984238	0.173696784	0.11507416	0.127996046	0.23072455	0.268906417	0.261386348	ENSRNOG00000055053	19:+:25839421-25839848	-	-	AC120246.2	-
ENSRNOG00000055056	0.065124473	0	0	0	0	0	0	0	0	0	0	0	0	0	0	0	0	0	ENSRNOG00000055056	4:-:173877655-173878514	-	-	AABR07062390.2	-
MSTRG.5024	0	0	0	0	0.26779456	0	0	0	0	0.390519509	0.235661317	0.280184994	0	0	0	0.221412797	0.258053692	0.627092809	-	-	-	-	-	-
ENSRNOG00000055583	8.265332757	8.149057974	8.679809389	7.582050425	7.737964869	7.930712935	7.028702904	8.137419208	10.13020063	9.65897795	10.44811791	9.702825743	9.838763139	9.694457323	10.63134402	10.02640805	10.3537216	10.90516256	ENSRNOG00000055583	12:+:16084266-16112664	304315	D4A383	Ttyh3	tweety family member 3
ENSRNOG00000055580	0.018090131	0	0.018064978	0.019744191	0.03857764	0.017311346	0.053294713	0.071432188	0.04709597	0.037504673	0.067897253	0	0.032016462	0.015908185	0.017694544	0.039870037	0.037174401	0.036134805	ENSRNOG00000055580	2:-:144173295-144178776	-	-	AABR07010620.1	-
ENSRNOG00000055587	0	0	0	0	0.10702184	0	0	0	0.209045338	0	0	0.223947146	0.088819861	0	0	0	0	0	ENSRNOG00000055587	15:+:7954075-7954353	-	-	RF00017	-
ENSRNOG00000056082	0	0	0	0	0	0	0	0	0	0	0	0	0	0	0	0	0.02895832	0	ENSRNOG00000056082	8:+:39288450-39302840	-	-	AC133739.1	-
MSTRG.32092	0	0	0	0	0	0	0	0	0	0	0	0	0	0	0.591175984	0	0	0	-	-	-	-	-	-
ENSRNOG00000026328	0	0	0	0	0	0	0	0.064994334	0.091416378	0.068249099	0	0	0.116523862	0.019299271	0	0	0.067648088	0.087675045	ENSRNOG00000026328	15:+:19547871-19614805	305812	D3ZFP1	Gpr137c	G protein-coupled receptor 137C
ENSRNOG00000015774	0.28106581	0.313436219	0.130981671	0.347666859	0.239751838	0.206207149	0.322014896	0.314454577	0.341473357	0.524438043	0.676905398	0.679371276	0.721286212	0.486091115	0.549839155	0.51208654	0.433183138	0.41171192	ENSRNOG00000015774	9:-:79490050-79545024	501162	D4A9U9	Mreg	melanoregulin
MSTRG.12519	0.275218904	0.139507238	0.274836232	0.225287522	0	0	0.337838724	0.203766021	0.2866027	0.285293532	0.258243114	0.230274891	0.182659026	0.121011647	0.134600265	0	0.494867092	0.618464505	-	-	-	-	-	-
MSTRG.12518	2.171296684	2.440233168	2.329349708	2.261492772	2.361474603	2.992063307	0.70669215	0.685900922	1.208077364	3.524076657	3.504274384	3.335840083	3.48599262	4.05884968	3.901752763	1.990753165	2.014236548	2.54032324	ENSRNOG00000025302	15:-:44365405-44411004	305984	D4ADI8	Cdca2	cell division cycle associated 2
MSTRG.22657	0	0	0.176432723	0.096416426	0	0	0	0	0.091993138	0	0	0	0.078172685	0.155368266	0	0	0.726132155	0	-	-	-	-	-	-
MSTRG.30185	0	0.554848006	0	0	0	0.349159138	0	0.270139317	0	0.094555755	0	0	0	0	0	0	0	0.273306247	-	-	-	-	-	-
MSTRG.19769	10.01900935	9.878721918	8.326680986	7.54464164	10.18779438	7.234574074	9.620529667	6.720614506	7.68205004	8.17573842	9.640347512	9.418881187	9.38103259	9.834245236	9.384124896	10.32586657	8.9638403	11.46296951	ENSRNOG00000016394|ENSRNOG00000046022	2:+:208420309-208587260|2:+:208420206-208586356	100911453|310769	Q7TPI7|Q4QR85	LOC100911453|Wdr77	methylosome protein 50-like [Source:RGD Symbol;Acc:6492663]|WD repeat domain 77 [Source:RGD Symbol;Acc:1310479]
MSTRG.19767	0.148559806	0.075304305	0.222529867	0.405358184	0.396009197	0.568657057	0.583555907	0.366634705	0.232056961	0.307995935	0.278792964	0.082866384	0.197194227	0.195961832	0.217966742	0.392904937	0.228962758	0.148373153	-	-	-	-	-	-
ENSRNOG00000003567	7.730590857	7.265894016	6.680910021	6.608007727	6.37856795	7.536063099	7.761888261	7.360390352	6.876653195	7.429408646	8.053707261	8.269577692	6.815343179	7.039593452	7.137529789	7.439378587	7.289750483	7.547699403	ENSRNOG00000003567	13:-:89650094-89654244	289219	D3ZVN7	Ppox	protoporphyrinogen oxidase
MSTRG.12513	0	0	0	0	0	0	0.547265117	0	0	0	0	0	0	0	0	0	0	0	-	-	-	-	-	-
MSTRG.12512	0	0	0.255384353	0	0	0	0	0	0	0	0	0	0.678924418	0	0	0	0	0	-	-	-	-	-	-
MSTRG.12515	1.76610439	2.091782389	2.107775336	2.087435649	1.754526026	1.86320253	2.199667359	1.777464903	1.830183738	1.263666908	1.451033536	1.249432853	1.254093811	1.469748908	1.44097441	1.420263814	1.341057522	1.695050865	-	-	-	-	-	-
MSTRG.19762	0.906940223	0.834575813	0.515540461	0.700520342	0.505834169	0.881248437	0.630295624	0.82643518	0.828213258	1.214949584	1.296137242	1.151871642	1.074202535	1.59509872	1.337485344	1.082462564	0.888851605	1.616505908	ENSRNOG00000017680	2:+:209097927-209116965	310772	B0BNM5	Dennd2d	DENN domain containing 2D
MSTRG.19761	0	0.119368142	0	0.04283673	0.062773147	0.187792318	0.077084995	0.077489157	0.12261454	0.26445131	0.165722587	0.240817726	0.121559347	0.224342196	0.115169533	0.086501496	0.221795973	0.587981905	-	-	-	-	-	-
ENSRNOG00000059533	0.275896783	0	0.275513169	0	0.14708913	0	0	0.136178605	0.143654309	0.285996225	0.258879181	0	0	0.121309706	0.134931793	0	0	0	ENSRNOG00000059533	8:-:117815303-117815505	-	-	RF00004	-
MSTRG.27364	0	0	0	0	0	0	0	0.247930554	0	0.585779264	0	0	0	0.055214956	0	0	0	0	-	-	-	-	-	-
MSTRG.30180	64.64414911	71.46378545	52.28627696	59.78132423	56.34330851	71.30722558	69.06627308	64.87397426	63.77054197	74.57351569	62.5444909	67.47855701	72.53826172	78.90185435	75.79793456	75.19763937	67.02672748	74.95729244	ENSRNOG00000040153	6:+:108745895-108756130	108348062	D3ZL77	LOC108348062	eukaryotic translation initiation factor 3 subunit H
ENSRNOG00000018755	7.306116355	6.88205702	6.076713459	6.17250091	6.186362576	5.757776671	4.43147308	3.615834076	4.241535021	7.745689532	7.084594023	7.725707857	6.517153434	6.510781178	5.216452753	4.908228226	4.576380155	4.897142071	ENSRNOG00000018755	3:+:151032952-151075856	311569	G3V9U0	Acss2	acyl-CoA synthetase short-chain family member 2
ENSRNOG00000018757	0.411351193	0.192472698	0.284385627	0.172678006	0.067478177	0.12112074	0.124294111	0.156182242	0.098853643	0	0.267215968	0.10590043	0.168005025	0.194780895	0.154752282	0.167373064	0.422654041	0.347629076	ENSRNOG00000018757	16:+:20121352-20122696	114215	Q9WUK0	Insl3	insulin-like 3
MSTRG.30181	3.459894797	3.069159242	2.699284426	3.422224733	2.997437952	4.500816318	3.875492789	5.123259945	3.546708411	2.914069645	3.905927095	2.95519443	3.922820042	3.898303782	3.965900664	2.764240462	4.332611887	3.99547704	-	-	-	-	-	-
MSTRG.33701	4.557095131	4.425975447	4.937225936	4.489681788	4.743144813	4.460779072	4.283008127	4.464289916	4.854266473	5.206219326	5.087960764	5.471960725	4.913820895	5.896442842	6.226808904	5.447356476	5.02633695	4.672970973	-	-	-	-	-	-
MSTRG.33700	0.150287246	0.152359873	0	0	0.106830388	0.239695562	0.590341441	0.346171373	0.052167844	0.415436377	0.423052113	1.229505886	0.177321941	0.352427481	0.098000551	0.088327466	0.154416744	0.100065615	-	-	-	-	-	-
MSTRG.33702	0	0	0	0	0	0	0	0	0	0	0	0	0	0	0	0	0.566955402	0.13777507	-	-	-	-	-	-
MSTRG.33704	0	0	0	0	0	0	0	0	0	0	0	0	0	0	0.75388497	0	0	0	-	-	-	-	-	-
MSTRG.33706	0	0	0	0	0	0	0	0	0	0	0	0	0	0	0.532901827	0.192120832	0	0.217652446	-	-	-	-	-	-
MSTRG.19605	0	0.14709701	0.579576925	0.052787577	0.206280438	0.138849554	0.237479034	0.04774483	0	0.100271561	0.090764203	0.053956178	0	0.127595183	0.236538462	0.255829294	0.19877711	0.096609117	-	-	-	-	-	-
ENSRNOG00000047186	0.071195399	0.048118175	0.035548203	0.103606804	0.063260791	0.022710139	0.046610292	0.046854673	0.037070116	0	0.033401996	0	0.031500942	0.052173454	0	0.031382449	0.048767774	0.035552974	ENSRNOG00000047186	18:+:35574002-35593541	291605	D3ZTC5	LOC100909761	myotilin
ENSRNOG00000001843	3.279552905	3.340427588	3.190228403	3.276219003	3.093694995	3.670043544	3.607063744	3.740239758	3.608062633	4.287500311	4.00406695	3.211009592	3.407437277	4.288660785	3.826760826	5.013697249	5.058463894	4.76286406	ENSRNOG00000001843	11:+:80255790-80279075	303836	B2GUV8	Bcl6	B-cell CLL/lymphoma 6
ENSRNOG00000001840	0.052148088	0.105734536	0.078113371	0	0.083405289	0.074854648	0.179236969	0	0.081457611	0	0.097863079	0.174528642	0.092293263	0.068787347	0.153023206	0.137919145	0.267904903	0.104165137	ENSRNOG00000001840	4:+:181428664-181429737	500366	D4A9Z9	Rep15	RAB15 effector protein
ENSRNOG00000052586	1.60402044	1.693897553	1.535048909	1.458902487	1.710306068	2.238493398	1.443917868	2.771023353	2.018360183	1.870579128	1.191523865	1.789439246	1.892562577	1.70441584	1.242080965	1.296242462	1.37341225	1.935756179	ENSRNOG00000052586	20:+:2020309-2025767	-	-	AC108572.2	-
ENSRNOG00000052587	0.840315784	0.979690366	0.713275279	0.779577075	1.007996403	1.346934416	1.836088836	2.301959867	2.450205827	1.284837505	1.478407923	1.523361399	1.505806482	1.902824182	1.726074216	3.555892845	3.065089349	3.965503469	ENSRNOG00000052587	KL568024.1:-:22-1354	100909474	Q4KLG0	LOC100909474	protein FAM43A-like
MSTRG.9998	0	0	0	0	0	0.12292644	0	0	0	0	0	0.716528138	0	0	0	0.226491072	0	0	-	-	-	-	-	-
ENSRNOG00000052581	0.188575916	0.191176586	0	0.20581823	0.301607004	0.902288344	0.185185671	0.093078306	0.49093981	0	0.176944356	0	0.333747357	0.165830776	0.092226107	0.083122986	0.193757486	0	ENSRNOG00000052581	X:+:14890828-14891124	102552805	M5ABH3	LOC102552805	uncharacterized LOC102552805
MSTRG.34951	0	0.660226116	0	0	0	0	0	0	0	0	0	0	0	0	0	0	0	0	-	-	-	-	-	-
ENSRNOG00000052051	0.090196126	0.144378995	0.033183948	0.088080712	0.075925818	0.145369527	0.083912748	0.210881769	0.128531521	0.059051263	0.111358861	0.079438787	0.08821759	0.045920423	0.078937043	0.079515682	0.063408853	0.066376801	ENSRNOG00000052051	8:-:70408528-70436028	56814	Q9QZM6	Slc24a1	solute carrier family 24 member 1
MSTRG.34952	0.458892883	0.465221522	0.375437689	0.398267417	0.377291605	0.285703859	0.418066249	0.354763414	0.437571309	0.183398961	0.171197594	0.308397106	0.288660164	0.243098423	0.254172603	0.331441625	0.391971585	0.336834886	ENSRNOG00000014477	8:+:128087345-128118746	25366	P38445	Acvr2b	activin A receptor type 2B
MSTRG.34955	0.105673674	0.21426206	0.211053484	0	0.225351649	0.303373175	0	0	0	0.438167801	0.297466832	0.353667474	0.187024462	0.092927812	0.82690276	0.372641915	0.217154616	0.527704515	-	-	-	-	-	-
MSTRG.7949	0	0	0	0.140847959	0	0	0	0	0	0.267544856	0	0	0	0	0	0	0.530377634	0	-	-	-	-	-	-
MSTRG.7948	6.865528595	7.368949077	8.063831857	7.116095441	7.873171081	6.647129653	7.664047248	7.226624923	7.833266777	7.391490674	7.474297722	7.376437599	7.706392587	7.430306795	7.143558859	7.509842095	7.770245053	7.725520291	ENSRNOG00000001764	11:-:83105064-83300409	287990	D4A5F7	Vps8	VPS8 CORVET complex subunit
MSTRG.2711	0.631658425	0.128073938	0.25231206	0.183843652	0.224504462	0	0.082706984	0	0.306966576	0.392868499	0.158052552	0.281870317	0.223585635	0.111094151	0.247138231	0.185620503	0.605747087	0.378518877	-	-	-	-	-	-
MSTRG.2710	0	0.272978106	0	0.587769367	0.287106668	1.159527281	0.396635656	0.265810161	1.682412964	0.837363947	0.378984185	0	1.19138179	0.118393607	0.13168824	0.237380066	0.276663333	0.672315848	-	-	-	-	-	-
MSTRG.7945	0.175984437	0.22301432	0.285577083	0.216084889	0.18764552	0.252612385	0.086410282	0.217158341	0.206171581	0.342049688	0.288976681	0.417196116	0.428261043	0.270826538	0.473374223	0.252111429	0.361640052	0.175763326	-	-	-	-	-	-
MSTRG.2712	0	0.514306576	0.506604831	0.664434937	0.432740485	1.359317006	0.697465597	0.901443156	0	0.105176148	0.190407513	0	0.448926472	0.71379334	0.595459868	1.52060854	0.416999806	0.810676501	-	-	-	-	-	-
MSTRG.7943	0.42753471	0.910204859	0.426940254	0.419963456	0.547036826	0.286390453	0.419848429	0.37984475	0.356174958	0.664777485	0.361047529	0.667738589	0.340498735	0.601547975	0.418185556	0.866890257	0.834636253	0.256198528	-	-	-	-	-	-
MSTRG.7942	0	0	0.243170319	0	0.389466436	0	0	0	0	0	0	0	0	0	0.714551841	0.107337073	0.250199884	0	-	-	-	-	-	-
MSTRG.2717	0	0.092701136	0.159797638	0	0	0	0	0.04513348	0.119027856	0	0.128699935	0.229522973	0.080916706	0.180924761	0.245961382	0.241836998	0.328834133	0.136987784	ENSRNOG00000051432	1:-:188161372-188166411	-	-	AABR07005572.1	-
MSTRG.2716	9.610822402	10.03458556	9.859729703	10.85685129	9.031238111	9.966769078	9.716101096	9.892625303	9.769040341	10.34973986	9.064223546	10.2044779	11.76939953	8.808872984	8.830676822	9.941577357	9.668296944	16.49656589	ENSRNOG00000036762	1:-:188141113-188142721	499253	B2RYE2	Itpripl2	ITPRIP like 2 [Source:RGD Symbol;Acc:1564255]
ENSRNOG00000008529	42.35920026	45.36525245	38.39056209	44.71132792	42.21783354	47.45737354	36.21060049	41.26986203	36.64807513	51.24720273	50.45618619	58.31090143	48.79809472	46.00330419	41.58435848	42.53040769	45.77313987	41.79786565	ENSRNOG00000008529	3:-:148406513-148407778	311547	Q5HZE9	Foxs1	forkhead box S1
ENSRNOG00000008521	0.370907596	1.253409403	0.493855835	1.484344716	0.395484681	3.608555835	1.032011536	2.807143073	0.514999112	1.34569747	0.638054316	1.379277123	0.7111471	1.359043611	0.362796741	1.089957037	0.698681795	0.864363686	ENSRNOG00000008521	12:-:33182562-33183014	304447	-	RGD1559821	similar to myosin, light polypeptide 6, alkali, smooth muscle and non-muscle [Source:RGD Symbol;Acc:1559821]
ENSRNOG00000008526	0.067510905	0.013688391	0	0.029473488	0	0.025841817	0	0.053315828	0	0.097975081	0.063346762	0.030125966	0.059741421	0.047494446	0	0.071420039	0.097112298	0	ENSRNOG00000008526	8:-:48577952-48582353	500986	D4A7C5	Pdzd3	PDZ domain containing 3
ENSRNOG00000008525	0	0	0	0	0	0	0	0	0.045072372	0	0.081224843	0	0.095752478	0	0	0.038156919	0.066707079	0	ENSRNOG00000008525	10:+:86616785-86619157	25610	P97712	Csf3	colony stimulating factor 3
MSTRG.19189	0.221371727	0	0	0	0	0	0	0	0.576320646	0	0	0	0.195895188	0	0.216530861	0	0.11372722	0	-	-	-	-	-	-
MSTRG.19188	0	0.254997512	0.167452615	0	0	0.320933699	0.329342181	0	0	0	0	0	0	0	0	0.147829502	0.689173332	0.334950171	-	-	-	-	-	-
MSTRG.19183	0	0	0	0	0	0	0.202952562	0	0	0.856933339	0.484801417	0	0	0	0	0	0	0	-	-	-	-	-	-
MSTRG.19182	0	0.224129392	0	0	0	0	0	0	0.537191508	0.076391097	0	0	0	0.064804922	0	0	0.302873543	0	-	-	-	-	-	-
MSTRG.19181	0.988359653	0	0	0.119858851	0	0.105090054	0.21568684	0	0.114360097	0	0	0.245024524	0.194358755	0.09657204	0	0	0.112835242	0.109679762	-	-	-	-	-	-
ENSRNOG00000046455	0.697812612	0.784331459	0.939222304	1.009969899	1.05137653	0.885523182	0.923621057	0.703835357	0.774067937	1.053584685	1.238370858	1.049251822	1.033649553	1.107230352	1.350268151	0.989640839	0.826093332	0.95449912	ENSRNOG00000046455	1:-:68262389-68269117	100911224	M0RA43	Zik1	zinc finger protein interacting with ribonucleoprotein K-like
MSTRG.19186	0.223581026	0.141665284	0.223270153	0.122012004	0.089398483	0.160466849	0.274451818	0.082767236	0.087310852	0.405589457	0.104895157	0.218247892	0.667744524	0.122883584	0.27336481	0.418850257	0.201008889	0.167475086	-	-	-	-	-	-
ENSRNOG00000019407	9.20320402	9.783926273	9.136767123	10.29874152	9.755752398	11.46281189	8.580585162	11.13547428	8.856692287	10.1525917	10.73562361	11.48552457	10.14045677	10.95882716	10.7007641	11.30196244	9.824024847	10.69377678	ENSRNOG00000019407	5:-:136533792-136541795	298447	Q568Y6	Dmap1	DNA methyltransferase 1-associated protein 1
ENSRNOG00000019404	0.060877225	0.154291973	0.06079258	0.033221747	0.064911073	0.131076997	0.313859519	0.255408894	0.221883449	0.110434955	0.157086198	0.135828812	0.107742353	0.066918126	0.13397847	0.147588476	0.312749855	0.212802581	ENSRNOG00000019404	8:-:130422066-130429132	301073	D4A9P9	Hhatl	hedgehog acyltransferase-like
ENSRNOG00000056770	1.068836775	0.866861771	0.213470127	0.466626063	1.139660055	0.409129219	1.259545288	0.844099444	1.335656094	1.32955497	1.002909802	0.95391227	0.567497891	1.127902454	0.627278334	0.942272019	2.416052313	0.640496319	ENSRNOG00000056770	1:-:87931357-87931487	-	-	RF00411	-
ENSRNOG00000056774	0	0	0	0	0	0	0	0.189344225	0	0	0	0	0	0	0	0	0	0	ENSRNOG00000056774	X:-:80139347-80139492	-	-	RF00003	-
ENSRNOG00000019977	17.52337706	18.91376087	17.5478815	16.29888643	15.75038079	18.52694286	14.47274934	15.26955923	16.81734481	21.89535813	22.95947565	23.92077033	21.87594135	21.96764012	23.2340612	17.85108309	19.8072946	20.20081825	ENSRNOG00000019977	5:-:137036935-137112927	360406	Q64604	Ptprf	protein tyrosine phosphatase, receptor type, F
ENSRNOG00000000715	0	0	0	0	0	0	0.023344713	0	0	0	0	0	0	0.020904813	0	0	0	0	ENSRNOG00000000715	11:+:2645865-2662579	25517	Q6P7Q8	Pou1f1	POU class 1 homeobox 1
MSTRG.7387	0.552040786	0.203510559	0.200462987	0	0	0.144075074	0.2956997	0	0.104522669	0.468203498	0.235450151	0	0	0.308926688	0.098176179	0	0	0	-	-	-	-	-	-
ENSRNOG00000000713	2.886328082	5.04291132	4.231483507	5.697238165	3.077582	6.288118705	3.497816191	6.122960384	3.133617129	5.347376787	3.687892887	4.59017982	4.510529656	3.8882953	4.86553392	3.356637428	5.110991046	3.74137872	ENSRNOG00000000713	11:-:2785908-2786363	-	-	AABR07033045.1	-
MSTRG.32070	0	0	0.10714401	0	0	0.410696764	0	0.211833385	0.223462258	0	0.402700947	0	0	0.28305598	0.10494695	0.189176451	0.771689297	0.321475164	-	-	-	-	-	-
MSTRG.32071	0.306607922	0	0	0	0	0	0	0.201782896	0	0	0	0	0	0	0	0	0.630065401	0	-	-	-	-	-	-
MSTRG.32072	0	0	0	0	0	0	0	0	0	0	0	0.520677114	0	0	0	0	0	0	-	-	-	-	-	-
MSTRG.32073	0	0	0	0	0	0	0	0	0.527815832	0	0	0	0	0	0	0	0	0	-	-	-	-	-	-
ENSRNOG00000000718	24.99627228	26.09098468	26.73332801	24.88577124	24.83127359	22.8496384	25.81675585	23.49405586	22.14695279	24.98855161	22.65309592	22.07509929	22.02377733	22.56842532	22.30825938	22.37572239	20.05333798	20.74198358	ENSRNOG00000000718	11:+:1896209-1915587	288353	D4ADB4	Cggbp1	CGG triplet repeat binding protein 1
MSTRG.32076	0	0	0	0	0	0	0.172414245	0	0.182832757	0	0	0.097932999	0	0	0	0	0	0.526050269	-	-	-	-	-	-
ENSRNOG00000046181	0.27665391	0.373959029	0.24557266	0.23484967	0.245821296	0.205911906	0.226400155	0.121379832	0.256086276	0.254916504	0.216324672	0.154317037	0.394424531	0.148674299	0.135302078	0.487788676	0.30004761	0.245605614	ENSRNOG00000046181	1:+:189940291-189942112	687561	B2GV19	Anks4b	ankyrin repeat and sterile alpha motif domain containing 4B
ENSRNOG00000038251	0	0	0	0	0	0	0	0	0	0	0	0	0	0	0.038852701	0	0	0	ENSRNOG00000038251	1:+:77782825-77789397	-	-	AABR07002623.1	-
ENSRNOG00000046186	0.115717039	0.117312905	0	0.12629755	0	0	0	0	0	0	0	0	0	0	0	0	0	0	ENSRNOG00000046186	10:-:72247207-72247448	-	-	AABR07030156.1	-
MSTRG.9899	0.788831648	0	0	0	0	0	0	0	0	0	0	0.14666961	0.116341508	0	0.257193934	0	0.270168889	0.131306757	-	-	-	-	-	-
ENSRNOG00000046184	0.088829575	0	0.066529548	0.048475824	0.094715602	0.106256796	0.043616292	0.153457413	0	0	0.104188092	0.074323458	0.039303317	0.195288424	0.043443543	0.176199637	0.136905567	0.177435935	ENSRNOG00000046184	12:-:21866077-21923281	304382	M0R9M2	RGD1561143	similar to cell surface receptor FDFACT
MSTRG.9897	0.283118076	0.389075062	0.38324866	0.329605109	0.409212469	0.319095053	0.438666619	0.385069405	0.30138035	0.332612774	0.354206742	0.273732745	0.26723783	0.315361627	0.270773034	0.22740701	0.413720769	0.326747617	ENSRNOG00000002890|ENSRNOG00000051303	13:+:78979321-78991997|13:+:78976154-78999355	-|-	-|-	AC127084.1|AC127084.5	-|-
ENSRNOG00000038258	0	0	0	0	0	0	0	0	0	0	0.066522119	0	0	0	0.046229796	0	0	0	ENSRNOG00000038258	20:-:14167586-14193690	116593	Q03248	Upb1	ureidopropionase, beta [Source:MGI Symbol;Acc:MGI:2143535]
ENSRNOG00000038259	0	0	0.09050028	0	0	0	0	0	0	0	0.042518183	0.151653528	0	0.039847686	0.044322256	0.039947455	0	0	ENSRNOG00000038259	3:-:123996660-123997277	-	-	AABR07053749.1	-
MSTRG.9891	31.29655408	41.07063845	35.17878722	36.69352539	35.30286618	39.69616337	40.03428913	47.90495182	39.74195801	32.75973351	37.94125718	32.43671282	33.95210035	28.06047201	38.15285615	33.93691025	41.38903638	37.88600927	-	-	-	-	-	-
MSTRG.9890	0	0	0	0	0	0	0	0	0	0	0	0	0	0	0	0	0.694999677	0	-	-	-	-	-	-
ENSRNOG00000015225	8.392898708	8.63270892	9.450523094	8.58151838	9.590575535	10.11998852	9.163352509	8.708041558	10.32239389	10.04267517	9.530637973	8.885262039	9.556738883	10.81529479	9.974928595	9.754539939	9.912325329	8.12772569	ENSRNOG00000015225	18:+:51492196-51591026	307288	Q5FVG8	Gramd3	GRAM domain containing 3
MSTRG.20028	0.094606498	0.223792861	0	0.344189269	0.201750631	0.060355774	0.092905649	0.124523679	0.065679785	0.326898838	0.266313211	0.351808861	0.390687362	0.305050194	0.277613047	0.250211421	0.194412072	0.251967021	-	-	-	-	-	-
MSTRG.20029	0	0.126739835	0.062420952	0.13644646	0.133299524	0	0	0.06170593	0.065093359	0.647960197	0.175956943	0.139467084	0.110628309	0.219873841	0.122281937	0.110212174	0	0	-	-	-	-	-	-
MSTRG.20024	0	0	0	0	0	0	0	0.536781685	0	0.281831232	0	0	0	0	0	0	0	0	-	-	-	-	-	-
MSTRG.20025	0.892373283	0.430800045	0.594088336	0.927587469	0.453097017	0.81329177	0.417300032	0.838975927	0.309761416	0.264296967	0.438601829	0.237030553	0.526449738	0.074737087	0.249388351	0.374621045	0.436615882	0.084881151	-	-	-	-	-	-
MSTRG.20026	0	0	0	0.748506296	0	0	0	0	0	0	0	0	0	0	0	0	0.117440762	0	-	-	-	-	-	-
MSTRG.20027	1.010957528	0.409959899	0.807641492	0.551696879	2.479274907	0.967435517	1.092060626	0.698591327	1.473882837	0.209592901	0.758880486	0.563910232	1.341917396	0.800118527	1.384390451	0.534747875	1.454230371	0.807749871	-	-	-	-	-	-
MSTRG.20020	0.23832786	0	0	0	0	0.228067777	0	0.705810812	0.372278613	0.247052058	0.111813774	0.265877675	0.210899925	0.314372812	0.582790509	0.945479753	0.489752964	0.357042629	-	-	-	-	-	-
MSTRG.20021	0	0	0	0.398660962	0	0	0.597827655	0	0	0.631056888	0	0	0	0	0	0	0	0	-	-	-	-	-	-
MSTRG.20023	1.03055165	1.041281547	0.946789244	0.892325035	0.912035607	0.841545478	0.812992809	0.908815115	1.591880765	1.207151755	1.382790186	1.264647553	1.167296938	1.869898635	2.032832204	2.268272527	2.004791021	2.391306732	-	-	-	-	-	-
MSTRG.631	0	0	0	0	0	0	0.497738862	0	0.395861874	0	0.118896999	0	0.112130051	0.111429277	0	0.111708266	0	0	-	-	-	-	-	-
MSTRG.630	0.980858967	1.491579141	1.175394185	1.391706103	1.516486357	1.032495979	1.589321156	1.742895349	1.225715925	2.440233991	1.886735043	2.133773111	1.909549237	1.681977126	1.630996906	1.556481555	2.166792338	2.302122498	-	-	-	-	-	-
MSTRG.633	1.291973403	0.22921345	0.483816378	0.669799464	0.344395541	0.494541432	0.507498447	0.70146903	0.504529839	0.669633607	0.363684939	0.396363201	0.257239528	0.482860201	0.157965132	0.626442435	0.331868358	0.483881302	-	-	-	-	-	-
MSTRG.8418	0.795837258	0.605109549	0.773443275	0.744517808	0.803111876	0.843173691	0.718728096	0.673394735	0.606767223	0.655556178	1.013445318	0.610385249	0.804855336	0.762333461	0.840986964	0.970963377	0.992927222	0.709676206	-	-	-	-	-	-
MSTRG.634	0.062507865	0	0.124841905	0.20466969	0	0	0	0.06170593	0.130186717	0	0.058652314	0	0.110628309	0	0.183422906	0.110212174	0.642254166	0.062429329	-	-	-	-	-	-
MSTRG.8414	0	0	0	0	0.703749677	0	0	0	0	0	0	0	0	0	0	0	0	0	-	-	-	-	-	-
MSTRG.638	0	0	0.131908428	0	0	0	0.778303928	0	0	0	0	0	0.116890289	0	0	0	0	0.263852257	-	-	-	-	-	-
MSTRG.8411	0	0.224129392	0.073591018	0.160863195	0.078576562	0.28208383	0.072368611	0	0.613933152	0.152782194	0.138295983	0.164424352	0.195637431	0.259219687	0.216245952	0.064967176	0.075718386	0.073600893	-	-	-	-	-	-
MSTRG.8413	38.28730334	38.34111938	37.8425222	40.45920763	40.19352299	39.31157946	39.89570767	40.59380178	39.32655801	29.90567896	28.23194789	27.33458924	28.49998293	29.00541581	25.5408549	28.75663289	28.5962918	27.25384474	ENSRNOG00000001065	12:-:12877559-12945192	116693	Q3T1J6	Cyth3	cytohesin 3 [Source:RGD Symbol;Acc:620399]
MSTRG.4713	1.230383283	1.187478747	1.238501905	1.504028469	1.301415672	0.668771681	1.034273363	1.097996842	1.148022625	1.295829293	1.099076338	1.471439014	1.001681983	1.099291923	0.856876168	1.206174424	0.798968697	1.032223418	ENSRNOG00000003455	10:-:12908643-12916784	287095	D3ZT76	Zfp13	zinc finger protein 13
MSTRG.4712	0.767219822	0.907434068	0	0.418685029	0.272685785	0.244730263	0.753426633	0	0.798954102	0.265101524	0.35994845	0.142651264	0	0.674681376	0.500295049	0.450913733	0.788301004	0.638546559	-	-	-	-	-	-
MSTRG.4711	0.388937827	0.350490407	0.431552263	0.330166743	0.829419262	0.537613472	0.424383829	0.767896022	0.675042239	0.403175234	0.324397985	0.192843376	0.305935077	0.228017317	0.422702993	0.419078389	0.577235843	0.604254244	-	-	-	-	-	-
MSTRG.4710	0	0	0	0	0	0	0.12910832	0	0	0.545138345	0	0	0	0	0	0	0	0	-	-	-	-	-	-
MSTRG.4717	18.66168875	20.23380571	14.90420278	21.97537716	19.21856878	33.48693753	19.96669287	34.43597764	20.00583579	18.6840391	20.56311469	22.38829851	17.19480004	18.63370401	18.16760209	20.69566618	26.80811235	25.83888174	ENSRNOG00000003542	10:+:12994683-12995457	287097	Q80V38	AABR07029198.1	host cell factor C1 regulator 1 [Source:RefSeq peptide;Acc:NP_001093962]
MSTRG.4716	11.68126966	12.1441967	12.48700117	11.18195382	12.60468297	12.53588302	10.81772693	11.0646181	11.32551166	12.8531962	16.31788816	15.20025496	14.05636792	14.35354037	12.35085802	11.91918121	14.34150741	12.10387166	ENSRNOG00000003497	10:-:12989135-12994495	79227	Q6AY87	Thoc6	THO complex 6
MSTRG.4714	0.508929284	0.641788951	0.594991205	0.596106521	0.727947757	0.570169443	1.036128604	1.004800114	0.956549215	0.604762851	0.500832528	0.484672845	0.362484247	0.447544628	0.497800226	0.744127583	0.650453155	0.644660303	-	-	-	-	-	-
MSTRG.4719	0	0.261656433	0	0	0.137599509	0.493971683	0	0.636964442	0.268772578	0	0.121088649	0.575864089	0.570984821	0.226966546	0.126226516	0.341302215	0.132594408	0.257772712	-	-	-	-	-	-
MSTRG.20797	0	0	0	0	0	0	0	0	0	0	0	0.208270846	0	0	0.547823078	0	0	0	-	-	-	-	-	-
MSTRG.20794	0.205908261	0.33245046	0.281778242	0.166470627	0.138236544	0.124064647	0.059913011	0.15809624	0.182658488	0.790539674	0.880168063	0.638084698	0.614119677	0.603575251	0.656432883	0.477345972	0.360445911	0.616948661	-	-	-	-	-	-
MSTRG.20795	0.124460105	0.252353093	0.124287052	0	0.66353541	0	0	0	0	0	0	0	0	0	0.121738462	0.219444683	0.383639822	0.24860746	-	-	-	-	-	-
MSTRG.20792	0.193721531	0	0.085978745	0.187941627	0.481968457	0.102989869	0.042275284	0.148739276	0.537958334	0.066937625	0.32315126	0.288153361	0.05714237	0.264997835	0.105269615	0.702104915	0.088464217	0.451448981	-	-	-	-	-	-
MSTRG.20793	0	0	0.241074023	0.39522423	0.643514945	0.23101693	0	0.238312558	0	0	0.226519283	0.269315749	0	0.318437977	0	0.319235261	0	0	-	-	-	-	-	-
MSTRG.20790	0.356408481	0.206470713	0.152534109	0	0	0	0	0.050262285	0.265107497	0.15833791	0.191099904	0.227204559	0	0	0.199208392	0.134659238	0	0.355960682	-	-	-	-	-	-
MSTRG.31678	0	0	0	0	0	0.081701109	0.167683367	0	0.088908002	0.177003761	0	0.190491627	0.226653121	0.600630981	0.083509616	0.225800551	0	0	-	-	-	-	-	-
MSTRG.31677	0	0.639408175	0	0.275351415	0	0	0.247748397	0	0	0	0.236722854	0.281447089	0.111624961	0	0	0	0.129608048	0	-	-	-	-	-	-
MSTRG.31676	0.625219381	0.759012294	0.566637028	0.662315726	0.705862247	0.862260937	0.76102451	0.627571308	1.072367288	0.860510593	1.054993373	0.732660104	0.781081525	0.937908379	1.325875743	1.352487402	1.271301755	0.75299375	ENSRNOG00000007839	7:-:68446193-68549763	29735	Q66HS9	Slc16a7	solute carrier family 16 member 7
MSTRG.31675	0	0.215073659	0	0.231545508	0	0.203014877	0.20833388	0	0	0.769698174	0.1990624	0	0	0	0.103754371	0.187026719	0	0	-	-	-	-	-	-
MSTRG.31673	0	0	0	0	0	0	0	0	0	0	0.747697796	0	0	0	0	0	0	0	-	-	-	-	-	-
MSTRG.31672	0	0	0	0	0	0	0	0	0	0	0	0	0	0	0	0	0	0.537852678	-	-	-	-	-	-
MSTRG.31671	0	0.027245416	0.089458051	0.078218828	0.076414826	0	0.140755328	0.221083308	0.242548766	0.102148044	0.109274177	0.069956618	0.214037112	0.22845497	0.131435479	0.489643847	0.358972002	0.50103231	-	-	-	-	-	-
MSTRG.20799	0	0	0	0	0	0	0	0	0	0.63899471	0	0	0	0	0	0.077633732	0	0	-	-	-	-	-	-
MSTRG.987	3.814892641	5.184697683	4.554942545	4.284391913	5.335139105	9.682186338	4.560722721	8.732637879	4.692376533	4.584974033	5.706586477	4.749315432	4.941470613	4.643179877	4.813055674	4.971624368	5.822766298	6.488212962	-	-	-	-	-	-
MSTRG.986	0.19790476	0	0	0	0	0	0.874560597	0	0	0	1.299884507	0	0	0	0	0	0	0	-	-	-	-	-	-
MSTRG.985	33.02128267	34.14995664	23.96701399	32.67811826	28.87559234	33.8416974	35.81531132	38.26125396	36.78846793	28.12983885	38.67003495	29.53247662	38.0852894	31.48801985	34.10361062	35.486287	43.51961614	44.64248095	ENSRNOG00000013548|ENSRNOG00000051483	1:-:77533148-77535681|1:-:77803475-77808513	25545|103689961	P63301|A0A0G2JY20	Selenow|LOC103689961	selenoprotein W|selenoprotein W-like
MSTRG.983	7.687241749	7.45926055	8.663538611	7.91068419	8.196613887	9.510649907	9.058847286	9.106343412	8.748547413	7.684045636	8.964833739	8.514602216	9.717937741	8.594911572	9.5600498	8.471210206	9.36532506	10.03569821	-	-	-	-	-	-
MSTRG.35709	1.966019446	1.982090734	1.756624171	1.973405359	1.776912212	1.620802557	2.230169209	1.978429891	2.007640208	1.834753107	1.875414024	1.816598099	1.725302482	1.906086416	2.034893193	2.069296789	2.115167045	2.170238696	ENSRNOG00000022762|ENSRNOG00000022812	9:+:51009116-51013356|9:+:50925619-50970955	681354|301382	F1M0X4|D3ZTV2,A0A096MKI6,A0A096MIZ9	Mettl21cl1|Ercc5	methyltransferase like 21C-like 1|ERCC excision repair 5, endonuclease [Source:RGD Symbol;Acc:1586176]
MSTRG.35708	0	0	0	0	0	0	0	0	0	0	0	0	0	0	0	0	0.201209697	0.586748377	-	-	-	-	-	-
MSTRG.35707	0.131471941	0	0	0	0	0	0.25821664	0	0	0	0.246725228	0	0	0	0	0	0.540337777	0	-	-	-	-	-	-
MSTRG.35706	0.177800149	0	0	0	0	0	0.436509081	0	0	0	0	0	0	0	0.173912088	0	0	0.621518651	-	-	-	-	-	-
MSTRG.35705	2.677965685	2.739466995	2.819449888	2.936049146	2.597004666	2.475709769	2.671469576	2.428292569	2.959086064	2.311235612	2.717447253	2.271062444	2.139228852	2.706607979	2.465322378	2.916354323	3.056585122	2.880339571	ENSRNOG00000022894	9:+:50892605-50919791	102548228	D4A204	Bivm	basic, immunoglobulin-like variable motif containing
MSTRG.35704	0	0	0.275513169	0.301123223	0	0	0.541873342	0	0.143654309	0.142998113	0.517758361	0	0.244145234	0	0	0.486453732	0.708694252	0.13777507	-	-	-	-	-	-
MSTRG.35701	2.347483634	2.558347374	2.881436627	2.829012183	2.836770317	2.330664685	2.20922689	2.114597358	1.955665506	3.325667595	2.84513916	3.26264318	2.293711641	3.122316065	2.554466677	2.69898565	2.934583338	3.165121176	-	-	-	-	-	-
MSTRG.35700	0.39257276	0.464317899	0	0.428467389	0.139528474	0.313060325	0.064252505	0.38753631	0.068135104	0.203471613	0.061393077	0.145984238	0.057898928	0.17261124	0.19199407	0.23072455	0.067226604	0.065346587	-	-	-	-	-	-
ENSRNOG00000050441	5.040142512	4.586223907	5.131342064	4.977720208	0	4.964328681	5.28754679	5.691464632	4.851769783	5.492244891	3.898756824	4.56678171	3.633348365	4.983549683	5.302677296	5.581245104	5.620710733	5.38985994	ENSRNOG00000050441	10:+:1622573-1674701	-	-	AABR07028989.1	-
MSTRG.21771	11.91066555	11.56867369	10.99415764	11.74359593	11.1441225	11.88324308	10.57783493	10.48309654	9.851967807	12.09188693	12.11679352	12.40833479	11.62740826	11.06071408	11.39072088	10.11163681	10.23369112	10.58651126	-	-	-	-	-	-
MSTRG.21770	0.065276279	0.132353021	0.19555655	0.142489544	0.208804849	0	0.064102732	0.064438827	0.203928844	0.676657735	0.061249969	0.291287896	0.173291897	0.287014805	0	0	0.201209697	0	-	-	-	-	-	-
MSTRG.5394	3.331122893	2.740548306	3.30326963	2.480906534	3.316299563	2.675902138	3.231272746	3.340036838	3.129886522	2.796196433	2.814726635	2.957385476	2.762561355	3.261636955	2.911411835	2.659918301	2.908956714	2.485042394	-	-	-	-	-	-
MSTRG.21775	10.48154482	12.39042995	10.69831644	12.14296408	10.70011097	12.92855761	10.65378097	12.2937736	10.97981536	12.58726747	10.86890345	12.279407	10.9353271	13.02845677	11.66721669	12.059827	11.30947901	11.90178118	ENSRNOG00000009139	3:-:10221395-10269693	362106	Q2QC85	Fubp3	far upstream element binding protein 3
MSTRG.21774	0	0	0	0	0	0	0	0	0	0	0	0.732202191	0	0	0	0	0	0	-	-	-	-	-	-
ENSRNOG00000017258	0.033417093	0	0.050055943	0.072945124	0	0.031978477	0	0	0.069598627	0.017320177	0	0	0.044356935	0.02938648	0	0.07365014	0.051502959	0.05006266	ENSRNOG00000017258	9:-:66790047-66845403	316432	Q6RUG5	Ica1l	islet cell autoantigen 1-like
ENSRNOG00000017251	31.13708672	34.26194991	30.18865057	35.27485899	33.17267965	33.91875446	31.97603947	33.14072584	34.33975659	38.75553007	34.10888818	35.83427018	34.95581748	39.61850085	39.20380014	41.53653568	37.00397664	39.08152958	ENSRNOG00000017251	18:+:29587901-29608338	291659	Q66HG8	Ik	IK cytokine
ENSRNOG00000017250	5.319105025	4.976131613	5.175010798	5.741423121	4.879209404	5.576671243	5.146661542	5.501824849	4.357982184	6.040871383	5.83508611	6.348479336	4.481991607	5.159051027	4.839358898	4.654771131	5.404981427	5.136643318	ENSRNOG00000017250	17:-:19543275-19580929	117533	Q9Z244	Gmpr	guanosine monophosphate reductase
ENSRNOG00000017253	64.58971689	67.41074392	58.73733264	63.58975954	57.93788529	71.84433189	62.0189911	65.69848475	56.79844938	65.07147061	52.93727209	60.94536511	64.20700424	58.88571063	54.29522666	57.69030864	59.44210104	57.98456951	ENSRNOG00000017253	5:+:58995249-58997953	313496	D4A3Y2	Ccdc107	coiled-coil domain containing 107
ENSRNOG00000017256	0.09062629	0	0	0	0.09663137	0.115633069	0	0.089463614	0	0	0.05669091	0.134803136	0.026732191	0.053130249	0	0	0	0	ENSRNOG00000017256	9:+:92565366-92566292	316579	F1M529	Csprs	component of Sp100-rs
ENSRNOG00000017783	11.42589808	11.93360401	11.75489819	11.72457929	11.22401174	11.38156069	10.13234929	10.91706646	9.126182553	8.801070883	7.642523146	6.919172747	8.449137622	8.371024235	8.902828806	7.814756712	7.451996538	6.510615465	ENSRNOG00000017783	16:-:73372007-73410777	84402	F1LLX7	Sfrp1	secreted frizzled-related protein 1
ENSRNOG00000017781	33.27448111	33.17621509	32.11811357	36.03062924	33.32178938	32.30816067	33.81699323	36.64528598	33.10296338	38.28618199	32.83943603	31.83980032	35.35842606	36.12599786	33.26766821	38.66097542	35.09996362	39.76943159	ENSRNOG00000017781	10:-:88498238-88533829	303536	Q75N36	Dnajc7	DnaJ heat shock protein family (Hsp40) member C7
ENSRNOG00000017780	17.61102418	17.0632532	17.49597844	17.41990042	17.52094473	18.11986673	18.91520505	17.63574672	16.54518034	18.03008002	20.77932977	21.3261792	19.38804107	19.64965812	19.47894236	19.85874896	17.7594924	22.06310702	ENSRNOG00000017780	5:+:157759416-157768471	171445	Q8CG45	Akr7a2	aldo-keto reductase family 7, member A2
ENSRNOG00000017787	8.346719351	9.137640386	8.928081676	7.501907723	9.789768785	5.473238861	7.982117352	8.167747004	9.893669676	5.139093	9.414030836	9.567793496	9.884536514	10.2464113	5.824524229	9.931309576	5.640633506	5.947258383	ENSRNOG00000017787	17:-:31537591-31569904	306886	D3ZYL0	Ripk1	receptor interacting serine/threonine kinase 1
ENSRNOG00000017786	1.150562596	1.028040108	1.226858607	1.468604798	1.372353877	1.772845796	1.723542124	2.098345397	1.665229545	1.33418434	1.866417936	1.174786803	2.226125084	2.486595532	2.651372142	2.424053824	3.125756208	2.415093364	ENSRNOG00000017786	19:-:56674074-56677084	29437	P68136	Acta1	actin, alpha 1, skeletal muscle
ENSRNOG00000017784	2.646410808	2.568927991	2.910458833	2.822309488	2.923203404	2.184886489	2.539382818	2.71490848	3.206179616	3.308078943	2.507522291	2.402382978	2.938790808	2.950845476	3.248364146	3.530057118	3.127884896	3.455014117	ENSRNOG00000017784	2:+:209358760-209448123	310775	F1LMD4	Lrif1	ligand dependent nuclear receptor interacting factor 1
ENSRNOG00000017788	0.161108137	0	0.117006639	0.047956078	0	0.084094029	0	0.04337488	0.198276005	0	0.16491362	0.03267848	0	0.038638918	0.071629587	0.167854524	0.090291799	0.190161303	ENSRNOG00000017788	18:-:73283748-73360373	307253	F1M5A4	Katnal2	katanin catalytic subunit A1 like 2
ENSRNOG00000011535	31.91099191	29.16378119	29.0410102	27.30417314	29.5478118	29.84953629	27.61033704	27.40040207	30.2843328	30.65813022	34.38878789	33.21978443	32.86876184	36.61296184	38.70345887	36.32847782	33.64155133	36.28931272	ENSRNOG00000011535	19:-:49522054-49532811	171133	Q5I0P2	Gcsh	glycine cleavage system protein H
MSTRG.19763	0.01172186	0	0	0	0.012498574	0	0	0	0.012206708	0.012150949	0	0	0	0	0.034396593	0	0.012043946	0	ENSRNOG00000048272|ENSRNOG00000043375	2:+:208323882-208399716|2:+:208323882-208557356	100911347|100363178	-|Q4V8H0	LOC100911347|Tmigd3	transmembrane and immunoglobulin domain containing 3 pseudogene|transmembrane and immunoglobulin domain containing 3 [Source:RGD Symbol;Acc:2324712]
MSTRG.37635	0	0	0.168461365	0	0.089937028	0	0	0	0	0	0.712307625	0	0.373203934	0.148348616	0	0	0	0	-	-	-	-	-	-
MSTRG.37637	0.090285406	0.513588039	0.060106581	0.071168206	0.117660766	0.081598672	0.763480419	0.153496679	0.130583131	0.249574352	0.597722027	0.576354033	0.395035997	0.066163004	0.07849874	0.225517441	0.077305176	0.576098696	-	-	-	-	-	-
MSTRG.37636	0.54001285	0.625668826	0.077037429	0.589388567	0.658051646	0.442941551	0.68181997	0.533084842	0.080335605	0.639749132	0.434317964	0.860623329	0.409599029	0.47487904	0.377288622	0.612087443	0.634115408	0.4622866	-	-	-	-	-	-
MSTRG.37639	9.157506193	8.136309499	11.24723395	11.77246381	9.429884468	9.070834396	8.980673363	3.42564393	7.954988777	10.78191973	10.4064737	8.544578187	7.857676822	7.568263402	8.399893122	6.609895062	9.094854557	8.384609142	-	-	-	-	-	-
MSTRG.37638	16.76970262	15.64720612	16.29972898	14.18537829	14.17615756	13.25010434	12.78244093	11.39045766	9.53159641	14.18504865	12.70626359	13.89195466	12.04619366	12.34143728	9.460092975	8.949228496	9.384522723	8.416398395	ENSRNOG00000002832	X:-:74577131-74706214	259248	Q8K1P8	Slc16a2	solute carrier family 16 member 2
MSTRG.24423	5.210882927	5.242420438	4.290021816	4.862455675	4.029281076	5.062683507	5.703139956	5.575972249	8.215570882	6.226308443	6.320231205	5.620946116	6.101318866	5.899948077	7.236867372	9.351335942	8.746334004	8.978472553	-	-	-	-	-	-
MSTRG.6666	0	0	0	0	0	0	0	0	0	0	0	0	0	0	0	0	0.571648741	0.18522079	-	-	-	-	-	-
ENSRNOG00000054042	0.025905202	0.065656159	0.038803774	0.028273827	0.138108665	0.074369927	0.127197373	0.11507785	0.107906844	0.147694165	0.024307342	0	0.114619525	0.022780639	0.076016153	0.091350701	0	0.155235926	ENSRNOG00000054042	4:-:57588724-57590923	64825	Q63359	N5	DNA binding protein N5 [Source:RGD Symbol;Acc:620408]
MSTRG.5978	0.192024161	0.194672386	0.12783811	0.139721175	0.170623391	0.183757466	0.094285962	0.252747491	0.366605796	0.298580059	0.24023988	0.178517868	0.39649186	0.16886311	0.15652088	0.056428633	0.19730048	0.063927633	-	-	-	-	-	-
MSTRG.36945	0.128320693	0.080055616	0.128142272	0.258560511	0.173660572	0.278653484	0.285954222	0.219244194	0.287814978	0.296732425	0.389003154	0.418450412	0.353761022	0.412311891	0.149652057	0.343728344	0.502031314	0.423912086	-	-	-	-	-	-
MSTRG.36946	2.028523788	1.70538972	2.322147655	2.538000589	2.268447029	1.94119526	2.283574893	2.197864939	2.524610266	2.35921621	1.578431187	1.655863613	2.276675874	3.002093721	1.742193536	3.489403093	2.541783271	3.261325782	-	-	-	-	-	-
MSTRG.36947	0	0	0	0	0	0	0	0	0	0	0	0.71817533	0	0	0	0	0	0	-	-	-	-	-	-
MSTRG.5974	0.554525218	0	0	0	0	0	0	0	0	0	0.13008038	0	0.122676937	0	0	0.366646439	0	0.415371375	-	-	-	-	-	-
MSTRG.36949	0.198450167	0.156478788	0.198174236	0.216595326	0.258622069	0.211007589	0	0.087068525	0.321468934	0.274286143	0.372419105	0.442780538	0	0.290856735	0.345085404	0.369340953	0.54374148	0.726736375	-	-	-	-	-	-
MSTRG.5977	0.221546863	0.089840896	0.35398211	0.290164624	0.283472406	0	0.304589406	0.437409126	0.092284255	0.183725423	0	0	0.156840134	0.038964985	0.260042601	0.31250034	0.045526878	0.265522208	-	-	-	-	-	-
MSTRG.5973	0	0	0	0	0	0	0	0	0	0	0	0	0.796168393	0	0	0	0	0	-	-	-	-	-	-
MSTRG.25227	0	0	0	0	0.362661054	0	0	0.111920068	0	0	0	0.126480271	0.300980663	0	0.99805824	0.099949502	0	0.452928571	-	-	-	-	-	-
MSTRG.12668	0	0	0.629427995	0.1965531	0	0	0	0	0.093767925	0	0.168979015	0.100452176	0.07968084	0	0.1761489	0.158762231	0.185035284	0.179860703	-	-	-	-	-	-
ENSRNOG00000011363	0.790349605	1.110823029	1.435001239	1.333131804	1.20662148	1.151676444	1.093652644	1.258975133	1.103622616	1.545461962	1.044981836	1.202333297	1.637213822	1.405838647	1.370436181	1.615219848	1.605676611	1.309614347	ENSRNOG00000011363	4:+:9966891-10002247	296757	Q769K2	Napepld	N-acyl phosphatidylethanolamine phospholipase D
MSTRG.28447	0.645242477	0	0.128869063	0	0	0	0	0	0.268772578	0	0	0	0	0	0	0	0	0	-	-	-	-	-	-
ENSRNOG00000011361	9.02427388	7.393032617	9.729370283	7.483488486	8.529375031	6.910875821	8.15631083	7.140754592	8.060293999	8.145598417	9.164072497	9.029158871	9.674601544	9.02361505	9.264824465	8.402275663	9.550646383	8.389325161	ENSRNOG00000011361	8:+:48716939-48723024	29573	Q6IRK4	Slc37a4	solute carrier family 37 member 4
ENSRNOG00000011360	0.285507461	0.442207523	0.380147312	0.415483529	0.287513219	0.425003108	0.272586385	0.164409344	0.198211213	0.131537205	0.089299021	0.19464565	0.091234675	0.153432213	0.077573361	0.097883143	0.211865662	0.079207984	ENSRNOG00000011360	2:+:237148941-237241350	295445	D3ZN48	Dkk2	dickkopf WNT signaling pathway inhibitor 2
ENSRNOG00000011367	0.480249664	0.889802081	0.512656526	0.54223549	0.77693679	0.570506622	0.58545393	0.752002254	0.465623458	0.892660009	0.730327103	0.738985851	0.55687059	0.961151647	0.745117138	0.56937525	0.612553234	0.810436798	ENSRNOG00000011367	1:-:184093920-184106200	361631	F7FAJ1	Cyp2r1	cytochrome P450, family 2, subfamily r, polypeptide 1
MSTRG.28443	0.027117679	0.027491662	0	0.039462888	0.038552735	0	0.150904205	0.276621033	0.178849151	0.01874023	0.03392671	0.090757147	0.047993689	0.09538749	0.185672767	0.446256135	0.62226924	0.478477076	-	-	-	-	-	-
MSTRG.28441	0	0.642786181	0.422106968	0	0	0.202248784	0	0	0	0.219083901	0.198311221	0.235778316	0.093512231	0	0.20672569	0	0	0	-	-	-	-	-	-
MSTRG.28449	10.85898003	10.04494648	10.87614115	10.74877903	10.95850381	8.973873186	10.26947321	9.936078452	9.284878929	10.85941995	10.69150111	10.90950697	10.09933637	8.599574659	9.177029651	9.048295945	9.753795897	9.259788005	-	-	-	-	-	-
ENSRNOG00000010940	2.691116184	2.999585818	2.701822632	3.42670604	3.33224706	2.983705091	3.82201984	3.62067636	4.602912658	3.187073666	3.719808261	3.292734629	4.161064791	4.249568927	4.188985565	4.815056264	4.987515895	5.08646625	ENSRNOG00000010940	8:+:112594691-112676280	315973	B3DMA2	Acad11	acyl-CoA dehydrogenase family, member 11
ENSRNOG00000010944	56.83771066	55.33148529	57.80302739	52.47277787	54.72892736	49.85587892	45.92148193	42.76423761	42.15582599	54.75542986	56.94306123	58.92118224	53.71275902	53.76070263	52.48509839	42.67370204	43.75507954	43.23573405	ENSRNOG00000010944	8:+:48699769-48711910	192235	Q6P136	Hyou1	hypoxia up-regulated 1
ENSRNOG00000010945	110.8173623	112.4933542	114.3835768	112.5336984	112.0908815	105.8474758	107.1388912	101.4136392	109.1915815	109.4263431	108.4248732	103.7523159	108.6356018	116.3940704	108.1090471	106.7040599	104.3675669	101.3657425	ENSRNOG00000010945	3:+:160391106-160399931	56011	P35213	Ywhab	tyrosine 3-monooxygenase/tryptophan 5-monooxygenase activation protein, beta
ENSRNOG00000010947	324.4019173	358.5352911	324.054135	350.7022283	333.8288305	403.7728493	385.9827521	439.4495313	415.445314	382.9943034	374.218035	421.5241246	402.0337162	367.6600996	346.3401793	413.0627447	441.9020696	418.9856916	ENSRNOG00000010947	15:+:33074441-33083655	81707	Q10739	Mmp14	matrix metallopeptidase 14
ENSRNOG00000011094	0	0.023821878	0	0	0	0	0	0	0.018352313	0.024357975	0.022048447	0.039321116	0	0	0.040221959	0.020715357	0.024143475	0.01760122	ENSRNOG00000011094	7:-:124758378-124929025	315179	F1LZH7	Efcab6	EF-hand calcium binding domain 6
ENSRNOG00000011096	4.050603589	4.533111686	4.657845992	4.746320451	4.038549896	5.067617455	2.996250813	3.75629538	3.615554973	4.65330364	4.870235504	5.594752207	4.468912634	4.394723242	4.751001651	3.694626754	3.747514852	4.378262254	ENSRNOG00000011096	14:-:51458443-51462721	688583	-	LOC688583	similar to High mobility group protein 4 (HMG-4) (High mobility group protein 2a) (HMG-2a)
ENSRNOG00000011093	16.89281378	15.14310123	18.17132048	16.51941274	15.17132076	17.52174558	14.64072665	17.99115092	13.84301193	16.21841751	16.88806719	18.62421984	17.08065262	16.99882945	17.0501616	17.5661249	17.26961647	17.63590625	ENSRNOG00000011093	3:-:2489042-2490392	311802	B2RZ20	Ssna1	SS nuclear autoantigen 1
MSTRG.37097	0.25003146	0.380219504	0.749051428	0.272892921	0	0.239267534	0.368304537	0.123411861	0.260373435	0	0.234609257	0.139467084	0.110628309	0.439747683	0.244563874	0	0	0	-	-	-	-	-	-
MSTRG.37096	0.415893914	0.281086366	0.830631287	0	0	0.265326375	0.408416913	0	0.433096407	0	0	0.154656568	0.245353874	0.487640995	0.406799316	0	0	0	-	-	-	-	-	-
MSTRG.26819	0	0.530649028	0	0	0	0	0	0	0	0	0.122786153	0	0	0	0	0	0	0	-	-	-	-	-	-
ENSRNOG00000014252	11.65949813	10.8641649	11.36384757	11.67359561	10.7965708	11.9410616	11.08348577	12.05215932	10.51207153	11.89292333	10.92087859	12.67199371	12.19777419	11.13723665	10.46175827	10.1783512	11.15991487	11.04449223	ENSRNOG00000014252	1:+:79911516-79914217	308404	D4AAZ8	Irf2bp1	interferon regulatory factor 2 binding protein 1
ENSRNOG00000014253	0	0	0	0	0	0	0	0	0	0	0	0	0	0.030364821	0	0	0	0	ENSRNOG00000014253	1:+:264504591-264583329	293992	D4ACZ2	Pax2	paired box 2
ENSRNOG00000060547	0.261715173	0.265324514	0	0	0	0	0	0	0	0	0	0	0.231595713	0.23014832	0	0	0	0	ENSRNOG00000060547	14:-:2163573-2163679	-	-	RF00026	-
ENSRNOG00000014256	0.040389697	0.068244526	0.053778051	0	0.057421334	0.141720001	0.105769508	0	0.112160864	0.237253118	0.138960868	0.120156257	0.178707269	0.035518082	0.118519416	0.14242804	0.165998	0.188248437	ENSRNOG00000014256	1:-:79920752-79930263	25100	P32183	Foxa3	forkhead box A3
ENSRNOG00000060544	17.53408031	17.17716583	17.28630544	16.19272209	16.57778395	16.05137664	18.00971331	17.35771356	17.52784543	15.5137759	13.93366832	16.08700116	14.74808454	13.68803364	14.17040364	15.89168331	15.82307397	15.61740626	ENSRNOG00000060544	13:+:51384389-51455357	304809	A0A0G2K6G9,A0A0G2K3N6	Kdm5b	lysine demethylase 5B
ENSRNOG00000014258	17.80230186	18.60137529	19.48260123	18.82462833	18.4366733	18.75276887	19.16749069	18.48939614	22.2301375	24.61727334	24.71478914	24.48197683	26.41438342	29.78579414	30.18876482	31.93867607	30.38484382	34.34799451	ENSRNOG00000014258	1:-:4637491-4653210	365042	D4AEG2	Rab32	RAB32, member RAS oncogene family
ENSRNOG00000014259	0.123825104	0.096563684	0.076094113	0.031187762	0.030468463	0.036459815	0.04676883	0.141042126	0.09918988	0.098736792	0.08043746	0.106260635	0.168576471	0.117266049	0.046583595	0.050382708	0.137014222	0.057078243	ENSRNOG00000014259	5:+:140692779-140698609	298506	G3V7T4	Mycl	MYCL proto-oncogene, bHLH transcription factor
ENSRNOG00000060169	0	0.265324514	0	0	0	0.25044826	0	0	0	0	0.245572307	0	0	0	0	0	0	0.261386348	ENSRNOG00000060169	1:+:59770116-59770222	-	-	RF00026	-
MSTRG.33068	0.577392237	0.195118371	0.192196472	0	0	0.184178446	0	0	0.701487192	0	0	0.214712212	0	0.084624984	0	0.509021173	0.197752485	0	-	-	-	-	-	-
MSTRG.33069	6.948055768	7.157284801	7.360408294	7.149237346	7.083748534	7.338812109	8.440434918	7.895729801	8.426252946	7.402104029	7.936519821	7.986951202	8.084263121	7.547342831	7.574207232	8.930463565	8.288357001	9.006227318	ENSRNOG00000010602	8:-:6013207-6034142	60371	Q6P6S1	Birc2	baculoviral IAP repeat-containing 2
MSTRG.8120	0.357872505	0.362807962	0.268031182	0	0.095396465	0.513698987	0.175719311	0.176640618	0.372675076	0.092743185	0.251848915	0	0.158343395	0	0.087511674	0.236621663	0.459632374	0.536134299	-	-	-	-	-	-
ENSRNOG00000022030	1.130378329	0.691904901	0.68154362	0.954397784	1.34172621	1.326631873	0.586444798	0.336868323	0.666302164	1.215974049	1.540952198	1.427599094	1.528743367	1.875542288	1.543751249	0.752095259	0.547848184	0.468624116	ENSRNOG00000022030	5:+:152721940-152734572	689656	D3ZUC4	Aunip	aurora kinase A and ninein interacting protein
MSTRG.3713	0	0	0	0	0	0	0	0	0.256932376	0	0	0	0	0	0	0	0.380259735	0.739251259	-	-	-	-	-	-
MSTRG.26817	0	0	0	0	0	0	0.523810898	0	0	0.276463018	0	0	0	0.234532097	0	0	0	0	-	-	-	-	-	-
MSTRG.7536	0	0.086029464	0.084741172	0.092618203	0	0.040602975	0	0	0.176738332	0.219913764	0	0.662679963	0	0.149247698	0.083003497	0.074810688	0	0.084752543	-	-	-	-	-	-
MSTRG.7537	0.217643965	0.294194021	0	0	0	0	0	0	0	0.451222024	0.136146305	0	0	0	0	0.191871971	0.223624248	0.28982735	-	-	-	-	-	-
MSTRG.7534	9.573163297	8.505209794	8.700734281	8.633544273	8.200476798	8.97869922	13.60261299	12.86455414	14.08786707	9.331054363	10.35879687	9.46236718	9.983828533	13.36905491	10.866099	14.81760634	13.10505721	16.73487023	-	-	-	-	-	-
MSTRG.29316	6.434612446	6.574762809	6.301878683	7.281244347	6.21814119	6.810025817	6.567924669	7.086274275	7.041084437	7.125736932	6.57170269	6.59384659	6.781047905	7.531453271	6.982815296	7.858283206	7.288770658	7.675817863	ENSRNOG00000004950	6:-:28973025-28994519	685859	D3ZID8	Ubxn2a	UBX domain protein 2A
MSTRG.7532	0	0.75304305	0	0	0	0.142164264	0	0	0	0.153997967	0	0	0	0	0	0.130968312	0	0	-	-	-	-	-	-
MSTRG.29310	4.125008534	4.513730074	4.477641885	4.450525748	4.835650959	4.10592658	4.167029658	4.16941262	4.640594553	4.88920233	5.050987644	5.072587346	5.084571185	4.889801018	4.852566066	4.457035554	5.109524876	4.935125914	ENSRNOG00000003999	6:+:28571351-28650148	64508	P21932	Adcy3	adenylate cyclase 3
MSTRG.7530	0	2.140359091	0.033732915	0	1.512764686	1.923376173	1.874250995	0	1.829209753	1.505706302	1.806689383	2.110343912	0	0.029705513	1.784224743	2.010142418	1.249490372	0	-	-	-	-	-	-
MSTRG.29312	1.575955869	2.355568646	2.098352823	2.028779692	1.981988887	1.817466522	1.170637991	0.857650102	1.451779152	3.099736864	3.052290136	3.313399816	3.879813023	4.210917205	3.53752998	2.582749927	2.200531445	2.381142882	ENSRNOG00000050111	6:-:28649638-28663233	684439	M0R9I1	Cenpo	centromere protein O
MSTRG.3716	0	0	0.082735463	0.180852113	0	0	0.24408348	0	0	0.515300891	0	0	0.146631605	0.072857604	0	0	0	0	-	-	-	-	-	-
ENSRNOG00000018415	4.624435076	3.981258663	5.094465983	4.045825317	4.617789026	5.268275982	5.226094964	3.550638486	6.076972646	5.250260976	5.578965092	4.913335806	4.83922732	4.938084071	6.1746769	5.791700279	7.768329287	5.681641663	ENSRNOG00000018415	17:+:42241159-42253649	291135	D3ZA93	Acot13	acyl-CoA thioesterase 13
MSTRG.29319	0	0	0	0	0.574213335	0	0	0	0	0	0	0	0	0	0	0	0	0	-	-	-	-	-	-
MSTRG.7538	26.23719697	24.79202228	25.74500481	26.1282415	26.08663513	24.33189354	28.28036558	26.32458272	25.97504555	25.76178439	26.07473194	25.37701992	26.20601393	27.87406784	27.85852599	30.61329063	29.41839296	30.42951024	ENSRNOG00000001964	11:-:53514595-53575175	29364	P97829	Cd47	Cd47 molecule
MSTRG.7539	0	0	0.168970312	0	0.541252449	0.161921232	0.166163578	0	0	0	0	0	0	0	0	0.22375402	0	0	-	-	-	-	-	-
MSTRG.22898	0.084094665	0.170508847	0.671821902	0.734270441	0.538001684	0	0	0.249047358	0.175146094	0.174346047	0	0.281447089	0.07441664	0.147903125	0.246767152	0.074136717	0.518432192	0.083989007	-	-	-	-	-	-
MSTRG.32918	2.905794691	3.443061851	2.797683034	3.291920204	3.21599693	3.508139748	3.563932289	4.139376454	3.160048869	3.565029346	2.692048781	2.981811143	3.119292078	2.841031877	3.220019627	3.826350489	3.609220959	3.94911971	ENSRNOG00000007346	7:+:142869752-142878347	192254	Q8R4T5	Grasp	general receptor for phosphoinositides 1 associated scaffold protein [Source:RGD Symbol;Acc:70554]
MSTRG.8126	0	0	0	0	0	0	0	0	0	1.01854796	0	0	0	0	0	0	0	0	-	-	-	-	-	-
MSTRG.32913	4.784006458	4.486234444	5.007691387	5.240076873	5.857046091	5.354687708	6.099009283	7.126112564	4.679414215	5.003407113	5.090119092	5.394202193	5.397635523	5.927337284	5.097194598	6.318741628	6.381318267	7.670389571	ENSRNOG00000007607	7:+:142905758-142920216	79240	P22829	Nr4a1	nuclear receptor subfamily 4, group A, member 1 [Source:RGD Symbol;Acc:620029]
MSTRG.32912	0	0	0	0	0.145299725	0	0	0	0	0	0.639324497	0.152022515	0.120587549	0	0	0	0	0	-	-	-	-	-	-
MSTRG.32911	15.51361489	15.49792628	14.22427433	15.00603057	16.35060591	15.16333243	16.15034333	15.56939519	14.29017182	14.60167823	14.80386179	16.30201257	15.01015553	14.48090112	14.11293653	15.51097438	14.97104609	14.83647795	ENSRNOG00000028713	7:+:142776252-142787335	25237	P80203	Acvrl1	activin A receptor like type 1
MSTRG.32910	0	0	0	0	0.521556217	0	0	0.241434557	0	0.253525038	0.229486784	0	0.216425688	0.215073102	0	0.215611589	0	0.244264972	-	-	-	-	-	-
MSTRG.32917	0.10974601	0.074173019	0.27398354	0.179670845	0.292545004	0.29756067	0.125735144	0.469464844	0.190475668	0.151684477	0.223116315	0.306080603	0.21041779	0.257357233	0.178910215	0.274126687	0.394665395	0.182680204	ENSRNOG00000060019	7:-:142860537-142870300	103692984	-	LOC103692984	uncharacterized LOC103692984
MSTRG.15586	0.218777527	0.332692066	0.109236667	0.119390653	0.349911251	2.721668201	0	0.971868403	1.822614044	0.113393035	2.566038752	0.244067397	0.09679977	2.212480529	0.106996695	0.192871304	0.561972395	5.13481229	-	-	-	-	-	-
ENSRNOG00000035476	0	0	0	0	0	0	0	0	0	0	0	0.281447089	0.223249921	0	0	0	0	0	ENSRNOG00000035476	10:+:62014702-62014812	100314247	-	Mir212	microRNA 212 [Source:RGD Symbol;Acc:2325376]
MSTRG.3719	15.07370672	17.67969297	18.7315708	16.05290581	18.84873733	31.03368551	18.69787297	23.99116805	23.12754802	0	33.17927194	30.55463088	35.56563357	18.93098551	30.38223542	36.25232682	39.00148455	47.95283809	-	-	-	-	-	-
ENSRNOG00000047446	30.42780191	33.21061934	26.24719066	35.77673639	29.04164139	33.42062007	31.33563527	38.51582355	24.93265886	24.79729053	18.1979709	22.64165297	20.68270523	17.05498671	18.15943316	19.36276619	20.14002616	20.04242441	ENSRNOG00000047446	19:+:53044379-53047081	171356	Q63246	Foxc2	forkhead box C2
ENSRNOG00000015128	42.33057143	37.33021397	39.62973173	38.48508689	40.21805617	38.55752462	35.29436205	32.51090189	33.79881078	43.38556829	47.004213	45.07875684	43.61256938	45.92082772	43.9927103	37.89159393	36.24475342	39.53397674	ENSRNOG00000015128	1:-:78277515-78333321	308384	Q6AXQ0	Sae1	SUMO1 activating enzyme subunit 1
ENSRNOG00000043350	6.277740725	6.159430202	6.533899814	7.01717619	6.922676604	5.777819896	6.698258432	6.932885328	6.037563167	6.154014397	4.811976613	5.467461981	6.31534452	5.087347121	4.867891135	5.189168935	5.866211077	5.248005927	ENSRNOG00000043350	17:-:18442127-18592750	116653	P52481	Cap2	cyclase associated actin cytoskeleton regulatory protein 2
ENSRNOG00000043357	2.406552802	2.701532298	2.252782403	2.599193227	2.393928342	2.749125131	2.673226785	2.368597309	2.517298906	2.818095744	2.453301312	2.576711537	2.48188264	2.41275496	2.78191407	2.697036429	2.343701268	2.353381008	ENSRNOG00000043357	18:-:81057519-81428971	307213	D3ZVE0	Zfp407	zinc finger protein 407
ENSRNOG00000043358	0	0	0	0	0	0	0.037594084	0	0	0	0	0	0	0	0	0	0	0.03823423	ENSRNOG00000043358	X:-:23464863-23469041	685699	D3ZTB2	LOC685699	hypothetical protein LOC685699
MSTRG.24301	0.100371052	0	0	0.054774206	0.05351092	0.09605005	0.5913994	0	0.052261335	0.468203498	0	0	0	0.044132384	0	0.088485759	0	0	-	-	-	-	-	-
MSTRG.28817	10.73292399	10.35538747	11.04395057	10.25785497	10.46143075	10.05038479	9.927177217	8.64297641	9.667289851	11.29498804	12.44900901	11.60947531	12.92132582	11.84439353	12.41381744	10.30833313	10.62341673	10.2879767	ENSRNOG00000019712	5:+:173318479-173336930	298688	Q3MHC2	Ints11	integrator complex subunit 11
MSTRG.9653	0	0.124516329	0.245303392	0.268105325	0	0	0	0	0.51161096	0.25463699	0	0.137020293	0	0	0	0.216557253	0	0	-	-	-	-	-	-
MSTRG.24200	4.16977041	4.56828461	4.330410508	4.279820927	4.116490104	4.013459792	4.082902169	3.993624371	4.518962557	3.970584536	4.307812876	4.104114379	4.030457103	4.735436793	5.243474872	4.178259068	4.175367933	4.37638985	-	-	-	-	-	-
MSTRG.9652	0	0	0.621435259	0.135840032	0	0	0.244445086	0	0	0	0	0.277694461	0	0	0	0.219444683	0	0	-	-	-	-	-	-
ENSRNOG00000003287	0.036075393	0.04571614	0.018012616	0.019686961	0.057698731	0.146719931	0.061996942	0.035612569	0.09391892	0.046744955	0.042312781	0.080491148	0	0.087241408	0.017643255	0.063607155	0.148266598	0.099082683	ENSRNOG00000003287	10:+:49259194-49296663	303215	A0A0G2JWL6,D4A8I5	Fbxw10	F-box/WD repeat-containing protein 10 [Source:UniProtKB/Swiss-Prot;Acc:Q5SUS0]
MSTRG.24202	0	0	0.127692177	0	0	0.122365132	0	0.504917932	0	0	0.119982817	0	0	0	0	0	0	0.255418624	-	-	-	-	-	-
MSTRG.28770	0.754996958	0.487078581	0.411243921	0.449470693	0.731840526	0.262725136	0.404412825	0.474288719	0.714750606	0.284594283	0.386415247	0.535991147	0.242948444	0.301787625	0.469946268	0.060508644	0.35261013	0.274199405	-	-	-	-	-	-
MSTRG.24203	0	0.141948615	0	0	0	0	0	0.552885136	0	0	0	0	0	0	0	0	0	0	-	-	-	-	-	-
ENSRNOG00000003285	0.328006132	0.394879017	0.20471879	0.604120199	0.1092939	0.33350321	0.221450068	0.242848522	0.192135009	0.488768805	0.192358981	0.297311968	0.453527475	0.288443575	0.120312536	0.289165761	0.294891517	0.409492522	ENSRNOG00000003285	10:+:3321476-3357470	100362572	D4A908	Mpv17l	MPV17 mitochondrial inner membrane protein like
MSTRG.28771	0	0.248306615	0	0.534647354	0.087052751	0.078128174	0.080175137	0.161191002	0.170039794	0	0	0.182161089	0	0.28718216	0	0	0	0.163080696	-	-	-	-	-	-
MSTRG.24204	0	0.13714842	0	0.295304416	0	0	0	0.267094268	0	0	0	0	0	0	0	0	0.694999677	0	-	-	-	-	-	-
MSTRG.18527	0	0	0.646580038	0	0	0	0	0	0	0	0	0	0	0	0	0	0	0	-	-	-	-	-	-
MSTRG.6590	0	0	0.126536591	0	0.54043608	0.121257755	0	0	0.131953958	0	0	0	0	0	0	0	0	0	-	-	-	-	-	-
MSTRG.27076	0.129048495	0	0.257738126	0.140847959	0	0	0.253456886	0.509571554	0.268772578	0	0	0.287932045	0	0	0	0	0	0	-	-	-	-	-	-
ENSRNOG00000061052	0	0	0	0	0	0	0	0	0	0	0	0.066328295	0	0	0	0	0.061089144	0	ENSRNOG00000061052	4:-:71869332-71870273	405372	D3ZW97	Olr801	olfactory receptor 801
ENSRNOG00000061053	0	0	0	0	0	0	0	0	0	0	0.015511356	0	0	0	0	0	0.016985234	0	ENSRNOG00000061053	2:+:38212675-38218144	-	-	AABR07007997.1	-
MSTRG.24008	0	0	0	0	0	0	0.672626411	0.754170693	0	0.655396806	0	0	0	0	0	0.859302441	0	0.920876646	-	-	-	-	-	-
MSTRG.28776	37.76307024	47.86311733	44.24053113	47.10389885	43.74278751	42.44966424	39.08285206	47.07431234	42.19356833	37.01021552	35.65622446	40.74230026	37.36640667	38.79329295	35.30628597	38.63821342	35.44133204	34.89103388	ENSRNOG00000055340	5:-:172559135-172623899	313757	A0A0G2K628	Ski	SKI proto-oncogene
MSTRG.24002	0.084987932	0.560040059	0.127304643	0.185517494	0.317167912	0.406645885	0.417300032	0.125846389	0.088503262	0.39644545	0.598093403	0.284436663	0.338431974	0.074737087	0.581906153	0.374621045	0.349292706	0.254643453	-	-	-	-	-	-
MSTRG.24003	0.124460105	0.37852964	0.248574104	0	0	0.238204123	0.244445086	0	0	0	0	0.694236152	0.220273255	0.328344936	0	0	0.255759881	0.24860746	-	-	-	-	-	-
MSTRG.24000	0.685625671	0.499589616	0.962820505	0.444312268	0.936666283	0.594599044	0.652258788	0.655678623	0.914793277	0.888404494	0.723752506	0.693173817	1.023840878	0.678294819	0.94307722	0.528883514	0.660435806	0.920151943	-	-	-	-	-	-
MSTRG.6594	9.618202085	9.932236017	10.80724312	9.816793853	9.992561405	9.426256659	10.07212104	10.20608203	10.69585835	10.29109832	10.1729102	9.375964331	9.204519843	10.66511527	10.59509321	10.76002726	10.56814757	10.24362763	ENSRNOG00000059304	10:-:92476055-92476199	-	-	AABR07030529.1	-
MSTRG.24007	1.027410552	0.614264938	0.552451853	0.977588186	0.758415356	1.058809483	0.672626411	0.754170693	1.207074588	0.655396806	0.914600905	0.793506044	1.049043608	0.602326083	1.082246909	0.882526831	1.326318292	0.947187407	-	-	-	-	-	-
MSTRG.1400	0.341506384	0.311594521	0.30692839	0.186365897	0.2548947	0.26144355	0.536586773	0.370837591	0.071126402	0.566412036	0.288397721	0.457179905	0.78573082	0.180189294	0.200423077	0.240853921	0.280712065	0.375185039	-	-	-	-	-	-
ENSRNOG00000053085	0	0	0	0	0	0	0	0.221154054	0	0	0.105104947	0	0	0	0	0.098750108	0	0	ENSRNOG00000053085	13:-:95958283-95958532	-	-	AABR07021861.1	-
ENSRNOG00000020309	0	0.051106612	0.037755968	0.11004143	0.053751743	0.120602898	0.04950508	0.099529277	0.157489602	0.052256736	0.094603913	0.056238752	0.044609795	0.03324825	0	0.066662989	0.2330845	0.176218159	ENSRNOG00000020309	18:-:27491845-27520295	84422	Q6AXR3	Gfra3	GDNF family receptor alpha 3
ENSRNOG00000053081	1.498972062	1.243345532	1.156686066	2.007854481	2.10684601	1.825652037	2.676406046	3.22852634	3.263853861	1.553843237	1.406513893	1.82427018	2.291163424	1.557840939	1.932709158	3.844286425	2.870297936	3.53857334	ENSRNOG00000053081	2:+:198390166-198390576	102549173	-	LOC102549173	histone H3.2-like [Source:RGD Symbol;Acc:7709329]
ENSRNOG00000053082	0	0.249032658	0.245303392	0	0	0	0	0	0	0	0	0	0	0	0.24027328	0.216557253	0.25239462	0.736008928	ENSRNOG00000053082	10:+:48902727-48902840	-	-	RF00429	-
ENSRNOG00000020304	13.7418587	14.05266194	14.36130658	15.01634703	14.12456527	14.85573628	12.53870407	12.68182316	13.05150611	16.01106975	16.46716433	16.5361774	15.08456435	16.38338686	16.02390575	14.31862012	13.8820759	14.85354495	ENSRNOG00000020304	1:+:266866931-266908042	309458	D3ZNI3	Pdcd11	programmed cell death 11
ENSRNOG00000020307	0	0	0	0	0	0	0	0	0	0	0.021924269	0	0	0	0	0	0	0	ENSRNOG00000020307	2:+:211320420-211332327	362020	D3ZNI7	RGD1309139	similar to CG5435-PA
ENSRNOG00000053088	0	0	0	0	0	0	0	0	0.280402161	0	0.75796837	0.300390643	0	0.236787214	0.79012944	0.237380066	0.276663333	0.268926339	ENSRNOG00000053088	8:-:48799136-48799239	-	-	RF00026	-
ENSRNOG00000027949	0	0	0	0	0	0	0	0	0	0.028074098	0	0	0.023965901	0	0	0.015917168	0	0.018032456	ENSRNOG00000027949	20:+:32717564-32764035	294395	F1LTN7	Rfx6	regulatory factor X, 6
ENSRNOG00000030930	0.330597153	0.453446964	0.485496296	0.212250049	0.228090297	0.483852125	0.24826454	0.518329815	0.546784213	0.665239136	0.474432054	0.759320791	0.757189316	0.786659744	0.665757213	0.617188172	0.539493499	0.796320771	ENSRNOG00000030930	11:-:14253848-14304725	170637	A0A0G2K960	Samsn1	SAM domain, SH3 domain and nuclear localization signals, 1
ENSRNOG00000051825	1.089438581	1.60649184	1.434081367	1.04041934	1.122026058	1.824441392	1.702038062	1.429875351	1.405233817	1.103652099	0.871228011	1.353484275	1.139344425	1.023356234	0.871866968	1.32059715	1.093933179	1.174620792	ENSRNOG00000051825	1:-:185353166-185356627	-	-	AABR07005535.1	-
MSTRG.36426	0.072547988	0.220645515	0.434682694	0.079181366	0	0.694247768	0.21373113	0.429703473	0	0.376018353	0.204219457	0.323737066	0.064198812	0.191392774	0	0.127914647	0.149082832	0.5796547	-	-	-	-	-	-
ENSRNOG00000058966	0.215411719	0	0.215112205	0	0	0.206138183	0	0.425296258	0	0.223297053	0.202124899	0	0.190621086	0	0.421402368	0.379808106	0.221330666	0.645423214	ENSRNOG00000058966	2:+:211233167-211233296	-	-	RF00156	-
ENSRNOG00000058967	0	0	0.522702554	0.285644926	0	0	0	0	0	0.271295485	0	0	0	0.69044496	0.511984185	0.23072455	0.537812834	0.784159045	ENSRNOG00000058967	1:+:174774294-174774400	-	-	RF00026	-
ENSRNOG00000005608	5.997327994	6.090846718	5.30757527	5.463469001	5.536409103	5.586097542	4.413204035	4.652107938	4.246867676	6.780527864	6.042584063	6.869012754	6.382703769	6.366253908	5.91832471	5.164970883	4.683210274	5.372178628	ENSRNOG00000005608	4:-:161540130-161587222	683522	F1M665	Tead4	TEA domain transcription factor 4
ENSRNOG00000009588	0.035794875	0	0	0.02604517	0.038166715	0	0.035151349	0.08244985	0	0.068026158	0.033587009	0.059898944	0.031675426	0.020984977	0.046682836	0.094668829	0.030648686	0.089374753	ENSRNOG00000009588	3:-:147102394-147143576	296267	B5DF41	Snph	syntaphilin
ENSRNOG00000009589	0.068974196	0.05244407	0.017219573	0.037640403	0.14708913	0.115508465	0.152401878	0.136178605	0.035913577	0.071499056	0.226519283	0.038473678	0.030518154	0.075818566	0.101198845	0.182420149	0.230325632	0.241106373	ENSRNOG00000009589	5:-:165312130-165316652	102552055	D3ZDK4	Angptl7	angiopoietin-related protein 7-like
ENSRNOG00000053557	32.51648805	32.73030047	30.62237795	30.40613516	31.06209411	34.24491865	30.19894283	32.87039211	27.86641308	33.61681765	30.53798184	32.4347417	31.23192594	30.52793831	31.52246433	30.6808831	32.6371274	34.38256585	ENSRNOG00000053557	10:+:72147816-72148783	102553386	A0A0G2KB55	LOC102553386	SUMO-conjugating enzyme UBC9-like
ENSRNOG00000005602	9.998257721	10.98792159	11.31000984	11.34343738	10.9474384	10.92662251	8.836656837	9.090340665	8.924410802	12.18452894	13.26031513	12.70995799	12.28256362	13.72044435	14.38179399	10.42905426	9.409707599	11.78983399	ENSRNOG00000005602	6:+:99282850-99350340	64300	P27653	Mthfd1	methylenetetrahydrofolate dehydrogenase, cyclohydrolase and formyltetrahydrofolate synthetase 1
ENSRNOG00000009582	0	0	0	0	0.041722068	0	0	0	0	0	0	0	0	0	0	0	0.040204453	0	ENSRNOG00000009582	2:+:266141581-266169197	89826	O70276	Rpe65	RPE65, retinoid isomerohydrolase
ENSRNOG00000053553	0	0	0	0	0	0	0	0.182470342	0	0.191608032	0	0	0	0	0	0.162953973	0	0	ENSRNOG00000053553	4:+:6330466-6330768	-	-	AABR07059168.1	-
ENSRNOG00000009580	0.405918201	0.509496323	0.497040971	0.532694515	0.582239441	0.504051433	0.256256065	0.415021629	0.392514638	0.551017749	0.566786817	0.420495064	0.547357184	0.475944343	0.44903531	0.434534554	0.491548866	0.342666452	ENSRNOG00000009580	8:-:90926311-90984224	300866	Q5U2Y9	Lca5	LCA5, lebercilin
ENSRNOG00000009610	0	0	0	0	0.031781898	0	0	0.029424435	0	0	0	0	0.026376521	0.026211677	0	0.026277304	0	0.029769387	ENSRNOG00000009610	2:+:193807281-193809637	-	-	AABR07072759.1	-
MSTRG.6890	0	0	0	0	0	0	0	0.264538342	0	0	0	0	0	0	0.524232611	0	0	0	-	-	-	-	-	-
MSTRG.8230	0	0.815015971	0	0.146239268	0.142866476	0	0	0	0.139530262	0.138892904	0.251447242	0.298953367	0	0.353481391	0	0.354366415	0	0.26763961	-	-	-	-	-	-
MSTRG.30286	0	0	0	0	0	0	0	0	0	0	0	0	0	0	0	0.122823517	0.715745936	0	-	-	-	-	-	-
MSTRG.27071	0	0	0	0	0	0	0	0	0	0	0	0	0	0	0	0	0.631382152	0	-	-	-	-	-	-
ENSRNOG00000009050	0	0.080698474	0.031796005	0	0.050925117	0	0.031267848	0.062863574	0.09947183	0.033005818	0.074690838	0	0.028175942	0	0.062288013	0.112279827	0.098145492	0.127201088	ENSRNOG00000009050	6:+:135724455-135731896	314459	D3ZFK9	Amn	amnion associated transmembrane protein
ENSRNOG00000009058	0.120752159	0.189190628	0.219244113	0.227642546	0.163868016	0.189087945	0.097021031	0.108366354	0.137178321	0.056896544	0.072102571	0.195942779	0.145711924	0.096534184	0.118111601	0.367748342	0.191744717	0.339873978	ENSRNOG00000009058	5:+:159612762-159638076	366491	Q68A65	Spata21	spermatogenesis associated 21
MSTRG.23850	0.067641361	0	0.202641932	0.295304416	0	0.194188144	0.332126475	0	0.07043919	0.35058716	0	0.226381354	0.239427452	0	0.066162208	0.119263415	0.208499903	0.40533825	-	-	-	-	-	-
MSTRG.23851	6.680992336	3.219928849	3.222215331	3.510693248	3.251766904	3.871838732	5.915222303	5.422008826	3.175831732	3.287148774	4.223559829	5.805780208	5.137852798	3.584694132	3.4925329	6.389240749	4.048068735	3.561076249	ENSRNOG00000009207	3:-:164230852-164239250	114210	Q66HP6	Spata2	spermatogenesis associated 2
MSTRG.23853	0.56007047	0.709743075	0.699114666	0.840510195	0.522534135	0.669949096	0.962502524	0.829327704	0.291618247	1.088573132	0.394143552	0.937218805	0.371711119	0.985034809	0.821734618	0.925782258	1.007054532	1.748021205	-	-	-	-	-	-
MSTRG.23854	0	0.139165309	0.137081307	0	0.58547242	0	0.26960855	0	0	0	0	0.153140328	0.121474222	0	0.134270362	0.121017289	0	0.137099702	-	-	-	-	-	-
MSTRG.23856	0.056231975	2.223291559	0.224615154	0	0	0	0	0	0	0	0	0.062732182	0	0	0	0	0	0	-	-	-	-	-	-
MSTRG.23857	0	0	0	0	0	0	0	0	0	0	0	0	0.229451308	0	0	0	0.666041357	0.129483052	-	-	-	-	-	-
MSTRG.23858	0.329453218	0.719377596	0.43022441	0.276597349	0.108087216	0.582037223	0.298643317	0.400278831	0.369471082	0.157621449	0.332911598	0.339264726	0.246686112	0	0.247883746	0.20107488	0.260389019	0.303728571	-	-	-	-	-	-
MSTRG.23859	0	0	0	0.093611048	0	0.082076459	0	0	0	0	0.12071778	0	0	0.226271396	0	0.03780632	0.220313833	0.556796954	-	-	-	-	-	-
MSTRG.21982	0.312694431	0.352229814	0.346955169	0.341285439	0.259322152	0.16624047	0.341191962	0.308682768	0.470352011	0.324140883	0.293407111	0	0.553416057	0.183319133	0.101952186	0.30629686	0.571175913	0.485802419	-	-	-	-	-	-
MSTRG.21984	0.088900075	0	0	0.679200158	0	0	0.174603633	0	0	0	0.16683325	0	0	0	0.086956044	0	0	0	-	-	-	-	-	-
MSTRG.21985	0	0.797464129	0	0.085853953	0.083873858	0	0.154494787	0	0	0	0	0	0.139217647	0	0	0	0	0	-	-	-	-	-	-
MSTRG.21986	0	0.76728981	0.431885508	0	0.23057215	0	0.106177885	0	0	0	0	0	0.095678538	0.19016116	0.211514702	0.190637273	0.44437045	0	-	-	-	-	-	-
MSTRG.21987	0.278642025	0.282484806	0	0.152059737	0.297105407	0	0.273632558	0.275067232	0.29016741	0	0	0	0.24657454	0	0.681371988	0.368470551	0	0	-	-	-	-	-	-
MSTRG.21988	0	0	0.106329227	0.116212955	0.397364361	0.101893399	0.052281506	0	0	0.49668736	0.099909646	0.059392827	0.094223351	0	0.104148874	0	0	0	-	-	-	-	-	-
MSTRG.21989	0.248551984	0	0.579148244	0.180852113	0.265021539	0	0	0.245363226	0	0.171766964	0	0	0.29326321	0	0	0	0	0.165493132	-	-	-	-	-	-
ENSRNOG00000049874	0	0	0	0	0	0	0	0	0	0	0	0	0.181543892	0	0	0	0	0	ENSRNOG00000049874	5:+:135029955-135030801	100911669	-	1700042G07Rik	RIKEN cDNA 1700042G07 gene [Source:MGI Symbol;Acc:MGI:1914573]
ENSRNOG00000059709	0.13167801	0.044497998	0.087663281	0	0.046801087	0.084006156	0	0.043329556	0.045708189	0.090998799	0.082370648	0	0.077682574	0.038598543	0.042932843	0.154780733	0.09019745	0.131512567	ENSRNOG00000059709	13:+:85624624-85625261	-	-	AABR07021691.2	-
MSTRG.8234	0.639084562	0.809872803	0.623691507	0.538991826	0.913737818	0.861760248	0.74170319	1.190079519	0.726020532	0.993718212	0.940383994	0.84258952	0.642654078	0.932411062	0.866628833	0.832307701	0.999891133	0.797852002	-	-	-	-	-	-
ENSRNOG00000059703	0	0.784969299	0.515476252	0.281695918	0.687997545	0.123492921	0.126728443	0.636964442	1.075090312	0.401317284	0.363265947	0.575864089	0.456787857	0.794382911	0.631132579	0.91013924	0.530377634	1.67552263	ENSRNOG00000059703	12:+:46718775-46718991	-	-	AC123425.1	-
MSTRG.30280	2.72190445	3.120941534	2.61129417	2.516730635	3.219104302	2.58197699	2.754676155	3.132859322	2.463159218	2.624403815	2.777072567	2.254204823	2.7662712	2.675816121	2.429860429	2.53581558	3.785919294	2.908422378	ENSRNOG00000012685	6:+:111642411-111740481	366698	D3ZRJ0	Adck1	aarF domain containing kinase 1
MSTRG.8235	0	0	0	0	0.096945109	0.261019128	0	0	0.094681249	0	0	0.60858364	0	0	0	0	0	0	-	-	-	-	-	-
ENSRNOG00000004268	4.310426594	4.312088697	4.749106117	4.517920907	4.573253849	4.346444966	4.348376752	4.293809634	4.740975955	4.855951043	4.72978948	3.791318916	3.968827531	4.279218769	4.87821085	5.122167199	4.780246857	4.465114591	ENSRNOG00000004268	6:+:143901280-143917575	25165	Q6AYY1	Zfp386	zinc finger protein 386 (Kruppel-like)
ENSRNOG00000004269	0	0.012606449	0	0	0	0	0	0	0	0	0	0	0	0	0	0	0	0	ENSRNOG00000004269	6:+:48452369-48857936	116668	P70475	Myt1l	myelin transcription factor 1-like
ENSRNOG00000013014	81.20292561	76.03862004	75.51894886	75.89265825	79.89640238	85.10447106	82.35698681	91.28363959	98.80086966	100.9198008	105.2075888	104.0133891	115.3530598	108.9887148	104.6071022	129.3202092	128.1297061	135.1803065	ENSRNOG00000013014	19:-:55249616-55257876	79129	Q62737	Cyba	cytochrome b-245 alpha chain
MSTRG.13918	0.801125566	0.630343978	0.573142681	0.756922464	0.943455557	0.75519454	0.669301499	1.180369632	0.772003899	0.743687878	0.650735156	0.706982589	0.529050838	0.630893345	0.573085629	0.90654454	1.240850406	1.170323335	-	-	-	-	-	-
MSTRG.13919	0.341506384	0	0.511547317	0.372731794	0.121378429	0.544674062	0.838416833	0.280937569	0.296360007	0.47201003	0.480662869	0.888960926	0.856245124	0.500525818	0.612403848	0.652312702	0.350890081	0.454769744	-	-	-	-	-	-
MSTRG.13916	31.29323361	33.70127864	32.48832213	34.35290145	32.2570937	32.75647761	31.52165579	34.03371463	31.51867321	30.18133779	24.9117587	27.25254631	27.69816337	28.22713343	25.78749721	26.35284307	26.68926137	24.93549913	ENSRNOG00000016423	16:+:71629525-71681126	306562	D4A927	Tacc1	transforming, acidic coiled-coil containing protein 1
MSTRG.13917	8.0047758	7.713959026	8.510044742	8.172286805	7.938794206	7.114816475	8.275412695	7.27178867	7.539103731	7.903966712	7.921985852	8.117735897	7.989419307	6.988234516	8.748446561	7.536045516	8.631353819	8.031609019	-	-	-	-	-	-
MSTRG.13915	11.18659273	7.43540364	9.543470049	8.328287648	8.531169556	15.52580444	8.293672544	15.13852157	10.33778971	8.985048071	10.63561967	8.347363255	8.391362113	7.491997558	10.50718867	6.073915345	15.07156443	7.842973449	ENSRNOG00000049442	16:+:71592986-71593195	-	-	AABR07026317.1	-
MSTRG.13912	0.379708793	0.115483619	0.473976045	0.165770886	0.283408345	0.327025999	0.316949984	0.337353642	0.158165829	0.118082509	0.267215968	0.381241548	0.352810553	0.367301115	0.315694655	0.401695353	0.331620863	0.417154891	-	-	-	-	-	-
MSTRG.13913	48.79373214	46.41327268	45.02053313	46.16545914	47.06884403	44.38469228	50.70267848	48.587158	42.03687847	37.83213703	35.66250551	38.14495283	36.86197922	35.1910826	33.85107037	36.11154261	38.02768294	35.8043777	-	-	-	-	-	-
ENSRNOG00000023023	1.132335321	1.121460286	1.017684802	0.922148892	1.09591696	1.150270298	0.923797135	1.135005255	1.006831273	1.047377777	1.234124964	1.496440601	1.302626833	1.171930994	1.175732268	1.013609191	0.939708739	0.826436153	ENSRNOG00000023023	1:+:222250995-222255994	293704	D3ZBT6	Trpt1	tRNA phosphotransferase 1
MSTRG.13911	0.086698215	0.263681638	0.259733003	0	0	0	0	0.085585934	0.090284287	0.089871879	0	0	0	0.152482169	0.254407002	0	0.801724086	0.173178571	-	-	-	-	-	-
MSTRG.26511	0	0.259030319	0	0.446189885	0	0.244506969	0	0.151337172	0.212860034	0.158915786	0	0.114016886	0.045220331	0.134813158	0.099967715	0.225251158	0.36753815	0.56140827	-	-	-	-	-	-
MSTRG.26516	10.45526289	10.58388796	10.8086807	9.115581064	11.00071864	8.330288097	8.699310095	9.063193836	10.05635293	9.676205615	8.225729839	8.289727735	9.021059311	10.07176491	10.00137528	10.19172574	8.265923791	9.138777528	-	-	-	-	-	-
MSTRG.26517	0.778740921	0.726322168	0.466594883	0.781949014	0.697487166	0.953876354	1.040047221	0.522750128	0.875827883	0.71037772	0.379967829	0.625507545	0.523730905	0.739597882	1.249207242	0.659066346	0.672116484	0.995535992	-	-	-	-	-	-
MSTRG.26514	0.055016746	0.167326462	0.109880498	0.180141496	0.351973597	0.263241295	0.32416588	0.434487337	0	0.513276133	0.825972081	0.122752954	0.146055449	0.145142654	0.161440986	0	0	0.164842864	-	-	-	-	-	-
ENSRNOG00000010853	0	0.018876146	0.018593475	0	0	0.017817795	0.018284622	0	0.029084267	0.019300942	0.034941804	0	0	0	0	0.016414579	0.019130975	0.037191941	ENSRNOG00000010853	1:-:123899657-124039196	25302	Q05941	Chrna7	cholinergic receptor nicotinic alpha 7 subunit
MSTRG.26518	0.402260559	0.439178035	0.772502394	0.641675287	0.692862942	0.710664234	0.820444141	0.702561222	0.483345161	0.641516394	0.725862896	0.414240356	0.438112552	0.761905377	0.696128774	0.62741781	0.731247174	0.8035103	-	-	-	-	-	-
MSTRG.26519	0.216601839	0.345068456	0.432601341	0.607902904	0.329934734	0.592220195	0.21270774	0.549830522	0	0.449061476	0.900069991	0.241640208	0	0.51700722	0.453997026	0.354627458	0	0.587180604	-	-	-	-	-	-
MSTRG.12061	0	0	0	0	0	0	0	0	0.14330135	0.356616915	0	0	0.060886342	0	0.067300132	0	0	0.82461934	-	-	-	-	-	-
MSTRG.12060	6.643880175	7.334704275	7.272257321	7.077137986	6.467706884	6.163820674	6.893023777	6.528831559	7.430851652	7.96934143	7.169190481	6.430053528	6.806972983	7.735656973	7.870051158	7.450757228	7.322904624	7.574848322	-	-	-	-	-	-
MSTRG.12063	0.138631305	0	0.553754191	0	0.147817294	0.265326375	0	0	0.144365469	0.287412048	0	0	0	0	0	0	0	0	-	-	-	-	-	-
MSTRG.12065	0	0	0	0	0	0	0	0	0.242006844	0.120450692	0.109030028	0.259258314	0	0	0	0	0.716339916	0	-	-	-	-	-	-
ENSRNOG00000032398	8.251211932	8.41432721	9.502906792	8.952556631	8.652704633	8.761947172	7.539109417	7.934036173	7.346185863	8.916364591	9.686965694	9.118181564	8.395143402	10.33636249	9.736327472	8.303518425	7.018289303	7.871561785	ENSRNOG00000032398	9:+:111327402-111347430	501195	D3ZPS9	RGD1562136	similar to D1Ertd622e protein [Source:RGD Symbol;Acc:1562136]
MSTRG.12067	0	0	0	0	0	0.197770951	0	0.102008328	0	0	0	0	0	0	0.202148737	0	0	0.619225224	-	-	-	-	-	-
MSTRG.12066	0.172861256	0	0	0.283000066	0	0.248129295	0.254630297	0.255965341	0.360022527	0.537566979	0.405497482	0.192843376	0.305935077	0.380028862	0.169081197	0.380980353	0	1.122186453	-	-	-	-	-	-
ENSRNOG00000032395	3.858973426	3.904093147	3.893500225	3.784530408	3.876144798	3.845756292	3.624831189	3.982981363	3.835549555	4.45574775	4.228187609	4.723974957	3.704738491	4.440385161	3.946514331	4.07819631	4.285163772	4.540366634	ENSRNOG00000032395	7:-:142138844-142180997	315309	G3V969	Tfcp2	transcription factor CP2
MSTRG.12068	96.85454237	101.660879	102.434231	103.8194411	101.9401174	104.2665571	72.37377695	97.37159097	107.5483238	110.4330784	99.85282619	101.9827125	106.9581607	111.6880635	109.9068014	109.7574255	104.9246925	98.82091086	ENSRNOG00000009102	15:-:19807808-19876408	289992	Q5XI19	Fermt2	fermitin family member 2
ENSRNOG00000032396	0.162929591	0.092911821	0.091520465	0.188941135	0.173725635	0.16566014	0.190000498	0.371940909	0.106042999	0.211117213	0.324869837	0.249925015	0.468581289	0.304465305	0.229089651	0.3590913	0.177869372	0.25425763	ENSRNOG00000032396	10:-:34232615-34242985	287231	F1LVT9	RGD1559575	similar to novel protein
ENSRNOG00000032390	0	0	0.057540302	0	0	0	0	0	0	0	0	0	0	0	0	0	0	0	ENSRNOG00000032390	X:-:124107224-124107709	-	-	AABR07041247.2	-
MSTRG.8237	0	0.224424688	0	0	0	0	0	0	0	0.114737616	0	0	0	0	0.866123444	0	0	0	-	-	-	-	-	-
ENSRNOG00000003606	0	0	0	0	0	0	0	0	0	0.063659247	0	0	0	0	0	0.108278627	0	0	ENSRNOG00000003606	14:+:21163840-21164295	-	-	AABR07014550.1	-
MSTRG.6042	5.380535658	5.692992154	5.632443248	5.612626303	5.750249444	5.524712728	5.271656934	5.442768314	5.413099309	5.478125683	5.35041748	5.074532031	5.33322269	5.925328097	5.647005783	5.762967297	5.429884513	6.062483437	ENSRNOG00000053814	10:+:71278650-71358453	-	-	AC105531.1	-
ENSRNOG00000003600	8.642761399	8.398935775	8.013101552	8.384894711	8.312993758	8.714595037	8.663202028	7.857042469	8.729055348	10.48607112	11.10306549	10.62235786	11.71702005	11.7582984	10.34829994	13.20829323	11.46404088	10.94024547	ENSRNOG00000003600	14:+:113530470-113561645	360992	G3V6G7	Pnpt1	polyribonucleotide nucleotidyltransferase 1
MSTRG.17745	0.39074684	0.660226116	0	0.426474518	0	0.373925077	0.127907312	0	0.271272788	0	0.122215055	0.145305241	0.345777785	0	0	0	0.133827845	0.390255897	-	-	-	-	-	-
MSTRG.17744	0.053238638	0.431782859	0.053164613	0.348638864	0.397364361	0	0	0.262778106	0.166322194	0.110374969	0.049954823	0.237571307	0	0.093634488	0	0.79788585	0.437611964	0.372202234	-	-	-	-	-	-
MSTRG.17743	0	0.26079798	0.293591461	0.320881964	0.117555486	0.105503795	0.180446667	0.362785522	0.076540222	0.266667084	0.068966501	0.163992792	0.162603289	0.32317415	0.179731981	0.226788305	0.1510393	0.146815429	-	-	-	-	-	-
MSTRG.17741	0.530804493	0.63993228	0.573044808	0.281840229	0.550680002	0.411853952	0.591702371	0.495670588	0.224091891	0.416394094	0.376913233	0.432119326	0.380851556	0.504628488	0.308711776	0.354124361	0.280064931	0.401185195	-	-	-	-	-	-
ENSRNOG00000008721	0	0	0	0	0	0	0	0	0.036960488	0	0	0	0	0	0	0	0	0	ENSRNOG00000008721	2:+:193429176-193431487	295186	D3ZSW4	Crnn	cornulin
ENSRNOG00000008720	6.422826494	5.664921789	5.344913351	6.68295568	5.912465751	5.7980304	5.823792031	5.854326552	6.331772338	5.104420393	5.343638375	5.875530735	6.896169581	5.742270965	5.570372281	6.096384697	6.027368759	6.350609149	ENSRNOG00000008720	4:-:113951870-113954297	297381	B0BNH9	LOC103692173	WW domain binding protein 1
ENSRNOG00000007514	10.15814088	13.41553577	8.745787395	10.57754363	8.196613887	13.66170705	8.250021636	9.675489875	8.691367365	14.34355185	9.969513383	12.03682975	10.10665525	9.995206154	12.99737108	11.49664242	8.067719781	11.516375	ENSRNOG00000007514	3:-:147864374-147865393	689988	D3ZZ13	Sox12	SRY box 12
ENSRNOG00000008725	22.60586551	26.62287014	28.97840853	27.57224326	28.42477445	27.35659208	22.64809565	26.27457155	26.85354735	27.20446207	27.97506301	28.80555683	28.18715733	28.13747469	19.35586375	28.63305611	29.69441762	27.55430646	ENSRNOG00000008725	4:-:67118910-67162808	312255	D3ZZP1	Slc37a3	solute carrier family 37, member 3
ENSRNOG00000007512	68.32325702	75.25476034	70.46142573	76.02751229	72.56578252	74.83626847	80.40247546	87.21614745	85.92137149	72.13905378	67.36613278	67.21016858	68.81898342	76.40183578	69.76745642	95.77818834	80.3517374	90.50541257	ENSRNOG00000007512	3:-:110245936-110249627	296076	B2RYW7	Srp14	signal recognition particle 14
MSTRG.17749	71.8358193	74.62210379	72.51671445	78.26475664	69.99447888	69.64416696	84.77230209	81.62537815	69.48988657	66.70792692	61.34116368	69.86863836	70.79808352	60.81397242	54.87595282	69.92689239	71.95705887	68.44673345	-	-	-	-	-	-
MSTRG.17748	2.271748167	2.206184827	2.679725421	2.495512262	3.198348681	2.455366074	3.097277747	3.062713669	3.460526324	3.292297841	3.635488791	3.067470317	3.610740716	3.594640024	3.322319011	3.713823288	4.19244095	3.898973	-	-	-	-	-	-
MSTRG.3020	9.29849334	9.782713805	9.258591144	8.711515889	8.877806177	9.311759314	7.924423965	7.492680161	8.030577241	10.94085559	9.396590115	10.21516518	9.805931125	11.23514504	10.89173205	8.929657663	8.055326134	8.430292766	ENSRNOG00000020394	1:-:200118228-200163106	309009	B1H268	Mcmbp	minichromosome maintenance complex binding protein
MSTRG.24858	1.612826206	0.48529441	0.389775961	1.607574338	1.511604336	1.627963088	1.399411954	1.573959657	1.407283323	1.652779894	1.699922224	1.524033209	1.612947655	1.56724802	1.721626769	1.522478647	1.55498981	1.673319444	-	-	-	-	-	-
MSTRG.3023	0.213767355	0.144476962	0.355783545	0.388855052	0.379886685	0.204564609	0.139949476	0.562732963	0.222609349	0.29545666	0.735467188	0.397463446	0.252221285	0.438628732	0.487883149	0.251272538	0.073213706	0.284665031	-	-	-	-	-	-
MSTRG.3024	0.102202641	0.044405198	0.072900382	0.127482824	0.140110449	0.139718268	0.172054674	0.245022088	0.243268611	0.378370918	0.273996213	0.179169393	0.129200945	0.346662407	0.314184247	0.128714947	0.285029586	0.481207089	-	-	-	-	-	-
MSTRG.3026	0.700088088	0	0	0	0	0	0	0	0	0	0	0	0	0	0	0	0	0	-	-	-	-	-	-
MSTRG.35136	0	0	0	0	0	0.281097523	0	0.483291203	0.611786532	0	0	0.109232961	0	0.430522207	0	0.517920144	0	0.782331169	-	-	-	-	-	-
MSTRG.24851	0.221747358	0.160575356	0.158170739	0.553194699	0.236440785	0	0.155543394	0.187630702	0	0.197026811	0.237793998	0.176700378	0.140162564	0.167143916	0.123941873	0.139635333	0.358034902	0.284745536	ENSRNOG00000056059	4:+:69384145-69388971	-	-	AABR07060352.2	-
MSTRG.3029	0.111125093	0	0	0	0	0	0	0	0	0	0	0	0	0	0.543475276	0	0	0	-	-	-	-	-	-
MSTRG.24853	0	0.050695934	0.149810286	0.272892921	0.106639619	0	0	0.049364744	0	0.518368158	0	0.167360501	0	0	0	0.044084869	0.102760667	0	-	-	-	-	-	-
MSTRG.24852	0	0	0	0	0.273936637	0	0	0.634042587	0	0.266317586	0	0	0	0	0	0	0	0	-	-	-	-	-	-
MSTRG.16296	0	0	0	0	0	0	0	0	0	0	0	0	0	0.642414006	0	0	0	0	-	-	-	-	-	-
MSTRG.16297	1.146901987	0	0.190884551	0.104314017	0	0	0	0	0	0	0	0.1066233	0	0	0.186970334	0	0	0	-	-	-	-	-	-
MSTRG.24857	0.153443964	0	0.114922959	0	0	0.073419079	0	0.113606535	0.199738525	0.159060914	0.035994845	0.128386138	0.475247092	0.236138482	0.525309801	0.20291118	0.236490301	0.114938381	-	-	-	-	-	-
MSTRG.16295	0	0	0.139822933	0	0	0	0	0.276442568	0.291618247	0.145143084	0	0	0	0.123129351	0.410867309	0.246875269	0.575459733	0.139841696	-	-	-	-	-	-
MSTRG.28169	2.055122837	2.256083756	2.289521447	2.178204126	2.060412557	2.228111246	1.808191959	2.302385074	2.247340847	2.614709973	2.79036395	2.478222802	2.505405824	2.427068941	2.43623244	2.017730563	2.188895193	2.266099888	-	-	-	-	-	-
MSTRG.28168	0	0	0	0	0	0	0	0	0	0	0	0	0	0	0	0.188454404	0.878564477	0	-	-	-	-	-	-
MSTRG.14189	0	0.402302033	0	0	0	0	0	0	0	0	0	0	0	0	0	0.174919675	0	0	-	-	-	-	-	-
MSTRG.28165	0.994813086	0.857724035	1.179117698	0.984299033	1.080558163	0.676177042	1.104750573	1.147255013	0.900414906	0.86738895	0.628117215	0.653439406	0.567686303	0.825767893	0.78208474	0.868817347	0.773775537	0.779993526	-	-	-	-	-	-
MSTRG.28164	2.30481675	0	0	2.955778464	2.887607802	3.584089812	2.489718463	0	1.800112636	0	0	0	0	0.912069268	1.070847581	0.711163326	0.888055143	0	-	-	-	-	-	-
MSTRG.28167	6.793318615	7.098467322	7.416925568	6.927901127	7.09954785	7.651529032	6.446270739	6.839399882	6.733583302	7.940791493	7.567801813	7.113208301	7.64739393	7.998822171	7.500863678	7.12826649	7.009397065	7.797803372	ENSRNOG00000010892	5:-:150365101-150390099	313053	Q1JU70	Ythdf2	YTH N(6)-methyladenosine RNA binding protein 2
MSTRG.28166	0.300037752	0.304175603	0	0	0.533198097	0	0	0.296188466	0.104149374	0.311020895	0.375374812	0.334721002	0.088502647	0	0.391302199	0.529018433	0	0.099886926	-	-	-	-	-	-
MSTRG.28161	0	0	0.644345315	0	0	0	0.126728443	0	0	0.133772428	0	0	0	0.226966546	0	0	0	0.386659068	-	-	-	-	-	-
MSTRG.28163	1.129174335	1.128393368	1.079278402	1.003541708	1.169595826	0.957070137	0.982145433	1.353549439	0.772721162	0.685583693	0.620579326	0.485885325	0.570984821	0.425562274	0.583797635	0.440848694	0.480654731	0.370548274	-	-	-	-	-	-
MSTRG.28162	0	0	0	0	0	0.51783505	0	0	0	0	0	0	0	0	0.26464883	0	0	0	-	-	-	-	-	-
ENSRNOG00000022777	2.164627781	2.223642915	2.125710747	1.96225007	2.499759749	2.415532949	1.963281985	1.902583672	1.827294615	2.981881546	2.3280179	3.008534942	2.698262529	2.681399327	2.968430137	2.789551061	2.320163791	2.801143379	ENSRNOG00000022777	6:-:95929060-95934296	114634	G3V970	Six1	SIX homeobox 1
ENSRNOG00000028310	0	0	0	0	0.11573292	0	0	0.107148282	0	0	0	0	0	0	0	0	0	0	ENSRNOG00000028310	2:+:190628525-190631821	295176	Q80VT8	S100vp	S100 calcium-binding protein, ventral prostate
ENSRNOG00000028319	4.006816621	3.554315661	3.148038687	3.537128649	3.219944322	3.580580122	3.630993215	3.097436452	3.896424764	3.4816016	4.105230056	3.763336952	3.519621323	3.899204072	4.596411416	4.545310053	3.526620665	3.898795323	ENSRNOG00000028319	2:+:260884337-260911792	362061	Q6AYT0	Cryz	crystallin zeta
MSTRG.13990	0	0.573529757	0.329549001	0	0.452410507	0	0.092592835	0	0	0.097739451	0.132708267	0	0.083436839	0.165830776	0.138339161	0.083122986	0	0.141254239	-	-	-	-	-	-
ENSRNOG00000048838	8.653156901	9.371141327	9.344209004	8.105782904	8.294192624	8.117631378	6.311857591	5.47055852	5.510709779	8.322478552	6.659630176	7.81649098	8.330589817	6.960353428	8.13070749	6.12683149	5.693924362	5.443958984	ENSRNOG00000048838	10:-:90781402-90912287	266706	A4GG66	Gjc1	gap junction protein, gamma 1
ENSRNOG00000006645	0.011452603	0.011610547	0.017155019	0.014583058	0.014246722	0	0	0.016958511	0	0	0.017910324	0	0.015201872	0.018463947	0.028005406	0	0.013728506	0.013344583	ENSRNOG00000006645	3:-:104118063-104504204	170546	O35209,F1LPJ2,Q9R273,F1M7A1	Ryr3	ryanodine receptor 3
ENSRNOG00000006641	0.273205107	0.125896776	0.062005735	0.203308251	0.052965132	0.142605572	0.219512771	0.208404597	0.310369753	0.167349011	0.081567032	0.180101175	0.131870907	0.054602816	0.048587413	0.098531149	0.127596393	0.074416867	ENSRNOG00000006641	3:+:5709236-5731898	25699	Q05754	Dbh	dopamine beta-hydroxylase
ENSRNOG00000013147	0.0742042	0.112841337	0.071250985	0.074759088	0.06999176	0.087396539	0.170964574	0.118330492	0.193183714	0.106505321	0.040169543	0.073230169	0.053036646	0.110429911	0.156329456	0.135866944	0.219932124	0.210931218	ENSRNOG00000013147	16:-:6112150-6405117	29716	P27732	Cacna1d	calcium voltage-gated channel subunit alpha1 D
ENSRNOG00000013141	17.99423198	17.97635739	16.1223766	17.41643778	17.22793745	18.49908525	20.51767987	21.74780219	19.4672422	16.63219278	16.29806746	17.04921313	15.8459626	17.6479909	15.64510353	20.9860503	21.12073316	22.10260101	ENSRNOG00000013141	4:-:157285179-157294047	24334	P07323	LOC100911625	enolase 2, gamma, neuronal
ENSRNOG00000013149	4.181160753	4.342772923	5.199274248	5.023539002	3.935860975	4.524473144	4.452818838	4.701098184	4.698162158	4.912898539	5.622986399	5.350815255	5.060997601	4.849032219	5.014653891	4.308766898	4.822811429	5.712004198	ENSRNOG00000013149	1:+:142060955-142083953	64060	Q63616	Vps33b	VPS33B, late endosome and lysosome associated
ENSRNOG00000013148	1.463319411	2.062674934	1.681478367	1.017341682	1.378605245	1.755199492	0.649608003	0.435342627	0.636675486	2.192211222	2.539221168	2.44871055	2.164101955	2.69703518	2.725390405	1.069144865	0.947428336	0.900912862	ENSRNOG00000013148	5:-:134948512-134978125	298429	B5DFE8	Rad54l	RAD54 like
ENSRNOG00000025094	0.419323594	0.499038099	0.782862777	0.477562611	0.311032223	0.418718185	0.375977549	0.35995126	0.379711259	0.472470977	0.4105662	0.345762146	0.629198508	0.384779222	0.124829478	0.257161738	0.093662066	0.236711205	ENSRNOG00000025094	15:-:108364701-108376221	679975	D4A7K7	Gpr183	G protein-coupled receptor 183
ENSRNOG00000008892	7.617069798	7.919758626	8.565979801	8.070356921	8.700859651	8.421836469	7.480129015	7.271910412	7.381088403	8.689819662	8.675992665	8.963620927	7.960397236	9.759730769	9.275671716	8.274188524	7.382825013	7.899560771	ENSRNOG00000008892	15:+:27739251-27749648	290027	G3V749	Parp2	poly (ADP-ribose) polymerase 2
ENSRNOG00000008891	24.57147534	23.4984208	24.83533451	24.32091506	24.31686384	25.7507965	21.63860026	26.1221041	22.86846467	24.56862509	22.40247544	20.47565063	23.48228322	20.53613868	26.56406757	22.16615425	22.89573359	25.65834323	ENSRNOG00000008891	10:+:65805860-65811351	287541	D3ZSV1	Ift20	intraflagellar transport 20
ENSRNOG00000008890	2.057951247	1.472131927	2.016676922	1.721324576	1.558579053	1.601251959	1.473218149	1.499928768	2.173116745	1.943880592	1.488866441	1.534137925	1.914720735	1.589857007	1.38272652	1.822739794	1.580933331	1.690394132	ENSRNOG00000008890	1:+:280423079-280457148	25549	Q01827	Slc18a2	solute carrier family 18 member A2
ENSRNOG00000008895	0	0	0.011849401	0	0	0	0	0	0	0	0	0	0	0.010434691	0.011606421	0.026152041	0.024383887	0	ENSRNOG00000008895	3:+:159902441-159965003	25735	A0A0G2K0G1	Hnf4a	hepatocyte nuclear factor 4, alpha
ENSRNOG00000008898	0.7905783	0.620755083	0.851398985	0.630229319	0.822302739	0.749126584	0.96665075	0.91815965	1.154204521	0.819518106	0.927268252	0.933846581	1.107691589	0.811092875	1.0727507	1.045444676	1.110941499	1.219212133	ENSRNOG00000008898	14:+:80361294-80383138	305443	D3ZS79	Trmt44	tRNA methyltransferase 44
MSTRG.4551	0.656974159	0.374644438	0.533049306	1.120381492	0.569161605	0.432225223	0.766131041	0.48640921	0.384833464	0.212819772	1.001733369	0.412266337	0.690372557	0.794382911	0.52211877	0.470583357	0.590647819	0.738167312	-	-	-	-	-	-
MSTRG.25729	0.468678218	0.475141807	0	0	0	0.448501487	0.575315316	0	0.122016003	0.728751887	0	0	0.414740439	0.309111342	0.573036693	0	0.481556262	0	-	-	-	-	-	-
MSTRG.9705	0.89028543	0.65640978	0.484935029	0.971688087	1.035575495	0.542155338	1.033239704	1.837624006	0.758544573	0.671181892	0.607543048	0.90290829	0.644585755	0.711730354	0.554156293	0.856214805	0.748430288	0.565833454	-	-	-	-	-	-
MSTRG.4552	0.792754683	0.999179233	0.363732191	0.397542556	0.982357321	0.266544399	0.084162424	0.148056463	0.647048903	0.555252809	0.301563544	0.047805091	0.075840065	0.904393092	0.377230888	0.679993089	0.220145269	1.43372512	-	-	-	-	-	-
MSTRG.9703	1.152408375	1.401961629	0.575403018	1.048148392	1.023974398	0.661678119	1.39575126	1.175544527	0.800050061	0.995494405	0.648795971	0.428540835	0.849819658	1.520115447	0.826619186	1.18527221	1.026197054	1.956632789	-	-	-	-	-	-
MSTRG.9702	0.127288743	0	0	0.694636525	0	0	0	0	0	0	0	0.142002849	0.225279466	0	0	0	0	0	-	-	-	-	-	-
MSTRG.9701	0.227670923	0	0.795740271	0.372731794	0.121378429	0	0.558944555	0.561875138	0.474176012	0.47201003	0	0.253988836	0	0.500525818	0.556730771	0.200711601	0.350890081	0.227384872	-	-	-	-	-	-
MSTRG.4556	0	0.169998341	0.167452615	0	0.089398483	0.320933699	0.741019907	0.496603415	0.261932557	0.173824053	0	0.280604433	0.964519869	0	0	0.221744253	0.25844	0.418687714	-	-	-	-	-	-
MSTRG.4559	2.575871973	2.234831135	2.604544835	2.309045519	2.557136895	2.573160886	2.426476952	2.750077448	3.195355649	2.569718965	2.553371341	2.468261751	2.057916228	3.067582451	2.590628168	3.103737521	3.011705348	3.064581582	ENSRNOG00000048121	10:-:2010648-2037891	-	-	AABR07029002.2	-
ENSRNOG00000002555	0	0	0	0	0	0	0	0.048371403	0	0	0.045977667	0	0.043360877	0	0	0.129593317	0.050346433	0	ENSRNOG00000002555	13:+:27312498-27354052	117092	Q920J5	Serpinb7	serpin family B member 7
MSTRG.11743	0	0	0	0	0	0	0	0	0	0.526198493	0	0	0	0	0	0	0	0	-	-	-	-	-	-
MSTRG.11742	0	0.596109669	0.220193596	0	0	0	0	0	0	0.076190595	0	0	0	0	0	0.323983292	0	0	-	-	-	-	-	-
MSTRG.25724	3.212332618	2.940565741	2.612993186	2.825499662	2.754397487	2.781021296	3.039769403	2.632524652	3.061121958	2.868235104	3.69852399	3.453238274	3.512657754	3.221435908	3.670305715	3.887181172	3.477927609	3.013685863	-	-	-	-	-	-
MSTRG.11744	0.419005339	0	0	0.304877876	0	0	0	0	0.14544551	0.144781131	0.2621071	0.1558136	0.556176237	0.429878034	0	0	0.430518503	0	-	-	-	-	-	-
MSTRG.25726	0.864617183	0.697828922	1.19033912	0.787921046	0.760798244	1.028219236	0.766638701	0.488912215	0.909121634	1.470574415	1.205115178	1.16122234	1.299948956	1.395170706	1.346567519	1.102650332	1.138499471	0.938985012	ENSRNOG00000010919	4:-:147746186-147756294	680915	D4A9W8	Mbd4	methyl-CpG binding domain 4 DNA glycosylase
MSTRG.25727	0	0	0	0	0	0	0	0.714937675	0	0	0	0	0	0	0	0	0	0	-	-	-	-	-	-
MSTRG.2869	0	0	0.488464396	0	0	0.234043352	0	0.120717279	0	0	0	0	0	0.107536551	0.239224052	0.323417383	0	0	-	-	-	-	-	-
MSTRG.2868	0.16424354	0.08325432	0	0	0	0.157172808	0.120968059	0.243204605	0.128277821	0.383075589	0	0.183229483	0.109006193	0.036108314	0.080325965	0.217192319	0.37970217	0.123027885	-	-	-	-	-	-
MSTRG.2863	0	0	0.196933709	0	0	0	0	0	0	0	0.555131764	0	0	0.260132432	0	0	0.202626666	0	-	-	-	-	-	-
MSTRG.2862	0	0	0	0	0	0	0	0	0	0.100445041	0	0	0.171493019	0.170421247	0	0.768815716	0.199121015	0.290328781	-	-	-	-	-	-
MSTRG.2861	0	0	0	0	0	0	0.157593536	0.079209905	0.334232948	0.249529658	0	0	0.639044903	0.141122466	0	0.070737899	0	0.480831048	-	-	-	-	-	-
MSTRG.2860	0.338647261	0.158454268	0.286149259	0.142158173	0.30553491	0.124641692	0.10232585	0.205724702	0.298400067	0.783097571	0.611075275	0.232488386	0.253570375	0.778864733	0.280281575	0.688954239	0.240890121	0.754494734	-	-	-	-	-	-
MSTRG.2867	0	0.212657101	0	0.457887747	0	0	0.20599305	0	0	0.652328468	0.393651488	0.351018279	0.278435295	0	0.205177183	0	0.21552799	0.314251003	-	-	-	-	-	-
MSTRG.2866	0.140721224	0.085597155	0.112420449	0.092152785	0.150045696	0.107730508	0.165829581	0.166699036	0.234466932	0.145872446	0.211266226	0.12559046	0.09962107	0.29699542	0.247759181	0.545854866	0.115670298	0.309197721	-	-	-	-	-	-
MSTRG.23072	0.495637584	0	0	0	0	0	0	0.366959161	0	0	0	0	0.109649298	0	0.242399592	0	0.2546282	0	-	-	-	-	-	-
MSTRG.23073	0.307056179	0.290538101	0.040883899	0.156394773	0.130960936	0.195891548	0.180921527	0.16166232	0.213171233	0.424394983	0.288116632	0.502407742	0.380406116	0.432032811	0.18020496	0.433114507	0.525822124	0.531562004	-	-	-	-	-	-
MSTRG.23070	0	0.101937964	0	0.109745088	0.42885592	0	0.049371763	0	0	0.521160087	0.141523717	0.224349205	0	0.088423232	0	0.088644621	0	0.050212458	-	-	-	-	-	-
MSTRG.23071	0	0.210294244	0.207145086	0	0.22117847	0.198503436	0	0	0	0	0	0	0.826024708	0.547241561	0	0.457176424	0.319699851	0	-	-	-	-	-	-
MSTRG.23077	4.350732383	5.215867725	4.655017507	5.464588199	5.02560574	7.666001982	4.594648301	5.453860771	6.004962672	5.762771038	5.232567505	5.758907166	6.584771563	5.602309566	5.859883114	8.477775879	8.90507971	10.01825223	-	-	-	-	-	-
MSTRG.23074	0.43505474	0.547516086	0.524336	0.556701558	0.367906687	0.49289112	0.456697626	0.473901545	0.473879652	0.772368555	0.614676254	0.513238869	0.566416943	0.558479557	0.528257969	0.581920277	0.698772532	0.569355478	-	-	-	-	-	-
MSTRG.23075	0.428596397	0.751035648	0.787974365	0.309791274	0.348043356	0.852884719	0.861293562	0.551988505	0.608892752	0.973897443	1.00673196	0.744126019	0.650538413	0.616520368	0.408118754	0.568018306	1.580676946	1.389062056	ENSRNOG00000016551	3:+:120726906-120764192	64547	O88498	Bcl2l11	BCL2 like 11
MSTRG.23078	0.331402645	0.100791916	0.132376742	0	0.282689642	0.221994967	0.260355712	0.327150968	0.345110352	0.309180534	0.342057521	0.147884624	0.205284247	0.145715208	0.162077834	0.409024114	0.102152615	0.595775275	-	-	-	-	-	-
MSTRG.23079	7.092997733	6.893676754	6.497752342	7.229703832	6.634361971	7.925593967	6.801004678	8.349491433	6.374788835	6.805752275	6.836221901	6.352759046	6.476784642	6.973893275	7.109904786	7.212833065	6.487688971	6.649171569	-	-	-	-	-	-
MSTRG.15240	0	0	0	0	0	0	0	0	0	0.734901692	0	0	0	0	0	0	0	0	-	-	-	-	-	-
MSTRG.15241	2.039472301	3.068263712	2.950511944	2.632614057	2.739174539	2.19563149	2.034902629	2.110100833	2.198709006	2.439379567	2.895047568	3.135730518	2.655079419	2.558009397	2.570318365	5.06543794	2.666404223	2.722408375	ENSRNOG00000038025	17:+:78915604-78919143	291317	Q497C2	Rpp38	ribonuclease P/MRP subunit p38
MSTRG.15242	13.19020062	11.48072076	12.40179426	13.6564029	12.36006	13.76497676	13.55155675	13.0823698	15.95708108	13.93734613	13.30442371	12.91112737	14.56136827	14.4320834	16.39332885	13.60747096	12.66445914	15.75121217	ENSRNOG00000026248	17:-:78921793-78962476	291318	Q700Q7	Nmt2	N-myristoyltransferase 2
MSTRG.15244	0.288560898	0.339081001	0.261963341	0.472417908	0.419565716	0.420483273	0.425059663	0.407866084	0.553186839	0.469080694	0.449219037	0.51945773	0.412045112	0.594019821	0.474694471	0.7284844	0.761439693	0.80564537	-	-	-	-	-	-
MSTRG.15245	9.875605916	11.37516914	1.13947382	0.971109612	10.03752207	12.15430326	1.420692545	1.783500438	1.78238657	13.43356802	2.708561884	1.780632381	1.652850798	14.1555451	14.96116387	1.892131578	1.919129596	16.2193304	-	-	-	-	-	-
MSTRG.4144	0.231981852	0.167986527	0.231659298	0.217022536	0.282689642	0.317135667	0.32544464	0.392581161	0.207066211	0.103060178	0.18657683	0.332740404	0.146631605	0.408002584	0.162077834	0.409024114	0.612915692	0.264789011	-	-	-	-	-	-
MSTRG.15249	0.268618931	0	0.067061359	0.073294981	0	0	0.13189483	0.265172727	0.069932433	0.243645465	0.063012558	0	0.089139357	0.147637112	0	0.118405405	0	0	-	-	-	-	-	-
MSTRG.4081	0	0	0.173155335	0	0	0	0	0	0	0	0.081350578	0	0.230161683	0.076241084	0.169604668	0	0.534482724	0.346357143	-	-	-	-	-	-
MSTRG.4080	0.769498975	0.67469078	0.66458728	0.749062187	0.64308482	0.66671503	0.469737585	0.749361584	0.61723877	0.927018585	0.634220347	0.835248842	0.782162275	0.493797621	0.793356853	0.76088553	0.737220972	0.851616718	ENSRNOG00000022796	1:-:255555050-255557055	499349	D3ZVI0	Fgfbp3	fibroblast growth factor binding protein 3
MSTRG.4087	1.239453588	1.219468583	0.909021537	1.046742951	0.892609672	1.248316121	1.289003526	1.087156231	1.371126282	1.318525188	1.193507782	1.378196279	1.298192946	1.465187461	1.407120663	1.314805161	0.939474966	1.201368223	ENSRNOG00000020689	1:-:255665238-255815733	309510	D4AD99	Cpeb3	cytoplasmic polyadenylation element binding protein 3
MSTRG.4086	0	0	0	0	0	0	0	0	0	0	0	0	0.548651098	0	0	0	0	0	-	-	-	-	-	-
ENSRNOG00000024322	0.159672548	0.258228542	0.208804272	0.215765459	0.316183721	0.160074723	0.253869794	0.18389473	0.229620667	0.141872143	0.20333227	0.212059645	0.222037595	0.267454469	0.197085414	0.150819809	0.265620838	0.258192652	ENSRNOG00000024322	X:-:23478871-23649466	317435	Q7TP36,D4A053	Shroom2	shroom family member 2
ENSRNOG00000030098	0.213456985	0.133962395	0.172558248	0.177504215	0.184248489	0.126451372	0.109800651	0.070239491	0.07409538	0.24234417	0.295667275	0.113396105	0.314818854	0.160894978	0.278385593	0.188180786	0.229766136	0.274099877	ENSRNOG00000030098	8:-:122553015-122604787	301042	D3ZVM4	Trim71	tripartite motif containing 71
ENSRNOG00000029549	22.63649815	21.31155257	21.91254924	22.21800109	22.8298496	21.50745672	23.64745008	23.09627017	26.08539069	24.24303076	25.91079391	24.86109585	25.99960402	28.70233722	27.68847988	30.29832845	26.62574882	27.38013133	ENSRNOG00000029549	17:+:30556884-30639040	291,076,291,075	Q5XIC0,Q5M884	Eci2	enoyl-Coenzyme A delta isomerase 3
ENSRNOG00000030091	5.745742873	4.807024809	5.886304097	5.723140771	4.917035308	6.850741084	5.094634875	5.543536221	6.738588977	6.033172027	5.757741136	6.907788005	6.005956542	6.377217392	4.674320424	5.327653545	6.343048846	6.518517322	ENSRNOG00000030091	10:-:71363688-71383602	360580	A1EC97	Dusp14	dual specificity phosphatase 14 [Source:RGD Symbol;Acc:1307415]
ENSRNOG00000029543	1.298995884	1.06607038	1.023632708	1.109138787	1.045869161	1.353005431	1.431843452	1.709774165	1.536770188	1.905317862	1.807579561	1.863199265	1.954933831	2.292405087	1.96206751	2.352676907	2.297117582	2.268180245	ENSRNOG00000029543	8:+:116054465-116060723	83681	B1WBX9	Cish	cytokine inducible SH2-containing protein
ENSRNOG00000029897	0.243273853	0.10961283	0.485871197	0.265517436	0.172929113	0.258667605	0.318533654	0.24015281	0.731860466	0.448318407	0.6848054	0.06031009	0.765428301	0.23770145	0.71386212	0.476593183	0.860967747	0.404946997	ENSRNOG00000029897	1:+:1545134-1546169	-	-	AABR07000156.1	-
ENSRNOG00000029893	1.529604226	1.240559324	1.715474643	1.643778533	1.630958886	1.261080651	2.010509474	2.206894449	2.42606777	1.707565697	1.876874059	1.942694442	1.853349555	2.110788877	1.818404336	1.763394778	1.281485959	2.585308673	ENSRNOG00000029893	2:-:224710348-224723112	65026	P0C7N0	Rwdd3	RWD domain containing 3
MSTRG.1531	0	0	0	0	0	0	0	0	0	0.527793034	0	0	0	0	0	0	0	0	-	-	-	-	-	-
ENSRNOG00000057881	11.60409988	10.46248562	10.73319495	9.639499286	10.30911389	10.37850978	11.98770077	11.29199235	11.56749004	10.29462237	11.55460779	10.80780282	11.39621445	9.631375438	9.171612498	10.77881948	10.70367096	11.35636979	ENSRNOG00000057881	7:-:11712188-11724843	362828	Q5PQL3	Sppl2b	signal peptide peptidase-like 2B
ENSRNOG00000057885	0	0	0	0	0	0	0	0	0.272540418	0	0	0	0.463191425	0	0	0	0.537812834	0	ENSRNOG00000057885	10:-:86377888-86377994	-	-	RF00026	-
ENSRNOG00000057887	0	0	0	0	0	0	0	0	0.152679711	0.151982287	0.137571921	0.163563491	0	0.128931258	0	0	0	0	ENSRNOG00000057887	9:+:79596862-79597052	-	-	RF00004	predicted gene, 25939 [Source:MGI Symbol;Acc:MGI:5455716]
MSTRG.18243	0	0	0	0	0	0	0	0.564168506	0	0.253894608	0	0	0	0	0	0	0	0	-	-	-	-	-	-
MSTRG.18247	0.258494063	0.161267065	0.277991157	0.159149859	0.233218955	0.1902814	0.169231213	0.209376619	0.296794902	0.295439177	0.429126708	0.280980786	0.369511645	0.163201034	0.343605008	0.198668855	0.442661333	0.423662418	-	-	-	-	-	-
MSTRG.18246	0	0	0	0	0	0	0	0	0	0	0	0	0.11800353	0	0	0	0.68507111	0	-	-	-	-	-	-
MSTRG.18245	0	0	0	0	0	0.556634263	0	0	0	0	0	0	0	0	0	0.073256756	0	0	-	-	-	-	-	-
MSTRG.14597	0.117415193	0	0	0.19222646	0.312988401	0.224720871	0	0	0.122271802	0.182569917	0.275432252	0.065493977	0.155853718	0.154879687	0.574238028	0.258779108	0.18096218	0.11726767	-	-	-	-	-	-
MSTRG.14596	0.462868157	0.117312905	0.115556143	0	0	0.110735388	0	0	0	0	0	0.129093499	0	0	0	0.612087443	0	0	-	-	-	-	-	-
MSTRG.14595	0.367500309	0.149027417	0.073397865	0	0	0.633022768	0.216536001	0.217671313	0.229620667	0.076190595	0.413799005	0.245989188	0.065041316	0.51707864	0.503249547	0.388779951	0.1510393	0.587261717	-	-	-	-	-	-
MSTRG.10033	0	0.098746863	0.097268127	0	0.103857716	0	0	0.384615747	0	0.302907306	0.639769244	0.10866305	0.086193883	0.128482801	0.333457526	0.429348294	0.450359791	0.09728118	-	-	-	-	-	-
MSTRG.10035	31.26754207	29.85411166	30.44306669	29.67556916	32.42889858	29.05849312	33.87939919	29.92890611	35.88508381	35.87834462	36.34792064	35.70102981	35.44444009	37.43356849	38.67078271	39.75754187	40.78564705	41.02395049	ENSRNOG00000004027	13:+:85580828-85597493	64040	A0A0G2JSI1	Aldh9a1	aldehyde dehydrogenase 9 family, member A1
MSTRG.10036	0	0	10.75561025	0	9.953031148	12.77248351	12.52642802	12.38362634	12.88750323	12.56593218	12.80124358	13.19362823	12.03529213	10.28863658	13.50966415	14.93167162	15.05916495	17.42220833	-	-	-	-	-	-
MSTRG.14590	0	0	0	0	0	0.105920806	0	0	0	0	0	0	0	0	0	0	0.682363319	0	-	-	-	-	-	-
MSTRG.10039	0.66675056	0.623949956	0.30730315	0.475813297	0.273434922	0.196322079	0.40293146	0.58225083	0.34716458	0.478493684	0.481249759	0.371912224	0.680789595	0.338267448	0.200667794	0.29389913	0.553326666	0.384180485	-	-	-	-	-	-
MSTRG.14598	0	0	0	0	0	0	0.11603406	0	0	0	0	0	0.627360538	0	0	0	0	0	-	-	-	-	-	-
ENSRNOG00000054283	0	0.196468671	0	0	0.103318662	0	0	0	0	0	0	0	0	0	0	0	0	0	ENSRNOG00000054283	2:+:259794494-259794782	-	-	RF00100	-
ENSRNOG00000054282	0	0	0.179260171	0.391846245	0.38280889	0.171781819	0	0	0.186934774	0	0	0	0	0.157858143	0.17558432	0.316506755	0	0.179284226	ENSRNOG00000054282	10:-:104739153-104739862	-	-	AABR07072203.1	-
ENSRNOG00000054280	0	0	0	0	0	0	0	0	0	0	0	0	0	0	0.09160921	0.08256698	0	0	ENSRNOG00000054280	5:+:101381601-101381899	-	-	RF00100	-
ENSRNOG00000035606	2.373179959	2.405908728	0.94795209	3.108204112	2.783474813	2.271013884	2.097463128	2.811280351	3.2127434	2.460052275	2.672159677	1.588506449	1.680050254	2.504325787	3.946183192	2.929028614	3.413744177	4.029337015	ENSRNOG00000035606	5:-:107206509-107206626	100526571	-	Mir3554	microRNA 3554 [Source:RGD Symbol;Acc:4888605]
MSTRG.18866	0.326571703	0.082768872	0.163058814	0.267323677	0.261158252	0	0.320700549	0.080595501	0.255059691	0.169263072	0.459642627	0.273241634	0.216741177	0.43077324	0.638860733	0.287901188	0.335545034	0.163080696	-	-	-	-	-	-
ENSRNOG00000002664	14.40205805	13.44868218	13.99518816	14.10285111	13.70415817	12.60402233	12.73135832	13.13803289	12.38906909	13.75133678	14.10338441	15.10651891	14.1462762	14.15627954	12.26834038	12.67389176	12.94032568	13.89389372	ENSRNOG00000002664	10:+:5433248-5467839	360468	Q66HH2	Emp2	epithelial membrane protein 2
MSTRG.18795	45.88496806	45.97338651	44.58783088	45.40156759	48.86814239	41.71712426	48.63707226	47.902576	50.52293121	44.05781445	42.0470175	37.32101729	41.7764174	40.95654481	45.12668535	46.06129177	43.32959828	44.54018365	ENSRNOG00000013507	2:+:148765412-148780276	365802	Q1H5H1	Selenot	selenoprotein T
MSTRG.18794	0	0.093081059	0	0.701469015	0	0.175724353	0.270492513	0	0.28683762	0.190351586	0.172303192	0	0.162496664	0.080740558	0.44903531	0	0.188675322	0.183398946	-	-	-	-	-	-
MSTRG.18797	0.291096918	0.324622612	0	0.190627903	0.031038559	0.22285209	0.057172707	0.028736234	0.181882483	0	0.136570877	0.064949328	0.051519213	0.153591706	0.142365665	0.05132542	0.119638198	0.145365589	-	-	-	-	-	-
MSTRG.1072	6.129191077	8.908444623	5.410234101	8.899569906	6.368606195	6.59101232	5.473911619	6.120015531	5.601154495	5.745753586	6.374664935	6.576056012	5.984182349	5.96053308	8.618043124	6.650883151	5.920070114	8.40924104	-	-	-	-	-	-
MSTRG.18791	0.131884726	0.044567854	0.0878009	0.191924691	0.140623674	0	0.215856139	0.130192732	0.228899723	0.592420752	0.164999917	0.147130111	0.116706788	0.077318274	0	0.232535575	0.180678095	0.219531705	-	-	-	-	-	-
MSTRG.1074	0.506087774	0.641334104	0.336922731	0.345225984	0.337263857	0.282508655	0.559112912	0.541227919	0.241551259	0.196730084	0.336367489	0.4469668	0.410524328	0.037087154	0.165006951	0.53911015	0.519993734	0.29484695	-	-	-	-	-	-
MSTRG.18793	0	0.223541126	0	0.240661473	0.078370324	0.281343452	0	0.362785522	0	0.609524763	0.137933002	0.163992792	0.260165262	0	0	0.194389975	0	0.146815429	-	-	-	-	-	-
MSTRG.18792	0.212147905	0.143382439	0.211852929	0	0.226205253	0.067671626	0.20833388	0.069808729	0.147281943	0	0	0	0.125155259	0.062186541	0.622526226	0.124684479	0.145318114	0.211881358	-	-	-	-	-	-
MSTRG.14621	0.12786997	0.259266877	0.170256235	0.232602794	0.272685785	0.203941886	0.167428141	0.168305977	0.266318034	0.088367175	0.139979953	0.047550421	0.207449128	0.337340688	0.104228135	0.3381853	0.087589	0.170279082	-	-	-	-	-	-
MSTRG.14620	0.120704843	0	0	0.52696564	0.128702989	0	0	0.595781396	0	0	0.113259641	0.134657874	0.534067699	0	0.236130637	0.212823508	0.372064482	0.241106373	-	-	-	-	-	-
MSTRG.14622	0.315152194	0.182570566	0.292234426	0.147414825	0.120012433	0.258501259	0.420017179	0.333331071	0.3750717	0.326688614	0.253468522	0.175791309	0.49800525	0.138570009	0.1761489	0.476286692	0.115647052	0.539582108	-	-	-	-	-	-
MSTRG.14625	7.73480222	8.749100505	9.200245052	8.703356668	8.857827721	8.56737877	7.963775532	7.74861324	8.24986937	8.525132828	8.43965376	8.977325109	8.143559575	9.621483129	9.622542921	8.755353401	8.781643875	8.744004957	-	-	-	-	-	-
MSTRG.14624	0.308578772	0.430147318	0.269631001	0.841983667	0.863692786	0.369117959	0.757577744	0.609239819	1.325537487	0.479811849	0.615283782	0.817592162	1.023997572	0.847998286	0.716848381	0.986140881	1.030437538	0.57785825	-	-	-	-	-	-
MSTRG.14627	0	0.498065316	0	0	0	0	0.241228703	0	0	0	0	0	0	0	0.12013664	0	0	0	-	-	-	-	-	-
MSTRG.14626	1.466673668	1.461699009	1.750113945	1.410855188	1.153014261	1.439215989	1.464717556	1.214727662	1.721492537	1.713628957	2.099299879	1.705546871	1.561857637	2.065818675	2.066798121	1.994287569	1.711309458	2.060694328	ENSRNOG00000017820	17:-:32132347-32158538	291084	Q6AY80	Nqo2	N-ribosyldihydronicotinamide:quinone reductase 2
ENSRNOG00000046426	0	0	0	0.158362731	0.103140219	0	0.189983227	0.190979321	0.201463383	0	0	0	0	0	0	0	0.149082832	0.193218233	ENSRNOG00000046426	9:+:20004280-20013950	501105	M0RDE5	Ankrd66	ankyrin repeat domain 66 [Source:RGD Symbol;Acc:1560151]
ENSRNOG00000053233	0	0	0	0	0	0	0	0	0	0	0	0	0	0	0	0	0	0.146175989	ENSRNOG00000053233	15:+:40793790-40798276	-	-	AABR07018119.1	-
ENSRNOG00000039110	0	0	0.034912093	0	0.03727727	0	0.057220292	0	0	0	0	0	0.030937255	0.081983754	0.034196197	0	0.08381644	0	ENSRNOG00000039110	6:-:60114103-60124274	680810	D3ZU79	Lsmem1	leucine-rich single-pass membrane protein 1
ENSRNOG00000053232	5.505512614	5.480613697	5.277943295	5.660001314	4.908344128	5.615199929	5.169343846	5.869670961	5.348553847	6.141518633	5.965812267	6.688759272	6.160610456	5.609850703	6.184202687	6.168750376	6.269912612	5.966862845	ENSRNOG00000053232	17:+:11953552-12134386	306782	D3ZNY8	Ror2	receptor tyrosine kinase-like orphan receptor 2
ENSRNOG00000053231	0	0	0	0.282253364	0	0	0	0.218819975	0.26930445	0	0.311986981	0.288501831	0.261538166	0	0.325224783	0.39083156	0.341631767	0.590360724	ENSRNOG00000053231	AABR07024104.1:-:18061-19999	103694872	Q63ZY8	Chchd10	coiled-coil-helix-coiled-coil-helix domain-containing protein 10, mitochondrial
MSTRG.37332	0	0.130828217	0	0	0	0	0.633642215	0	0	0	0	0	0	0	0	0	0	0	-	-	-	-	-	-
ENSRNOG00000000177	7.58356289	7.070980695	6.930354084	6.302639973	8.698083743	7.356956529	7.156851067	6.747945911	6.61122113	7.680863836	8.943712906	7.858666999	10.26630709	8.504337795	9.901646946	7.820272492	9.060810076	7.869352605	ENSRNOG00000000177	7:+:13062196-13070280	246115	Q8K593	Plpp2	phospholipid phosphatase 2
ENSRNOG00000000170	16.4717471	15.98496792	15.93174769	16.62709114	15.91785621	15.48018473	17.36552261	14.42020126	17.03982361	14.9329904	13.85721661	13.16519759	14.18660778	15.01322007	14.61739464	15.30644927	14.23752075	13.31185379	ENSRNOG00000000170	3:-:114805922-114828154	64469	O55174	Slc30a4	solute carrier family 30 member 4
ENSRNOG00000005108	8.994690975	10.24764854	9.506863119	8.216591099	9.849905371	8.990187808	10.35006915	10.55916165	11.17148592	8.933758027	9.95568424	9.378311948	9.4237599	10.29583429	9.657088431	12.35413345	11.5220865	11.90475377	ENSRNOG00000005108	14:+:78640620-78665966	83725	Q9JLT5	Wfs1	wolframin ER transmembrane glycoprotein [Source:RGD Symbol;Acc:68954]
ENSRNOG00000005109	0	0	0	0	0	0	0.116361377	0.155961956	0.329047387	0	0.055591474	0	0	0	0	0.052230311	0.081164983	0.256409316	ENSRNOG00000005109	3:-:39595301-39596718	680110	Q5BJN9	Rprm	reprimo, TP53 dependent G2 arrest mediator homolog
MSTRG.19685	0.128162579	0.194895123	0.127984378	0	0.068327445	0.306612858	0.18878768	0.316295844	0.200195593	0.730697449	0.36077213	0.071488849	0.170119505	0.112704212	0.188039958	0.282465983	0.065842075	0.256003106	-	-	-	-	-	-
ENSRNOG00000048487	2.392968154	2.627434446	2.389640906	2.548506801	2.595675184	2.971388656	2.894744434	2.370441889	3.405949367	3.098560225	3.581710578	3.334673651	3.700258523	2.912580749	3.199144234	3.525746743	4.406980211	3.54772843	ENSRNOG00000048487	12:+:22434814-22451263	171443	Q66HR0	Slc12a9	solute carrier family 12, member 9 [Source:RGD Symbol;Acc:620747]
MSTRG.19680	0	0	0	0	0	0	0	0	0.136270209	0	0	0	0.115797856	0.23014832	0.511984185	0	0	0	-	-	-	-	-	-
MSTRG.19682	0	0	0	0	0	0	0.52631717	0	0	0	0	0	0.11856814	0	0	0	0	0	-	-	-	-	-	-
ENSRNOG00000041600	0	0.242647205	0	0.26123083	0.510411854	0	0.235043351	0	0	0.248107836	0.224583221	0	0	0.210477523	0	0	0.245922963	0.239045635	ENSRNOG00000041600	5:+:136907934-136908050	-	-	AABR07049764.2	-
ENSRNOG00000016301	0.024027047	0.048716813	0.059984098	0.065559861	0.051238256	0.045985352	0.141570513	0.05929699	0.175146094	0.174346047	0.135270202	0.187631392	0.053154743	0.158467633	0.129258985	0.222410152	0.271559719	0.311959168	ENSRNOG00000016301	1:+:243662823-243669312	309430	D4A098	Dmrt2	doublesex and mab-3 related transcription factor 2
ENSRNOG00000016302	0	0.020446326	0.020140142	0.044024497	0.032256853	0	0.019805597	0.059728319	0.063007183	0.020906458	0.094620946	0.056248878	0.124929916	0.062074574	0.088772195	0.062229992	0.124334116	0.080571377	ENSRNOG00000016302	1:+:263186235-263242468	309387	D4A1C0	Cnnm1	cyclin and CBS domain divalent metal cation transport mediator 1
MSTRG.19688	0.088339191	0	0.088216362	0.289249279	0.094192724	0	0.173502032	0.174411715	0.183986276	0.183145848	0.331561348	0.689856113	0.078172685	0	0	0.467271802	0	0.176456399	-	-	-	-	-	-
MSTRG.13604	0.189854397	0.367447878	0.241296896	0.254307609	0.23924081	0.206455808	0.161017371	0.204456753	0.27858754	0.554629967	0.2267287	0.173291613	0.282553906	0.326321239	0.37984651	0.388001193	0.39900906	0.215472568	-	-	-	-	-	-
ENSRNOG00000016306	0	0	0	0	0	0	0	0	0.006334845	0	0	0	0	0	0	0.01072578	0	0.01093605	ENSRNOG00000016306	2:-:8926850-9504134	100362255	A0A0G2JUP2,F1LTQ4,A0A096MK89	Adgrv1	adhesion G protein-coupled receptor V1 [Source:RGD Symbol;Acc:1562101]
ENSRNOG00000016307	0	0	0	0	0	0	0	0	0	0	0	0	0	0.072005469	0	0.108278627	0	0	ENSRNOG00000016307	17:+:38323674-38330944	171556	Q9JII4	Prl5a1	prolactin family 5, subfamily a, member 1
ENSRNOG00000049689	0	0	0	0	0	0	0	0.095987003	0	0	0	0	0	0	0	0	0	0	ENSRNOG00000049689	16:+:62153792-62154079	100909793	M0R8L5	Smim18	small integral membrane protein 18
MSTRG.13602	0.140134396	0.165744838	0.186586066	0.433351227	0.522969944	0.536406282	0.29816592	0.345841411	0.486435775	0.290528275	0.109575633	0.338722393	0.330685454	0.34915746	0.319829987	0.679473217	0.311967328	0.11663194	-	-	-	-	-	-
ENSRNOG00000049683	51.29465526	51.52158142	48.45121566	52.42288838	52.21009763	56.64115081	50.6916223	55.64943955	54.12141356	55.44634262	55.98312352	55.84941848	55.28933273	54.32457447	51.85511006	53.54137238	53.55281699	54.04327068	ENSRNOG00000049683	9:+:11031841-11055285	81922	O35964	Sh3gl1	SH3 domain containing GRB2 like 1, endophilin A2
ENSRNOG00000049686	4.831142225	4.659382017	5.230018115	4.292959776	5.265229455	4.837953011	5.16413568	5.581607572	5.131145493	5.240662507	5.606265795	4.638398412	4.94668995	5.921487881	6.115963758	5.766704754	5.348261255	5.711092181	ENSRNOG00000049686	11:+:86276616-86282451	287962	P83565	Mrpl40	mitochondrial ribosomal protein L40
MSTRG.13079	0.231546644	0.142685054	0.24029233	0.391465071	0.329185855	0.330195404	0.321012515	0.282358654	0.326226638	0.235316284	0.072421535	0.192468194	0.305339873	0.247536309	0.288655156	0.272171178	0.284557747	0.376357354	-	-	-	-	-	-
MSTRG.13078	15.26156037	19.80225751	14.01823753	18.69982954	14.76323643	22.8712699	14.18598408	20.49038742	15.41803414	18.25793039	16.52678477	20.63969434	16.79654355	21.08075781	16.50041235	20.56236173	17.87524876	22.86357813	-	-	-	-	-	-
MSTRG.12381	0	0	0.209472559	0.228943873	0.111831811	0	0	0.207073085	0.218440635	0.108721411	0	0.234012186	0.649682355	0.092231724	0.307765774	0	0.21552799	0.104750334	-	-	-	-	-	-
ENSRNOG00000000073	4.408806634	5.548480063	5.37430167	5.575193477	4.311899488	6.255767886	5.344748001	5.492832781	5.699379422	7.186237395	6.81869772	8.073039291	7.264712416	8.235361599	8.535571309	9.247770658	7.935221069	8.016983247	ENSRNOG00000000073	14:+:2613406-2633950	289883	Q6AXN3	Tmed5	transmembrane p24 trafficking protein 5 [Source:RGD Symbol;Acc:1359437]
ENSRNOG00000050860	0	0	0	0	0	0	0.016385346	0	0	0	0	0	0.014765089	0	0	0	0.017143785	0.022219137	ENSRNOG00000050860	3:-:55480024-55587946	83569	O70127	Abcb11	ATP binding cassette subfamily B member 11
MSTRG.13070	0	0	0	0	0	0	0	0	0	0	0.11943744	0.710014246	0	0	0.24901049	0	0	0	-	-	-	-	-	-
MSTRG.13073	0	0	0	0	0	0	0	0	0	0	0	0	0	0	0	0	0	0.695729833	-	-	-	-	-	-
MSTRG.13072	0	0	0	0	0	0	0	0	0	0	0	0	0	0	0	0	0	6.006623201	-	-	-	-	-	-
MSTRG.13075	0.096480701	0.26898101	0.216779742	0.263255875	0.231465841	0.415472307	0.497417325	0.476214587	0.552592716	0.100012461	0.248956593	0.026908378	0.106721539	0.042421826	0.117963626	0.340224315	0.520441619	0.120449351	-	-	-	-	-	-
MSTRG.13076	0.296251084	0.268722322	0.186845791	0.25526732	0.332506609	0.25365556	0.36748426	0.169313377	0.292267731	0.16162927	0.234086742	0.10436735	0.262157062	0.205672636	0.305023986	0.384883493	0.28837069	0.404886872	-	-	-	-	-	-
MSTRG.12309	17.49478077	20.40448642	18.87362562	19.52640453	17.40901208	21.87395634	17.54951599	20.10313797	19.41373772	30.7313555	33.16562471	35.14846496	34.55293461	31.62205386	29.36563993	33.3935876	36.52034204	37.43606685	-	-	-	-	-	-
MSTRG.35929	0	0	0	0.096416426	0	0	0.086751016	0.174411715	0	0.274718771	0.331561348	0.29565262	0.156345371	0.310736533	0	0.077878634	1.179964751	0.264684599	-	-	-	-	-	-
MSTRG.19539	0.151780615	0.153873837	0	0.414146438	0	0	0.298103763	0.224750055	0	0.078668338	0.213627942	0.507977672	0.134312961	0.200210327	0.074230769	0.535230935	0.077975574	0.682154617	-	-	-	-	-	-
MSTRG.19536	0.081405592	0	0.081292403	0.088848858	0.08679969	0.077901058	0.15988414	0.321444846	0.084772746	1.012626169	0.611075275	0.544894654	0.360185192	0.715868321	0.63700358	0.502362466	0.585496821	0.406516559	ENSRNOG00000051920	2:+:198528002-198528165	-	-	RF00003	-
MSTRG.19537	0	0	0	0	0	0.08589091	0	0	0	0.930404386	0.982551591	1.201562571	1.111956338	1.157626379	1.082769973	0.764891324	0.860730369	0.866540426	-	-	-	-	-	-
MSTRG.35925	0.328135028	0.494933725	0.191811969	0.375607975	0.324277094	0.643334942	0.542299222	0.434533902	0.491725538	0.56414574	0.818550961	1.008914213	0.89944388	0.893822669	0.814141185	0.783171044	0.797650673	0.93520883	ENSRNOG00000046196	9:+:67763897-67785580	64545	Q9R1T7	Icos	inducible T-cell co-stimulator
MSTRG.35924	0.76147206	0.904311931	0.862836303	1.373853815	1.163212186	0.749510198	1.260547146	1.000225051	0.906249825	0.602480727	0.399538784	0.423014037	0.665587057	0.590364925	0.422571631	0.52334269	0.654657298	0.658078571	ENSRNOG00000010283	9:+:67546408-67571871	25660	P31042	Cd28	Cd28 molecule
MSTRG.12304	0	0	0	0	0	0.127004568	0	0	0	0	0.124531928	0	0.117444271	0	0.649079477	0	0	0.132551371	-	-	-	-	-	-
MSTRG.19533	0.47869271	0	0.239013561	0.26123083	0.510411854	0	0.352565027	0.708827097	0.249246365	0	0	0.934548666	0.211801207	0.526193808	0	0.949520265	0	0	-	-	-	-	-	-
MSTRG.12306	10.40624763	10.71799665	10.19844308	10.39176241	10.35115239	10.22292694	10.03582879	9.951932443	10.49105645	10.53631278	10.2899041	11.73259097	11.01978148	10.20301488	10.94293507	11.11853063	11.32447918	10.26886926	ENSRNOG00000018825	15:+:34234193-34244504	305895	Q5M9G8	Dcaf11	DDB1 and CUL4 associated factor 11
MSTRG.35920	0	0	0	0	0	0	0	0.099798761	0	0.628778704	0	0	0	0	0	0	0	0	-	-	-	-	-	-
MSTRG.6936	0	0.270378314	0	0	0	0	0.261905449	0	0	0.691157544	0	0	0.11800353	0	0	0	0	0	-	-	-	-	-	-
MSTRG.6931	0	0	0	0	0	0	0	0	0	0	0	0	3.119254142	0.803641453	0	0.115093365	0.067069899	0	-	-	-	-	-	-
ENSRNOG00000019308	2.067043915	2.06228802	2.555638851	2.435093711	2.221502559	2.370528727	1.852670354	2.10530368	2.357546462	2.34677746	2.185838095	2.068067271	2.496946393	2.567899767	2.005796274	2.125990892	2.359823157	2.375752311	ENSRNOG00000019308	10:+:57040267-57048134	25388	P29067	Arrb2	arrestin, beta 2
MSTRG.6933	0	0	0.118998241	0.390178814	0.254119944	0	0	0	0	0	0.111813774	0	0.316349888	0.628745623	0	0.210106612	0.244876482	0	-	-	-	-	-	-
MSTRG.6932	14.13605929	14.47220337	14.96080551	13.39821839	13.90595791	15.7836675	15.25936506	16.25266252	15.47700395	13.12732833	15.37369877	15.8922123	14.54272985	15.13419379	14.65402409	16.29464474	17.05936579	17.20822864	ENSRNOG00000003239	10:-:107432506-107445522	246272	Q8K4Y7	Cant1	calcium activated nucleotidase 1
ENSRNOG00000019305	6.091253665	5.126837059	5.531278451	5.200372437	4.993835234	5.19171689	4.817298016	5.355673878	4.144226829	4.989644311	5.2227323	5.82288559	4.800909266	4.709007282	5.269566542	4.477358898	4.389382531	5.423867807	ENSRNOG00000019305	18:+:57286322-57347577	307393	F1M9P6	Sh3tc2	SH3 domain and tetratricopeptide repeats 2
MSTRG.12559	0.892348664	0.929327549	1.093632444	0.761443978	1.124473392	1.203268944	1.083432737	1.033055946	0.844780554	1.101607418	0.852531438	1.131250972	0.875796765	0.877457138	0.872835148	0.972625625	0.541785669	0.956044043	-	-	-	-	-	-
ENSRNOG00000019306	0.078972148	0.096073513	0.157724685	0.077573622	0.117887002	0.060457899	0.069797137	0.171509771	0.057567054	0.188284881	0.103741488	0.114531345	0.2376044	0.131949107	0.115867825	0.278483101	0.097370513	0.118309388	ENSRNOG00000019306	1:-:219688451-219719272	191595	P97610	Syt12	synaptotagmin 12
ENSRNOG00000019301	0	0	0	0	0	0	0	0	0	0	0	0	0.021539106	0	0	0.021458085	0	0	ENSRNOG00000019301	1:+:252409268-252428774	309528	D4AA61	Lipm	lipase, family member M
MSTRG.6938	1.135917574	1.535444173	1.780280728	1.136464489	1.446694105	1.343672552	1.425355851	1.635294063	1.347194156	1.651769184	1.0806565	1.478429664	1.033112593	1.220888214	0.956761433	1.084860336	0.875347199	1.307815302	-	-	-	-	-	-
ENSRNOG00000019302	15.97973215	19.90874245	16.92034484	18.3848306	17.44678169	20.0001006	15.23295134	15.92869075	14.95743212	22.44389768	19.98324441	20.00981921	19.39798783	20.83535654	18.8894945	19.06252076	17.75912441	21.73741812	ENSRNOG00000019302	1:+:199287710-199294979	81803	Q08850	Stx4	syntaxin 4
MSTRG.2038	0	0	0	0	0	0	0	0	0	0.494104117	0	0	0	0	0	0	0	0	-	-	-	-	-	-
ENSRNOG00000047686	0.112690235	0.104723995	0.093777957	0.122993992	0.120157318	0.035946296	0.055332137	0.055622247	0.058675704	0.136284586	0.088116153	0.083811205	0.033240431	0.06606538	0	0.082788487	0.115786667	0	ENSRNOG00000047686	5:+:142643599-142646580	192110	P20267	Pou3f1	POU class 3 homeobox 1 [Source:RGD Symbol;Acc:619767]
ENSRNOG00000047682	0.0386789	0.013070775	0.03862512	0.014071826	0.041241842	0.024675841	0.02532235	0.038182675	0.053705018	0.013364925	0.036293145	0	0	0.022675755	0	0.022732529	0.026494463	0.05150707	ENSRNOG00000047682	6:-:105036067-105038238	-	-	AABR07065031.1	-
MSTRG.7048	0	0.130527462	0.128572812	0	0	0.123209029	0	0	0	0.600592073	0.120810284	0.143635066	0.170901664	0.339667176	0	0.283764677	0.132289594	0.385770197	-	-	-	-	-	-
MSTRG.7046	0.052441055	0	0	0.171707905	0	0.150550359	0	0	0	0	0.393651488	0	0.278435295	0.092231724	0.102588591	0.046231324	0.107763995	0	-	-	-	-	-	-
MSTRG.2031	0.863544778	0.250129718	0.246384023	0.807859218	0.39461357	1.062474337	1.211456922	0.243561734	1.156195693	0.895155586	1.041789125	1.376239068	0.873330088	0.433936039	0.482663505	1.413823126	1.267532451	0.739251259	-	-	-	-	-	-
MSTRG.7044	0	0	0	0.061006002	0	0.1069779	0	0	0.291036175	0	0.157342735	0	0.049462557	0.245767168	0.164018886	0.542041508	0.114862222	0.223300114	-	-	-	-	-	-
MSTRG.7045	0	0	0.07263529	0.079387031	0.077556087	0.208815303	0.071428759	0	0.075744999	0.037699502	0.307124846	0.081144485	0.128731123	0.287834847	0.213437563	0.512987572	0.14947006	0	-	-	-	-	-	-
MSTRG.2034	0	0	0	0.120330737	0	0	0.108268	0.108835657	0	0.228571786	0	0	0	0.290856735	0.539195943	0	0	0	-	-	-	-	-	-
MSTRG.2035	4.059334291	4.502991777	3.554322463	3.62787059	3.857845056	5.179438387	4.304107926	4.413788899	4.13534279	4.695805666	3.339731781	5.48023601	4.945736172	4.371609317	4.028110871	4.823403362	5.258928229	5.552537945	ENSRNOG00000051102	1:+:134992510-135000438	-	-	AABR07004269.3	-
MSTRG.2036	1.593014811	1.784982583	1.65359457	1.875934567	1.564473459	1.865427123	1.626127019	1.303583965	1.833527901	1.846880563	1.809441458	1.63685919	1.112907541	1.806388685	2.111743154	1.515252399	1.916763331	1.758488398	ENSRNOG00000051102	1:+:134992510-135000438	-	-	AABR07004269.3	-
MSTRG.2037	0.171800758	0	0	0.187509246	0.274776934	0.164404686	0.168712099	0.67838667	0.26836035	0.178089674	0.080601953	0.191660287	0.152029087	0	0	0.22718583	0.794346257	0	-	-	-	-	-	-
MSTRG.9388	0.208204636	0.316614011	0	0	0.222000695	0	0.204461503	0.205533508	0.10840827	0.107913074	0.293043533	0.116136159	0.184243429	0.274637958	0	0.367100772	1.069627756	0.311914564	-	-	-	-	-	-
MSTRG.12554	0	0	0	0	0	0	0.268293387	0	0	0	0.128176765	0	0	0	0.133615385	0.240853921	0	0.545723693	-	-	-	-	-	-
ENSRNOG00000002154	0	0	0	0	0	0	0	0	0	0	0	0	0.042578593	0	0	0	0	0	ENSRNOG00000002154	14:-:6782012-6793558	79110	Q9ES02	Mepe	matrix extracellular phosphoglycoprotein
ENSRNOG00000055624	0.010904799	0	0	0	0	0	0	0	0	0	0	0	0	0	0	0	0.028011085	0	ENSRNOG00000055624	KL568160.1:+:409547-415068	-	-	AC243566.1	-
ENSRNOG00000055625	0	0	0	0.209342514	0	0.183547697	0	0.189344225	0	0.198826143	0	0	0	0.168670344	0	0	0	0.191563968	ENSRNOG00000055625	1:-:251057787-251057932	-	-	RF00015	-
MSTRG.12557	34.40952	33.63035415	33.31988108	34.07586141	33.4961785	33.66851755	34.40674574	35.13100193	35.44827918	32.30329757	32.89204111	33.25446381	32.82488726	32.26927031	34.91254236	33.63662621	35.58985998	35.95845714	ENSRNOG00000010708	15:-:46386712-46432965	54254	P46152	Gata4	GATA binding protein 4
MSTRG.12556	0.213471073	0.039348195	0.038758956	0.10590439	0	0.111426045	0	0.172417402	0.121254988	0	0.072837801	0.043299552	0.120211496	0.153591706	0.322695507	0.359277938	0.159517597	0.329495335	ENSRNOG00000056292	15:+:46494203-46512209	-	-	AABR07018197.1	-
MSTRG.12551	0	0.576023365	0	0.17718265	0.259644291	0.155350515	0.079710354	0.160256561	0	0.084140918	0.456978032	0.181105083	0	0	0.079394649	0	0.166799922	0	-	-	-	-	-	-
MSTRG.9383	0	0	0.04563784	0	0	0	0.067319638	0	0	0.331620266	0	0	0	0	0.670530084	0	0	0.627604513	-	-	-	-	-	-
MSTRG.1994	0.950916599	1.062401276	1.12400972	1.397937955	0.889772015	1.392825563	1.067223866	0.996189434	1.212549884	1.046076283	0.983310318	0.606193729	0.875826613	1.484719827	0.778265635	0.821206716	0.917226185	1.066014318	-	-	-	-	-	-
MSTRG.12552	0	0.685742101	0.270189243	0	0	0	0	0	0.14087838	0.280469728	0	0	0.239427452	0	0	0	0.138999935	0	-	-	-	-	-	-
ENSRNOG00000033136	0	0	0	0	0	0	0.025605281	0	0	0	0	0	0	0	0	0	0	0	ENSRNOG00000033136	20:-:2038158-2040422	499400	Q0PKT2,Q6MFY1,A0A0G2JW06,F1MAR7,O77979,A0A0G2K4Y5	RT1-M5	RT1 class Ib, locus M5 [Source:RGD Symbol;Acc:1595816]
MSTRG.9380	0	0	0	0	0	0	0	0	0.103227698	0.822049327	0.418559525	0.552931448	0.394737471	0.610198554	0	0	0.509256401	0.54451634	-	-	-	-	-	-
ENSRNOG00000040301	0	0.036893727	0	0.099298269	0	0	0	0.07184992	0	0	0	0.040598605	0.096611077	0	0.035596041	0.064165112	0.037391795	0	ENSRNOG00000040301	4:-:6333050-6449949	499968	Q6AYL7	Galntl5	polypeptide N-acetylgalactosaminyltransferase-like 5
MSTRG.32332	0	0	0	0	0	0	0	0	0	0	0	0.541744974	0.143241279	0.071173035	0	0	0	0.323333402	-	-	-	-	-	-
ENSRNOG00000007254	12.61857212	16.37206295	13.29166012	14.40798948	13.86869505	16.04626777	19.95780797	20.90087872	20.58258772	18.08628727	14.3790672	14.86230861	15.2034357	19.18427846	17.83748022	22.07758037	21.74180619	22.61218418	ENSRNOG00000007254	6:+:105364668-105399500	500689	D3ZS76	Ttc9	tetratricopeptide repeat domain 9
ENSRNOG00000007255	0.284660976	0.216440074	0.177665735	0.310688763	0.132791394	0.15322851	0.366900581	0.509328746	0.222326491	0.129098042	0.317184561	0.297718807	0.314876001	0.109517847	0.539469995	0.407799046	0.548405082	0.266534364	ENSRNOG00000007255	10:+:86514830-86523372	363676	Q6X782	Zpbp2	zona pellucida binding protein 2
ENSRNOG00000007256	0.388407216	0.316302052	0.387867164	0.368324779	0.577085708	0.237635423	0.437700102	0.427423707	0.391211382	0.29701859	0.155339281	0.127860683	0.163401886	0.162380681	0.118333771	0.16278724	0.314029868	0.146264621	ENSRNOG00000007256	5:-:28504558-28737719	64169	Q9ESB5	Necab1	N-terminal EF-hand calcium binding protein 1
ENSRNOG00000008591	0.012303833	0.037420549	0.049146901	0.026857651	0.052476438	0.070644896	0.102702378	0.048583931	0.05125101	0.025508451	0.126994115	0.068630551	0.097990629	0.010819802	0.048139111	0.043387569	0.037925729	0.036865122	ENSRNOG00000008591	7:+:93975451-94035999	299928	D4A7F6	Colec10	collectin subfamily member 10
ENSRNOG00000011932	15.34681289	12.51830305	14.97316451	12.77912423	15.0941244	14.66502745	10.82680005	9.729907703	9.345561147	15.90859632	19.92442209	17.563628	17.34651887	21.07741807	19.38948612	13.52954229	12.43808635	14.97517379	ENSRNOG00000011932	1:+:126961389-126974453	100361269	D3ZZR5	Snrpa1	small nuclear ribonucleoprotein polypeptide A'
ENSRNOG00000012378	26.94195204	28.20416924	27.20911634	27.82057117	27.79042423	29.36683182	27.96739361	27.84902906	27.01439622	29.91402128	28.44016221	30.45110337	28.35478279	30.14120675	27.34341335	27.52739926	25.88941934	27.12746111	ENSRNOG00000012378	14:+:86029335-86044364	83527	Q9JHL4	Dbnl	drebrin-like
ENSRNOG00000007258	0.092344678	0.117022766	0.207486628	0	0.073847717	0.132553819	0.249382352	0	0.144246454	0.239312587	0.173297522	0.077264535	0.081717201	0.101508121	0.067743992	0.081409817	0.332087232	0.046114327	ENSRNOG00000007258	5:+:2813131-2843483	297757	D3ZS55	Sbspon	somatomedin B and thrombospondin, type 1 domain containing
MSTRG.37460	4.774794332	0.39248465	0.214781772	0.610341156	0.229332515	0.041164307	2.45008323	0.806821627	1.702226327	0.178363237	0.161451532	2.879320446	1.636823154	3.744948008	0.504906063	0.985984177	0.176792545	0.085924237	-	-	-	-	-	-
ENSRNOG00000008594	0	0	0	0	0	0	0	0	0	0	0	0	0	0	0	0	0	0.020519691	ENSRNOG00000008594	4:-:23714752-23718047	499993	A0JPP5	Tex47	testis expressed 47
ENSRNOG00000046229	0	0	0	0	0	0	0	0	0	0.063243174	0	0	0.107977086	0	0	0	0	0	ENSRNOG00000046229	15:+:33632416-33637928	-	-	AC130940.1	-
ENSRNOG00000046227	56.74763608	61.39375357	45.96053002	52.52294112	49.68289929	49.78663032	52.96983588	56.14144932	57.76130018	58.60102045	47.42752167	55.90609144	51.39102481	49.67234762	50.4963091	56.61128755	52.40963846	51.25217435	ENSRNOG00000046227	5:-:171456302-171459488	687090	A8WCF8	Tprg1l	tumor protein p63 regulated 1-like
ENSRNOG00000008595	1.30337231	1.526605077	1.187831516	1.477789769	1.686573285	1.307808447	1.665164783	1.361601441	1.462703363	1.665898933	1.436703414	2.004595125	2.093989432	2.058647082	2.314571073	2.409627568	2.392331469	1.491307743	ENSRNOG00000008595	8:-:53770681-53816447	300696	Q68FR0	Ttc12	tetratricopeptide repeat domain 12
ENSRNOG00000046222	2.911447041	3.767172544	3.557738111	2.634107315	2.859283914	5.242282937	3.122443209	5.143117541	4.268557105	7.942166032	6.613991211	6.196841164	7.085054609	7.276590931	6.370035796	7.902710385	8.580726519	8.37902367	ENSRNOG00000046222	1:+:83003841-83010171	103689942	Q64724	Ceacam4	carcinoembryonic antigen-related cell adhesion molecule 1-like
MSTRG.10347	0	0	0	0.116212955	0.227065349	0	0	0.105111243	0.110881463	0.220749938	0	0.237571307	0.094223351	0.468172438	0.312446623	0	0	0.744404468	-	-	-	-	-	-
MSTRG.33519	0	0	0	0	0	0	0	0.927659624	0	0	0	0	0	0	0	0	0	0	-	-	-	-	-	-
MSTRG.2769	0	0	0	0	0	0	0.502284422	0	0	0	0	0	0	0	0	0	0	0	-	-	-	-	-	-
MSTRG.33510	0	0	0.449591425	0.393106201	0.192019894	0.172334173	0.088424669	0.088888285	0.18753585	0	0.506937045	0.703165234	0.15936168	0.237548587	0.1761489	0.158762231	0	0.809373162	-	-	-	-	-	-
MSTRG.33513	0.418882446	0.312249483	0.196847068	0.28237754	0.446638441	0.436218505	0.387154557	0.437832488	0.423378889	0.485300238	0.219642983	0.31611721	0.556013112	0.162511242	0.313317203	0.488754382	0.734198515	0.516792895	-	-	-	-	-	-
MSTRG.33514	0	0	0	0	0	0	0	0	0	0	0	0.703617722	0	0	0.123383576	0	0	0.12598351	-	-	-	-	-	-
MSTRG.33515	0	0	0.221941164	0.121285742	0.355465398	0.212682253	0	0.109699432	0.231443053	0.345578772	0.417083124	0.247941483	0.688353923	0.195443415	0.21739011	0.195932753	0	0.66591284	-	-	-	-	-	-
MSTRG.33516	0.041517455	0.084180053	0.10364932	0.067970364	0	0.059595175	0.081542097	0.143446848	0.064852093	0.172148951	0.116869845	0.092633438	0.477612507	0.21905889	0.081219137	0.420914098	0.319936842	0.269524396	-	-	-	-	-	-
MSTRG.33517	0	0	0	0	0	0	0.125571106	0	0	0.530203047	0	0.142651264	0	0	0	0	0	0	-	-	-	-	-	-
MSTRG.3348	0	0	0	0	0	0	0	0	0	0.530203047	0	0	0	0	0	0	0	0	-	-	-	-	-	-
MSTRG.3340	1.521157091	0.90183364	1.341376298	1.718497222	1.233062944	1.430132758	1.266680577	1.220632685	1.547021832	1.503070059	1.661045466	1.865704525	1.613739503	1.838335294	1.583605468	1.45082353	1.434993298	1.78578024	-	-	-	-	-	-
MSTRG.3342	8.277284575	8.443720557	9.579029683	8.668245107	9.678085537	9.722281536	8.255086106	8.552919226	8.002047664	10.77212946	11.95254235	10.98887611	10.15417113	11.13379584	10.87070658	9.115744274	8.504722568	10.32716763	ENSRNOG00000013845	1:+:218532045-218540523	309140	D3ZMR9	Mrpl21	mitochondrial ribosomal protein L21
MSTRG.3345	17.57253562	18.02879047	17.83444756	18.25809698	16.99476223	11.5144265	16.7890703	15.58460999	15.91618138	18.29991823	17.5191834	17.71469084	16.52209003	19.99186761	18.84994016	16.68888265	15.64280997	16.17257331	ENSRNOG00000015540	1:-:218695738-218810135	309144	D3ZBT9	Ppp6r3	protein phosphatase 6, regulatory subunit 3
MSTRG.3344	6.825858857	6.418999867	6.564481095	6.904993515	6.64145277	8.807860169	8.457283209	9.985471431	17.24514524	6.350009935	8.897211071	6.495064145	7.730315788	9.746231363	11.36934293	13.58721608	13.36039784	15.16151333	ENSRNOG00000014254	1:+:218569510-218629678	25757	P32198	Cpt1a	carnitine palmitoyltransferase 1A
ENSRNOG00000020140	16.11901634	15.70532902	14.53914882	14.68289576	14.34425647	15.34170922	14.40887413	15.98963079	15.86933149	16.60971574	17.87994086	17.36994404	16.38427976	19.02490224	18.30622235	17.52860496	18.41506954	16.39463323	ENSRNOG00000020140	10:-:15289536-15305549	287159	Q642B8	Pigq	phosphatidylinositol glycan anchor biosynthesis, class Q
ENSRNOG00000020144	11.58312606	12.4434391	10.98647881	12.51053169	12.7132137	12.26009469	13.09835006	14.09824612	13.3644085	12.15495159	13.89460232	14.01117028	12.84172372	13.72605301	14.30176584	14.86280017	14.6964256	15.19470685	ENSRNOG00000020144	1:-:199687778-199716205	361654	Q499P8	RGD1310127	similar to cDNA sequence BC017158
MSTRG.36355	0.16344469	0.552329241	0.544058106	0.475704391	0.348549729	0.104272233	0.321012515	0.268913004	0.170205203	0	0.204484333	0	0.144634677	0.14373076	0	0.048030208	0.559785732	0	-	-	-	-	-	-
MSTRG.36354	0.204192359	0.118290512	0.203908444	0.350212581	0.279929001	0.111658183	0.171875451	0.057592202	0.151884504	0.090714428	0.05474216	0.065084639	0.051626544	0.205215585	0	0.077148522	0	0.174802121	-	-	-	-	-	-
MSTRG.36356	0.090699671	0.13792578	0.4528678	0.197985471	0.217596632	0.151891293	0.222672649	0.156688095	0.070838441	0.211544576	0.021276305	0.126480271	0.200653775	0.039879952	0	0.079959601	0.256277614	0	-	-	-	-	-	-
MSTRG.36351	0.079555465	0	0.079444848	0.173659131	0	0.304522316	0.078125205	0	0.165692186	0.494805969	0.0746484	0.443758904	0	0.139919717	0	0	0	0	-	-	-	-	-	-
MSTRG.36350	0	0	0	0	0	0	0	0	0	0	0.689212769	0	0	0	0	0.242828133	0	0	-	-	-	-	-	-
MSTRG.36353	0.240754275	0.385380855	0.341648796	0.387236289	0.256707138	0.315270163	0.149321659	0.400278831	0.435448061	0.157621449	0.0594485	0.127224272	0.269112122	0.189429771	0.13633606	0.1675624	0.40360298	0.0885875	-	-	-	-	-	-
MSTRG.36352	1.070382614	0.498579846	0.953338181	0.694636525	0.709461931	0.71978002	0.852274962	0.57116233	0.632642891	0.389847127	0.380028219	0.710014246	0.793598118	0.966718046	0.396153053	0.459065583	0.535034875	0.173357475	-	-	-	-	-	-
MSTRG.36359	0.942572453	1.448769794	1.093078306	0.995570264	0.94018861	1.687602499	0.388166056	0.510263155	0.474948285	1.544410668	2.396529743	2.103060656	1.937256644	2.620342327	2.52795666	1.501087411	0.905989807	1.761306925	-	-	-	-	-	-
MSTRG.36358	1.135716481	1.513241318	0.45365494	0.956231972	0.5535869	1.335240376	0.637313375	0.480491138	0.202747333	2.051848931	0.730741233	1.701401462	0.201002536	1.16994285	1.206099477	1.230085349	1.033560354	0.324082726	-	-	-	-	-	-
MSTRG.284	0	0	0	0	0	0	0.66425295	0	0	0	0	0	0	0	0	0	0	0	-	-	-	-	-	-
MSTRG.285	1.343057633	1.283328162	1.140782477	1.482708172	1.399130619	1.285238618	1.121833151	1.219151347	0	0.784124711	0	0.843875808	0.833310483	0.963857104	1.313688198	1.020708113	0.793081219	0.909664839	-	-	-	-	-	-
MSTRG.286	0.167185215	0	0.166952756	0	0	0	0	0.08252017	0	0	0.392182639	0.186511205	0.147944724	0.220530181	0	0.368470551	0.687116099	0.25046274	-	-	-	-	-	-
MSTRG.287	0.600075504	0.540756628	0	0	0.426558478	0.701851434	0.458334535	0.724016249	0	0	0	0.446294669	0.649019413	0.351798146	0.391302199	0.29389913	0	0.532730272	-	-	-	-	-	-
MSTRG.280	0.096563874	0	0.192859218	0.105393128	0	0.277220315	0.18965567	0.476625117	0.301674049	0	0.724861705	0	0.256352496	0.084916794	0.094452255	0.425647015	0.099217195	0.192885098	-	-	-	-	-	-
MSTRG.31259	4.777953897	4.10532337	3.872678029	3.671422429	4.203575512	3.167777667	4.702575454	4.399392052	4.797086697	4.097765729	3.256886278	3.537576719	3.877323323	4.24876338	3.97140296	5.798829957	4.887224967	5.884692657	-	-	-	-	-	-
ENSRNOG00000000748	80.13056428	71.48737475	82.43376146	65.54690679	73.9881954	67.9096995	70.84857937	68.0559414	78.23332894	76.65186978	72.12774244	68.440811	80.26372615	82.5807295	90.80882556	80.4079691	71.75913533	60.14877785	ENSRNOG00000000748	20:+:844996-845493	-	-	AABR07044273.1	-
MSTRG.288	0	0	0	0	0	0	0	0.509571554	0	0	0	0	0	0	0	0	0	0	-	-	-	-	-	-
MSTRG.289	0	0	0	0	0	0.043152921	0.26570118	0.890314228	0	0	0.465440588	0.754604513	0.75818693	0.079310371	0	0.874598376	0.138999935	0.675563751	-	-	-	-	-	-
MSTRG.31258	0	0	0	0	0.142525506	0.127913908	0	0	0	0.138561417	0.25084713	0.149119937	0	0.05877296	0.065372682	0	0.27468245	0.534001705	-	-	-	-	-	-
ENSRNOG00000014431	2.146437631	1.265139171	2.492387402	1.307551106	2.022541089	3.009397007	2.401967083	3.695756255	1.611437729	0.879655056	1.967204896	2.39455785	2.959553767	0.790134874	1.904197866	2.508358347	1.025774924	2.193595238	ENSRNOG00000014431	1:-:5238340-5238900	-	-	AABR07000222.1	-
ENSRNOG00000013426	13.84716817	14.02694121	12.93472403	12.07615738	12.90440316	13.1348064	12.25358103	12.49223907	12.28108391	11.84724702	9.843227516	9.953638203	10.40673873	8.904543772	9.094381547	10.41626726	11.58407703	9.660987859	ENSRNOG00000013426	1:+:218466289-218476224	266762	P23749	Mrgprf	MAS related GPR family member F
MSTRG.23939	3.468762245	3.323909875	3.329494056	3.517972536	3.25950511	3.577103769	3.631938258	3.580619233	2.960716932	2.741956455	2.645458232	1.996714272	2.109446582	2.28430018	2.788692141	2.164347663	3.344371466	2.333331473	-	-	-	-	-	-
ENSRNOG00000013428	0.06893175	0.061147096	0.086044882	0.094043099	0.064311894	0.098946328	0.118461849	0.102071102	0.116647299	0.044659411	0.072764964	0.057675003	0.076248435	0.068194718	0.134848758	0.14432708	0.21247744	0.120479	ENSRNOG00000013428	4:-:65736585-65818521	296981	D4A1H0	Atp6v0a4	ATPase H+ transporting V0 subunit a4
ENSRNOG00000013429	12.35641855	12.31694207	12.40452482	10.75091923	12.26895046	11.91831621	10.7860205	10.59517235	12.07322237	15.33885668	17.91282759	15.18270152	16.25693764	14.46889652	15.41152085	13.80388176	13.80431615	15.25743645	ENSRNOG00000013429	10:-:14066948-14072230	287120	Q5U2W5	Tbl3	transducin (beta)-like 3
ENSRNOG00000053712	0.558600469	0.640817894	0.631221641	0.673852125	0.548592268	0.506418214	0.707350936	0.391808364	0.734786134	0.700953478	0.634491808	0.623172609	0.663421419	0.749764028	0.776442158	0.933071882	0.800508289	0.983663376	ENSRNOG00000053712	17:+:48644860-48646870	-	-	AABR07027910.1	-
MSTRG.1475	0	0	0.606043674	0	0	0	0	0	0	0	0	0	0	0	0	0	0	0	-	-	-	-	-	-
MSTRG.23935	0	0	0	0	0	0	0	0	0	0.650865849	0	0	0	0	0	0	0	0	-	-	-	-	-	-
MSTRG.25632	0	0	0.095117642	0.207918416	0.203123085	0	0.09353766	0.188056169	0.19837976	0.296210376	0.625624686	0	0	0.167522927	0	0.16794236	0.097867301	0.190260811	-	-	-	-	-	-
MSTRG.20378	0	0	0	0	0	0	0	0	0	0	0	0	0	0	0	0	0.674366874	0	-	-	-	-	-	-
MSTRG.8448	0	0	0	0	0	0	16.88762818	0	0	0	0	0	0	0	0	0.08284405	0	0	-	-	-	-	-	-
MSTRG.31250	0.750959541	0.646709376	0.483816378	0.572854804	0.662961417	0.826811456	0.523357774	0.557986729	0.655888791	0.636151926	0.598564795	0.585536547	0.728845331	0.58937348	0.639758785	0.825765028	0.71351697	0.838727591	-	-	-	-	-	-
ENSRNOG00000057413	0.538529298	0	0	0	0.287106668	0	0	0	0.280402161	0.279121316	0.505312247	0	0	0	0	0.237380066	0.276663333	0	ENSRNOG00000057413	8:-:49084495-49084598	-	-	RF00026	-
MSTRG.31253	0.39229653	0.463083181	0.563477566	0.580663347	0.418290889	0.3651229	0.554117746	0.588852908	0.509254663	0.512499088	0.373141724	0.437644552	0.375681934	0.406414285	0.310128206	0.450070055	0.347859942	0.606490566	ENSRNOG00000005758	7:-:24043126-24313885	314675	D3Z9Y5,D4AC89	Btbd11	Ankyrin repeat and BTB/POZ domain-containing protein BTBD11 [Source:UniProtKB/Swiss-Prot;Acc:Q6GQW0]
MSTRG.31252	0.292464998	0.518872222	0.474594813	0.478809511	0.467766477	0.489780018	0.215405265	0.541336621	0.456843207	0.606341866	0.205819087	0.530193406	0.258806697	0.385783868	0.500621612	0.676812095	0.450751749	0.401634115	-	-	-	-	-	-
MSTRG.3412	0	0	0	0	0	0	0	0	0	0	0	0	0	0	0	0.181525933	0.846264313	0	-	-	-	-	-	-
MSTRG.28927	0.980123323	0.993640305	0.279645867	0.458460106	0.298590934	0.267979638	0.550001442	0.552885136	0.291618247	0.290286168	0.656905921	0.312406268	0.371711119	0.738776107	0.410867309	0.617188172	1.007054532	0.559366786	-	-	-	-	-	-
MSTRG.19991	0.123909396	0	0	0.540955878	0	0	0	0	0	0	0	0	0	0	0	0	0	0	-	-	-	-	-	-
ENSRNOG00000027498	1.635752497	1.566182921	1.661400805	1.51828193	1.632336861	1.913184637	1.482779725	1.642369724	1.499584596	1.86229519	2.256371809	1.629877935	1.719681993	1.512222685	1.764083303	1.522171528	1.92490275	1.857108899	ENSRNOG00000027498	10:+:107502695-107515371	303702	D4AE03	Engase	endo-beta-N-acetylglucosaminidase
MSTRG.5402	0	0.133913788	0	0.28833969	0.14084478	0.252810979	0.259434643	0	0.412667331	0.136927438	0.123944513	0	0	0.116159765	0.258407112	0.349351796	0.135721635	0.659630643	-	-	-	-	-	-
MSTRG.3414	0	0	0	0	0.649110727	0	0	0	0	0	0	0	0	0	0	0	0	0	-	-	-	-	-	-
MSTRG.20613	0	0	0	1.132000263	0	0	0	0	0	0	0	0	0	2.736207804	0	0	0	0	-	-	-	-	-	-
ENSRNOG00000060914	18.45483959	19.46930652	20.92442622	19.22668898	20.03927686	19.04380476	22.10171507	18.99331346	23.04694878	20.77701512	22.72584663	19.41339144	23.20134409	23.99805965	24.92961619	24.81340338	21.96943147	24.86668789	ENSRNOG00000060914	10:+:25890943-25896432	287199	Q5M823	Nudcd2	NudC domain containing 2
MSTRG.20611	72.92385134	77.68416521	71.1124486	72.53301343	70.57565304	83.19106233	62.95060593	73.03398785	63.41203948	77.67384166	77.72639393	88.15969837	75.72363023	73.74803773	72.41984268	67.99251041	71.77288943	71.69074453	-	-	-	-	-	-
MSTRG.8441	0.186069924	0.660226116	0	0.203083104	0.49599823	0.445148901	0	0.367365539	0	0	0.174592936	0.311368374	0.41164022	0.163627045	0.546003068	0.164036723	0.382365271	0.278754212	-	-	-	-	-	-
MSTRG.20615	16.12727213	15.67534478	15.14471676	15.29190336	15.45503066	17.5046082	16.76370192	18.2066472	17.6696351	17.62026386	17.57801375	18.6189009	17.62102805	18.11711075	16.05851499	20.69466192	20.60272591	20.19566542	ENSRNOG00000000461	20:+:5262120-5269337	108348112	A0A0G2K1Z8,A0A0G2JXW7	LOC108348112	bromodomain-containing protein 2 [Source:RGD Symbol;Acc:11509343]
MSTRG.20618	0.208981519	0.211863604	0.357755906	0.130336917	0	0.171415547	0.175906645	0.147357446	0.341983019	0.154736764	0.168078274	0.266444579	0.264187007	0.236282337	0.934453012	0.2105546	0.184048955	0.178901957	-	-	-	-	-	-
MSTRG.860	0	0	0	0	0	0	0.095819067	0.192642904	0.101609145	0	0	0	0.604408323	0	0	0	0	0	-	-	-	-	-	-
MSTRG.862	0.703696789	0.914617364	0.972994639	0.925585266	1.01967265	0.966936839	0.442977966	0.409676486	0.826752762	1.084832331	1.337514632	1.308402541	1.037853209	1.634319996	1.270723636	1.208925286	0.667414638	0.594687626	-	-	-	-	-	-
ENSRNOG00000060917	0.184638617	0	0	0	0.131248762	0	0	0	0	0	0.173249913	0.137321437	0	0	0	0	0	0.122937755	ENSRNOG00000060917	5:+:160095427-160095915	-	-	AABR07050298.1	-
MSTRG.864	0.222250187	0.225315262	0.295921552	0.48514297	0	0	0.145503027	0.219398863	0.231443053	0.230385848	0.069513854	0.247941483	0.327787583	0.13029561	0.289853481	0.261243671	0.076119012	0.591922524	-	-	-	-	-	-
MSTRG.35339	0	0	0.499367619	0	0	0	0	0	0	0	0	0	0	0.549684603	0	0	0	0	-	-	-	-	-	-
MSTRG.866	0	0	0	0	0	0	0	0	0	0	0	0	0	0	0	0	0.623563178	0	-	-	-	-	-	-
MSTRG.868	0.071803906	0	0	0	0	0	0.352565027	0.141765419	0	0	0.067374966	0	0.063540362	0	0.561869824	0	0	0	-	-	-	-	-	-
MSTRG.869	0.819615322	1.246378082	1.500538796	1.043649023	1.456541144	1.568661297	1.073173546	0.809100199	1.991539249	0.991221063	1.28176765	0.91435981	1.32969831	0.96100957	1.60338462	0.842988723	1.824628421	1.773602003	-	-	-	-	-	-
ENSRNOG00000042419	2.37436359	1.769932855	1.882902343	3.074185253	2.680616868	3.252288212	3.086043006	2.343902072	2.254405402	2.099326405	2.184225837	1.817825335	2.224704949	1.780923284	2.367980056	1.990598593	2.989711828	2.627117489	ENSRNOG00000042419	14:-:114891246-115052450	364224	D4A1G1	Acyp2	acylphosphatase 2
MSTRG.5409	0	0	0.093527046	0	0	0	0.091973485	0	0.195062373	0	0	0	0.082878733	0	0.09160921	0	0.577384347	0.093539596	-	-	-	-	-	-
ENSRNOG00000042411	1.057009936	1.005530519	0.780810589	0.632140788	0.795110296	0.983792881	0.860265958	0.943392424	1.032877452	1.215779713	1.453752503	1.566877354	1.396639501	1.457943196	1.572087945	1.474358508	1.562132159	1.482293059	ENSRNOG00000042411	5:-:152078220-152122684	81771	Q63531	Rps6ka1	ribosomal protein S6 kinase A1
MSTRG.25779	0	0	0.202641932	0.147652208	0	0.323646906	0.13285059	0.200320701	0.704391901	0.210352296	0.380815026	0.301841805	0.179570589	0.416379448	0.396973245	0.23852683	0.764499645	0.2702255	-	-	-	-	-	-
MSTRG.31828	0	0	0	0	0	0	0	0.170118503	0.089728691	0	0.080849959	0	0	0.075771908	0.084280474	0	0.531193599	0.172112857	-	-	-	-	-	-
MSTRG.31829	0	0	0.185811207	0	0	0	0	0	0.193766277	0.289321763	0.261889404	0	0	0.245440567	0	0.246055085	0	0.650426495	-	-	-	-	-	-
MSTRG.31826	112.6579134	117.7297933	113.7923461	116.9144683	112.0748515	120.6359179	114.3283372	115.1396213	116.0640623	118.002684	118.0171392	118.4749678	118.3268814	124.7726102	122.0314306	120.6227949	117.0011821	119.7410862	ENSRNOG00000008195	7:-:75574967-75597276	25578	P63102	Ywhaz	tyrosine 3-monooxygenase/tryptophan 5-monooxygenase activation protein, zeta
MSTRG.31827	0.36935103	0.136161741	0.17883029	0.891755603	0.560902235	0.771164427	0.461631906	0.430905681	0.256418922	0.290054125	0.283556512	0.262211496	0.544740515	0.531493602	0.645914501	0.463754502	0.528999754	0.804844296	-	-	-	-	-	-
MSTRG.31824	0	0	0	0	0	0	0	0	0	0	0	2.292890043	0	0	0	0	0	0	-	-	-	-	-	-
MSTRG.31825	0	0	0.272825236	0	0	0.522887099	0	0	0	0.424809027	0	0	0	0	0.26723077	0	0.561424129	0.136430923	-	-	-	-	-	-
MSTRG.31822	0.199313335	0	0.199036204	0.217537417	0.212520238	0	0.195730051	0.196756276	0.518893678	0	0	0.333529824	0.088187691	0.438182744	0	0.263567903	0.307184911	0	-	-	-	-	-	-
MSTRG.31821	0	0	0	0	0	0	0	0	0	0	0	0	0	0	0.551499743	0	0	0	-	-	-	-	-	-
ENSRNOG00000051716	0.220500185	0.223541126	0.220193596	0.240661473	0.470221944	0	0.216536001	0	0	0	0	0.245989188	0	0.19390449	0.431356755	0.194389975	0	0.220223144	ENSRNOG00000051716	16:+:14132936-14133062	-	-	RF00398	-
ENSRNOG00000051714	0.626944556	0.635590813	0.626072836	0.684268816	0.445658111	0.599954414	0.205224419	0.206300424	0.87050223	0.433262938	0.392182639	0.233139006	0.184930905	0.367550302	0.613234789	0.368470551	0.429447562	0.4174379	ENSRNOG00000051714	4:-:165621992-165622125	-	-	RF00156	predicted gene, 22362 [Source:MGI Symbol;Acc:MGI:5452139]
ENSRNOG00000051712	0.25003146	0.506959339	0	0.545785841	0.266599049	0	0.736609075	0	0.260373435	0	0.234609257	0	0.221256618	0.219873841	0.244563874	0.440848694	0.770704999	0	ENSRNOG00000051712	3:+:153521726-153521837	-	-	AC095852.2	-
MSTRG.35118	0.188364508	0.318270437	0.250803468	0.376910401	0.06694864	0.210297922	0.061659355	0.40288715	0.326926286	0.618322556	0.294576646	0.49032374	0.3055921	0.165644867	0.337783288	0.387472395	0.548364095	0.125418562	-	-	-	-	-	-
MSTRG.35117	0	0	0.37789982	0.275351415	0	0	0	0.747142075	0	0.392278606	0	0	0	0	0.493534305	0.222410152	0	0.251967021	-	-	-	-	-	-
MSTRG.35114	0.523430346	0.265324514	0.261351277	0.428467389	0.558113896	0	0.64252505	1.03343016	0.545080836	0.271295485	0.36835846	0	0.463191425	0.46029664	0.511984185	0.461449101	0.403359626	0	-	-	-	-	-	-
MSTRG.35115	0	0.306363917	0.201184077	0	0.214813622	0	0	0	0	0.20883897	0.283556512	0.224752711	0	0.354329068	0.689705315	0	0	0.301816611	-	-	-	-	-	-
MSTRG.35112	0	0.139165309	0.137081307	0.299647128	0.29273621	0.131362568	0.674021375	0	0.142950121	0	0.257610165	0.306280655	0.121474222	0.362145151	0.939892537	0.363051866	0.141044052	0	-	-	-	-	-	-
MSTRG.35113	0.996172773	0.336637031	0.331595889	0.724838113	0.118020132	0.317762417	0	0.76486086	0.345792388	0.114737616	0.623151861	0	0.293842782	0.486677277	0.324796292	0.487895788	0.682363319	0.663280773	-	-	-	-	-	-
MSTRG.35110	9.767755038	10.54133174	9.242866194	10.96893926	10.4219855	8.750483734	9.791985361	9.111070099	9.932520231	9.587745226	9.288458774	9.38097585	10.49667122	9.547864362	10.15129263	8.935194916	8.349966584	7.362504691	ENSRNOG00000011871	9:-:4440982-4447715	-	-	AABR07066180.1	-
ENSRNOG00000015741	6.259028411	5.541907655	5.584823384	5.917199638	5.54546598	5.07174842	6.367599912	5.863125052	5.08303875	3.65016536	2.678748054	2.813113206	2.924757046	3.365812783	2.911328629	3.620360913	3.345050544	3.193040825	ENSRNOG00000015741	7:-:132430853-132757558	171147	Q921A2	Slc2a13	solute carrier family 2 member 13
ENSRNOG00000015743	0	0	0	0	0	0	0	0.038288444	0	0	0	0	0	0	0	0	0	0	ENSRNOG00000015743	1:+:72280117-72286576	292583	D4ABM4	Rfpl4a	ret finger protein-like 4A
ENSRNOG00000059540	0.128587608	0.05793821	0.071338231	0.031187762	0.213279239	0.164069166	0.084183894	0.098729489	0.133906338	0	0.026812487	0.031878191	0.075859412	0.025128439	0.083850471	0.151148124	0.02936019	0.099886926	ENSRNOG00000059540	8:-:76449081-76452554	286976	Q8CH87	Gcnt3	glucosaminyl (N-acetyl) transferase 3, mucin type
MSTRG.30196	3.936238245	5.273191519	3.818457615	4.817820396	4.976515574	5.677078682	3.644587871	3.080835847	2.547267821	6.033055911	4.880626317	5.363601595	4.577968261	5.414724479	5.995252565	4.783828001	4.448835282	5.700374371	-	-	-	-	-	-
MSTRG.30199	0	0	0	0	0	0	0	0	0	0	0	0	0.205649305	0.204364068	0	0.102437871	0	0.812358402	-	-	-	-	-	-
MSTRG.30198	0.204571195	0.138261638	0.181588225	0.099233789	0.387780434	0.10875797	0.267857845	0.246823721	0.331384372	0.164935323	0.127968686	0.532510685	0.382170522	0.319816497	0.333496192	0.420810117	0.467093939	0.317822037	-	-	-	-	-	-
ENSRNOG00000059549	0	0	0	0.046913288	0.068746953	0	0.105525987	0.084863413	0.089522102	0.178226351	0.040331906	0.071927767	0	0.113396179	0.084086428	0	0.132492648	0.085858294	ENSRNOG00000059549	15:+:98619241-98621413	102549993	-	LOC102549993	uncharacterized LOC102549993
MSTRG.5583	0	0	0	0	0.130389054	0	0	0	0	0	0.688460353	0	0	0.107536551	0	0.107805794	0	0	-	-	-	-	-	-
MSTRG.5582	0	0	0.122116099	0	0.130389054	0	0	0	0	0.507050076	0.114743392	0	0.108212844	0	0.299030065	0.053902897	0.12564623	0	-	-	-	-	-	-
MSTRG.5584	23.2763562	23.46069855	22.51705646	24.08043563	23.47714343	26.04975367	23.97872142	24.93838441	23.6308111	25.27427391	24.04157612	26.32794803	24.70121383	25.69278053	24.31448387	26.4067802	25.22715002	27.77984919	ENSRNOG00000011876	10:+:56237755-56257890	287433	B1H2A6	Fxr2	FMR1 autosomal homolog 2
ENSRNOG00000017428	21.74236466	24.04728666	22.62060959	22.89562694	21.6329239	24.13502419	22.18136241	23.90890335	27.74309114	26.44680579	25.12342159	25.32284268	24.2262872	28.34553548	30.65392694	28.07053778	27.50375862	28.94374597	ENSRNOG00000017428	2:-:29675391-29768750	29456	P15205	Map1b	microtubule-associated protein 1B
ENSRNOG00000017429	0.094287958	0.047794146	0	0.077181836	0.025133917	0.045114417	0.185185671	0.162887035	0	0	0.088472178	0.052593648	0.083436839	0.20728847	0.184452215	0.270149705	0.242196857	0.188338985	ENSRNOG00000017429	1:-:197765644-197770669	81511	O70601	Lat	linker for activation of T cells
ENSRNOG00000017426	39.92416729	38.78691048	40.23442313	37.39638918	39.84762887	38.50282159	44.15489186	40.26660471	46.01396123	40.22356104	41.37752235	40.86169979	40.65298771	39.32526008	40.74474858	46.03837257	43.56433172	46.32567969	ENSRNOG00000017426	5:+:141572536-141590781	298514	Q0D2L6	Rragc	Ras-related GTP binding C
ENSRNOG00000017424	0	0	0	0	0	0	0	0	0	0	0	0.032356941	0	0	0.028369916	0	0	0	ENSRNOG00000017424	15:+:42808897-42825179	170945	P12389	Chrna2	cholinergic receptor nicotinic alpha 2 subunit
ENSRNOG00000017421	0.109817739	0.069582654	0.114234423	0.109870614	0.10733661	0.118226311	0.125817323	0.099374779	0.138185117	0.099607999	0.077283049	0.061256131	0.076933674	0.076452865	0.093989254	0.141186837	0.0893279	0.063979861	ENSRNOG00000017421	18:-:60960662-61057365	498875	F1LTG2	Alpk2	alpha-kinase 2
ENSRNOG00000055379	0	0	0	0	0	0	0	0	0	0	0	0	0	0	0	0	0.261572606	0	ENSRNOG00000055379	4:-:34530270-34530379	-	-	RF00302	-
MSTRG.16670	0	0	0	0	0	0	0.12910832	0	0	0	0	0	0	0.231228828	0	0	0	0.787840543	-	-	-	-	-	-
ENSRNOG00000011111	8.044163177	7.585312339	7.857585814	8.081902529	8.344964902	7.576845267	7.844350727	7.108721326	8.054984698	7.588514489	7.75234684	7.469221619	7.721445213	7.648476506	8.431747582	7.172141529	8.048640264	8.265605538	ENSRNOG00000011111	6:+:110968061-110990912	314330	D4A489	Cipc	CLOCK-interacting pacemaker
ENSRNOG00000050767	0.956515701	2.145734877	0.731631628	1.554855012	1.301995354	1.051664278	1.039246911	1.305869688	1.97096635	1.392360982	1.890514132	1.702795794	1.42273151	1.610703722	2.050355272	2.045332896	1.191904243	2.09356028	ENSRNOG00000050767	17:-:27925057-27969433	83834	O08957	Nrn1	neuritin 1
ENSRNOG00000011114	18.77331185	19.93851255	20.46570308	19.14824068	19.49300753	21.0020754	17.44817026	19.03989913	17.22246631	22.03209467	21.24327845	20.54451438	19.16403692	20.30209414	20.2646446	22.06706314	19.86323498	22.05324757	ENSRNOG00000011114	1:+:23977688-24002506	689030	D4A898	Tbpl1	TATA-box binding protein like 1
ENSRNOG00000011116	6.673736913	6.847413417	7.157004205	7.086191437	7.373543205	6.270839127	5.84203545	5.654055396	5.283091177	6.615436046	5.657608144	5.513712357	5.754262704	6.045819328	6.00596833	4.099797779	5.171277252	4.946233978	ENSRNOG00000011116	16:+:49350884-49432118	306471	F1M998	Snx25	sorting nexin 25
MSTRG.6960	0	0	0	0	0	0	0	0	0.684549876	0	0	0	0	0	0	0	0	0	-	-	-	-	-	-
MSTRG.21254	0.111790513	0	0	0.122012004	0.178796967	0.1069779	0.109780727	0	0.058207235	0	0.209790314	0.124713081	0	0.098306867	0.601402581	0	0	0.055825029	-	-	-	-	-	-
MSTRG.21255	0	0	0	0	0.62993868	0	0	0	0	0	0	0	0	0	0	0	0	0	-	-	-	-	-	-
MSTRG.21256	0.391657672	0	0	0.641202946	0.104402425	0	0.192308197	0	0.203928844	0.304495981	0	0.109232961	0	0.172208883	0	0	0	0	-	-	-	-	-	-
MSTRG.21257	0	0	0.117006639	0.5115315	0	0	0	0	0	0	0	0	0	0	0	0	0	0	-	-	-	-	-	-
MSTRG.21251	0.036717907	0.670037168	0.3911131	0.080150368	0.039150909	0.046849587	0.432693442	0.350386122	0.025491106	0.634366627	0.390468554	0.068270601	0.054153718	0	0.035914975	0.043160012	0.050302424	0.061119623	-	-	-	-	-	-
MSTRG.21253	1.528728331	1.408919255	1.387820678	1.554744778	1.852301082	1.62915661	0.852979904	1.200432987	1.049246795	1.224532224	0.912822123	1.938004146	0.891614759	1.374893499	0.679681239	1.43959524	1.142351827	1.041005184	-	-	-	-	-	-
MSTRG.8582	3.751415414	3.920995703	1.614559154	3.644613677	3.79717528	3.397779564	3.559443297	4.975966221	6.613681755	3.538204997	2.072352263	3.548463652	1.440088359	4.116702081	4.537628895	1.5371479	2.01953793	4.189973847	-	-	-	-	-	-
MSTRG.21258	0	0	0	0	0	0	0	0	0	0	0	0	0.077682574	0	0.601059804	0	0	0	-	-	-	-	-	-
MSTRG.21259	2.020447742	2.645487439	2.870575996	2.751660715	2.901746145	2.762095556	3.100555039	2.767914647	3.606889552	2.857676206	3.603724528	2.753433455	3.289156021	3.796963164	3.975577662	3.931101778	3.740367215	4.247610635	-	-	-	-	-	-
ENSRNOG00000061023	0	0	0	0	0	0	0.2956997	0	0	0	0	0	0	0	0	0	0	0	ENSRNOG00000061023	18:+:40124144-40124422	-	-	AABR07031949.1	-
MSTRG.28762	5.081284509	0.915797516	0.67656258	0.985935713	1.083596133	1.890985351	2.550409914	0.557343887	0.235176006	0.994932432	0.635715407	1.19671756	0.099922344	0.446840387	0.055224101	0.149319719	0.290050268	0.451102246	-	-	-	-	-	-
MSTRG.28761	10.66814563	7.876496887	10.08009135	8.699010732	10.10196448	4.559251814	6.863039419	5.533384596	2.253563168	2.835325597	1.642769751	2.875277534	1.719438538	1.012091213	0.656916062	0.921006435	0.996747923	0.811216564	-	-	-	-	-	-
MSTRG.28760	0.258693058	0.590086621	0	0.211759864	0.275834581	0.123778124	0.635105592	0	0	0.201122057	0.121368299	0	0.343382096	0	0	0.171045221	0	0	-	-	-	-	-	-
MSTRG.6588	0.114768539	0.698107942	0.114608962	0.375786973	0	0.329483162	0.112705214	0	0.119515675	0	0	0.256070712	0	0	0.336776483	0.202356778	0.235844153	0.343873024	-	-	-	-	-	-
MSTRG.34248	27.80414568	24.04398222	27.87408637	25.04468154	24.46706298	22.26225668	23.36171175	19.95038596	20.53596459	27.31884071	24.49897679	24.53754088	25.90349327	24.50632718	24.58998737	19.72605304	20.54149143	19.5144788	ENSRNOG00000006331	8:+:85259982-85285983	171400	Q920L7	Elovl5	ELOVL fatty acid elongase 5
MSTRG.28765	0.916694012	0.982631501	0.958073367	0.892929458	0.812778327	0.955834918	0.696939526	0.687619669	0.834856885	1.049021939	1.399672829	1.24625286	1.128115406	1.308872371	1.468703196	1.242631589	1.070167401	1.023832202	ENSRNOG00000045913	5:-:171662277-171710316	100366024	A0A096MJ70,M0RDL0,A0A096MKA6,M0R6B0	Prdm16	PR/SET domain 16 [Source:RGD Symbol;Acc:2324431]
MSTRG.6584	0	0.706212015	0	0	0	0	0	0.137533616	0	0	0	0	0	0.245033535	0.272548795	0	0	0	-	-	-	-	-	-
MSTRG.34247	0	0	0	0.587769367	0	0	0	0	0.14020108	0	0	0.150195321	0	0	0	0	0	0.268926339	-	-	-	-	-	-
MSTRG.28768	0.225834867	0	0.60138896	0	0	0	0	0	0	0.312135665	0	0.08398018	0.133229792	0.132397152	0.147264268	0.06636432	0	0.075183708	-	-	-	-	-	-
MSTRG.34241	0	0	0	0	0	0	0	0	0	0	0	0	0	0	0	0	0.610027985	0	-	-	-	-	-	-
MSTRG.6581	0.049519935	0.075304305	0	0	0.132003066	0	0.072944488	0	0	0	0.069698241	0.082866384	0.153373288	0.087094148	0.242185269	0.196452469	0.661447969	0.445119458	-	-	-	-	-	-
MSTRG.34243	0	0	0.530134344	0	0	0	0	0	0.5528308	0	0	0.148059843	0	0.233420571	0	0	0	0	-	-	-	-	-	-
MSTRG.34242	0	0	0	0	0	0	0	0	0	0	0	0	0	0	0.906324946	0.090762966	0	0	-	-	-	-	-	-
MSTRG.23242	0	0	0	0	0	0.087575045	0	0	0	0	0.085870055	0	0.161965629	0	0.805622174	0.161356385	0	0	-	-	-	-	-	-
MSTRG.22503	0.588368178	0.544408562	0.494288175	0.621779034	0.537732548	0.580913006	0.646574982	0.442529373	0.457097136	0.275909815	0.376814468	0.322981301	0.272724516	0.36136011	0.360830609	0.321098399	0.220703249	0.377761461	-	-	-	-	-	-
MSTRG.22502	3.985288588	3.671054844	3.914561817	3.99720667	3.7255181	3.386321033	3.903519009	3.333861418	2.987378682	2.649649237	2.23723572	2.997199139	2.155507979	2.187354932	2.056604858	1.802119801	2.121526802	2.154841991	-	-	-	-	-	-
MSTRG.22505	12.83480916	13.45863105	14.58079617	13.4325659	13.7137508	14.18659346	10.88264449	10.58042975	11.28295233	14.55065044	15.09465947	14.52333421	14.85898983	15.92005108	16.90759555	12.98104132	11.71229002	12.92539443	ENSRNOG00000016067	3:+:80468154-80526593	311191	Q32Q01,F1M949	Ckap5	cytoskeleton associated protein 5
MSTRG.22504	0.09895238	0.200634085	0.197629588	0.64800015	0.527545821	0.284077355	0.194346799	0.293048659	0.103045317	0.205149236	0.55709336	0.220781815	0.350257827	0.522103256	0.09678853	0.436175387	0.203342662	0.197656108	-	-	-	-	-	-
MSTRG.22506	0.747868581	1.010910017	0.414904847	0.362777532	0.354410605	0.954230166	0.326410352	0.328121742	0.173067209	0.344553316	0.233913087	0.463510784	0.588266854	1.096106984	0.650235108	0.146513513	0.341519129	0.746928942	-	-	-	-	-	-
MSTRG.22509	21.89396165	23.09813103	20.59859785	21.9352915	22.6228187	22.82712107	21.98826199	22.67486611	23.48752152	25.19699789	23.91962365	22.21988822	24.72759479	24.95235867	24.4378866	23.32535685	24.67778674	20.91763492	-	-	-	-	-	-
MSTRG.22508	3.132325288	3.107670442	2.800468883	3.878940671	3.025873714	3.631559629	2.990567116	3.310175107	3.903112294	3.018032583	2.983081379	3.083742563	2.919910476	2.678004531	2.998362451	3.858901191	3.775422959	3.49604241	-	-	-	-	-	-
MSTRG.26611	1.775973902	1.495515131	1.946328647	2.055290059	1.687153014	1.798097632	2.055626344	2.131487722	2.089730523	1.230170932	1.291386565	1.356089599	1.134021561	1.402326631	1.729076668	1.65285826	1.45219753	1.374547575	-	-	-	-	-	-
MSTRG.26610	0.550201772	0.637473898	0.706418687	0.743487464	0.684435792	0.940206122	0.158662509	0.288814159	0.368331171	0.774036096	0.483486035	0.881732958	0.788284923	1.017597944	1.131865865	0.465802394	0.484559887	0.305283604	ENSRNOG00000039949|ENSRNOG00000015004	5:+:25146949-25214376|5:+:25168295-25172939	313063|102550523	F1LYB7|D3ZXW3	Rad54b|Fsbp	RAD54 homolog B|fibrinogen silencer binding protein
MSTRG.26612	0.174658151	0.059022293	0.116276868	0.190627903	0.124154235	0	0.171518121	0	0.242509977	0.12070111	0.163885053	0.129898656	0	0.102394471	0	0.205301679	0.179457297	0.581462355	-	-	-	-	-	-
MSTRG.26614	0.093345078	0.09463241	0.046607644	0	0.298590934	0.089326546	0.137500361	0.276442568	0	0	0.087587456	0	0.041301235	0	0	0.164583513	0.095909955	0	-	-	-	-	-	-
MSTRG.26617	0.015407716	0.062480821	0.084624609	0.03363302	0.115000635	0.132699683	0.121045709	0.250965742	0.080225102	0.527067046	0.549379367	0.421125369	0.463573701	0.474225837	0.489800552	0.325997604	0.530341157	0.577063396	ENSRNOG00000015562	5:+:25391115-25443718	117048	P55281	Cdh17	cadherin 17
MSTRG.26616	0.219807877	0.311974978	0.1756018	0.143943519	0.281247348	0.462759187	0.302198595	0	0.091559889	0.31899579	0.164999917	0.245216851	0.389022625	0	0.215001208	0.271291504	0.271017143	0.570782434	-	-	-	-	-	-
ENSRNOG00000023557	0	0	0	0	0	0	0	0	0	0	0	0	0	0.017348271	0	0	0	0	ENSRNOG00000023557	9:-:100296781-100306829	501185	B1WC80	RGD1563692	similar to hypothetical protein FLJ22671
ENSRNOG00000023551	0.056147416	0	0.182225377	0	0.044900892	0.026865127	0.082706984	0.096997392	0.131557104	0.043652055	0.039513138	0.062637848	0.049685697	0.086406562	0.08237941	0.160871103	0	0.140192177	ENSRNOG00000023551	10:+:84955864-84960045	363672	D3ZT88	Sp6	Sp6 transcription factor
MSTRG.9858	0	0	0.082248784	0	0.175641726	0	0.242647695	0	0.514620436	0	0	0	0	0	0	0	0	0.164519643	-	-	-	-	-	-
MSTRG.6054	0.129645942	0.131433903	0.258931358	0.283000066	0	0	0.509260595	0.511930681	0.540033791	0.403175234	0.729895467	0.433897595	0.573628269	0.456034634	0.253621796	0.228588212	0.133208271	0.129483052	-	-	-	-	-	-
MSTRG.6055	0.115240838	0	0	1.132000263	0.245753856	0	0.452676084	0	0.120007509	0.119459329	0.216265324	0.385686751	0	0.20268206	0	0	0.47362941	0.345288139	-	-	-	-	-	-
MSTRG.6053	0.149751463	0.07590835	0.149543244	0.245165832	0.079837148	0	0.257353616	0.110872688	0.11695919	0.388083113	0.175643294	0.459420983	0	0.131689146	0.146476759	0.099014145	0.269265918	0.261735795	-	-	-	-	-	-
MSTRG.6051	11.61760351	10.9507209	11.32070324	10.82976629	10.32137167	9.017936843	8.312275736	7.683797358	7.126851452	10.38001624	9.778587739	10.90039588	9.692782056	9.140172899	8.403368777	6.774490646	7.130942947	7.380228111	ENSRNOG00000034013	10:+:71536533-71719910	60581	P11497	Acaca	acetyl-CoA carboxylase alpha
MSTRG.6058	0	0	0	0	0	0	0	0.65819659	0	0	0	0	0	0	0	0	0	0	-	-	-	-	-	-
MSTRG.6059	0.218351061	0.461171589	0.090853108	0.337614113	0.194016202	0.191538403	0.12508155	0.287399681	0.170536987	0.377239985	0.358545142	0.405986054	0.128814769	0.176013368	0.266970311	0.352908117	0.448701546	0.19990366	-	-	-	-	-	-
ENSRNOG00000016460	15.72494075	14.62592548	13.05113368	17.45584209	14.95340854	16.56134152	34.25421876	37.88014302	45.22646336	13.00642875	16.84086995	15.21253752	15.32788523	19.60098569	20.05085002	42.06217953	39.44213884	41.94505864	ENSRNOG00000016460	15:+:42640146-42665857	24854	P05371	Clu	clusterin
ENSRNOG00000016465	2.66700224	2.929098404	2.629149173	2.481692884	2.606746253	2.519466685	2.686209731	2.666540032	2.68830008	2.339302456	3.015831821	2.49848725	3.071117504	3.232333395	3.143795444	3.19521105	2.951075552	2.868547619	ENSRNOG00000016465	7:+:126756151-126772749	362976	D3ZLU4	Trmu	tRNA 5-methylaminomethyl-2-thiouridylate methyltransferase
ENSRNOG00000016468	7.165808211	8.325499593	6.974108938	7.696866125	8.004468592	7.205626342	6.277433197	7.096332367	6.727829584	7.074398906	7.641667573	6.750614735	8.797062488	9.702312806	8.210670835	7.44035132	7.666563457	8.474565842	ENSRNOG00000016468	17:+:18029124-18047714	690050	Q7TP19	Tpmt	thiopurine S-methyltransferase
ENSRNOG00000023828	0	0	0	0	0	0	0.023809586	0	0	0	0	0	0	0	0	0	0	0	ENSRNOG00000023828	7:-:117180812-117187367	680875	D4ABX7	LOC680875	similar to dystonin isoform 1
ENSRNOG00000025251	0	0	0	0	0	0	0	0	0	0	0	0	0	0	0	0	0.050083528	0	ENSRNOG00000025251	4:+:147844658-147849779	502875	D3ZEG0	H1foo	H1 histone family, member O, oocyte-specific
ENSRNOG00000025254	0	0.145588323	0.095605424	0.069661555	0.034027457	0.09161697	0	0.157517133	0.182780668	0.115783657	0.194638791	0.17800927	0.084720483	0.168382019	0.249719922	0.295406305	0.180343506	0.302791138	ENSRNOG00000025254	10:-:105399814-105412627	501747	D3ZG97	Qrich2	glutamine rich 2 [Source:MGI Symbol;Acc:MGI:2684912]
ENSRNOG00000008979	0	0	0	0	0	0	0	0.157666864	0	0	0	0.118785653	0	0.093634488	0	0	0	0.319030486	ENSRNOG00000008979	5:-:138695591-138697641	64055	P70668	Guca2b	guanylate cyclase activator 2B
MSTRG.11507	0	0	0	0	0	0	0.050121638	0.352691004	0	0.123450983	0	0	0.150551283	0	0	0	0	0.25487551	-	-	-	-	-	-
MSTRG.11506	6.46153609	5.556496985	6.547831477	10.63925971	10.71038843	9.394251184	13.14881359	13.62590283	8.677340232	6.148594028	6.077902971	6.108568526	8.757456728	9.336668196	8.974841461	9.687155638	9.095379079	11.47215431	-	-	-	-	-	-
MSTRG.11505	0	0.070098081	0.621435259	0.301866737	0	0	0	0.136514848	0	0	0	0	0	0.121609236	0	0	0.213133234	0	-	-	-	-	-	-
MSTRG.11504	0	0.130828217	0	0.281695918	0	0	0	0.509571554	0.268772578	0	0.242177298	0	0	0	0.126226516	0.22753481	0	0	-	-	-	-	-	-
MSTRG.11503	0	0.108772885	0	0	0	0.205348382	0	0	0	0	0	0.837871218	0	0	0	0.094588226	0	0	-	-	-	-	-	-
MSTRG.11502	0	0	0	0	0	0	0	0	0	0	0	0	0	0	0	0	0	0.545723693	-	-	-	-	-	-
MSTRG.11501	0	0.082528265	0	0.177697716	0	0.155802115	0.639536561	0	0	0	0	0.181631551	0	0	0	0	0	0.325213247	-	-	-	-	-	-
MSTRG.11500	0	0.585355113	0	0	0	0.092089223	0	0	0	0.299264091	0	0.429424424	0	0.169249967	0.188255353	0.254510586	0.197752485	0	-	-	-	-	-	-
MSTRG.16677	0	0	0	0	0	0	0	0	0.52074687	0	0	0	0	0	0	0	0	0	-	-	-	-	-	-
ENSRNOG00000021130	0	0	0	0	0	0	0	0	0.012281249	0.012225149	0	0.013156718	0.03130858	0.036298398	0.040374411	0.020793874	0	0.041225179	ENSRNOG00000021130	1:-:102110708-102191287	25559	Q09429	Abcc8	ATP binding cassette subfamily C member 8
MSTRG.23670	0	0	0.208173102	0	0.22227613	0	0	0.411577024	0.253266468	1.188516571	0	0	0.122981346	0	0.135936248	0	0.214190967	0.62460311	-	-	-	-	-	-
MSTRG.23671	3.478517013	3.803077018	3.911539261	3.615783721	4.134975362	3.925519405	3.903976835	3.289608845	3.855773622	4.676496033	4.891366284	4.608916416	4.155990702	4.39564072	4.774867124	4.887683646	4.615291175	5.070113001	ENSRNOG00000058515	3:-:154850173-154851168	-	-	AABR07054460.4	-
MSTRG.23675	0	0	0	0	0.519288582	0	0	0	0	0.252422755	0	0.135828812	0	0	0	0	0	0	-	-	-	-	-	-
MSTRG.23676	0	0	0	0	0	0	0.64252505	0	0	0	0	0.291968475	0	0	0	0	0	0	-	-	-	-	-	-
MSTRG.23677	2.005090218	2.128885855	2.124063911	2.070131105	1.560126798	1.957664508	1.689651262	1.176920463	1.537803045	1.713348454	2.377192204	2.327555168	2.038087088	2.597213213	2.186521721	1.910984181	1.990583981	2.381435759	-	-	-	-	-	-
MSTRG.23678	0	0.116590238	0.229688597	0	0	0.11005324	0.056468321	0.227057551	0	0.178821048	0.053955312	0	0	0.202265875	0	0.152079221	0.059082108	0.574298548	-	-	-	-	-	-
MSTRG.27561	0.33739185	0.342044855	0.168461365	0.184120525	0.089937028	0.161433517	0.082831543	0.083265834	0.439184107	0	0.47487175	0.752786189	0.447844721	0.148348616	0.165006951	0.074360021	0.173331245	0.673935886	-	-	-	-	-	-
MSTRG.27563	1.7550191	1.556819905	1.66494993	2.065135615	1.707570561	1.789679919	1.987373014	1.710847071	1.901858133	1.512262452	1.425483275	1.339932878	1.422004932	1.152679786	1.308938809	1.368305936	1.296080479	1.002390538	-	-	-	-	-	-
MSTRG.27565	0	0	0	0	0	0	0	0	0	0	0	0	0	0	0.489127749	0	0	0.749151945	-	-	-	-	-	-
MSTRG.20840	0	0	0.268890256	0	0.287106668	0	0	0	0	0.279121316	1.136952555	0	0	0	0	0.237380066	0	0	-	-	-	-	-	-
MSTRG.27567	0.122822472	0	0.245303392	0	0	0	0	0	0	0	0.115246653	0	0.217374923	0	0	0	0	0.736008928	-	-	-	-	-	-
MSTRG.27568	0.133988151	0.543343981	0	0	0	0	0	0	0	0.138892904	0	0	0	0	0	0.118122138	0	0	-	-	-	-	-	-
MSTRG.27569	0.259291884	0	0	0	0	0	0	0	0	0	0	0	0	0	0	0	0.9324579	0	-	-	-	-	-	-
ENSRNOG00000060087	0.233548052	0.18039538	0.288752682	0.157796701	0.130440837	0.2341363	0.305799055	0.307402379	0.35902167	0.242097281	0.354802245	0.397021469	0.452706155	0.30317791	0.348100447	0.382372339	0.331380704	0.477616596	ENSRNOG00000060087	10:-:29392762-29450644	24173	Q6IRH4	Adra1b	adrenoceptor alpha 1B [Source:RGD Symbol;Acc:2054]
MSTRG.19442	8.725780753	8.113154756	8.757216431	8.734517052	8.891935684	8.636423686	9.14424833	8.76765322	8.366256855	9.91741083	10.18182246	10.09601384	9.436868075	10.34801758	10.31511962	12.61025466	8.702979931	12.5057631	ENSRNOG00000021131	2:+:196462554-196470130	310665	Q5BJQ2	Mindy1	MINDY lysine 48 deubiquitinase 1
ENSRNOG00000024128	35.74081625	37.84997921	34.91052956	35.28766692	34.58211359	37.7183137	35.33679035	37.10460014	35.36578332	39.42966045	40.11674005	39.35993815	38.87305364	40.83987563	39.02839863	39.98826504	39.62695036	40.35803571	ENSRNOG00000024128	7:+:123102468-123145635	79250	Q9ER34	Aco2	aconitase 2 [Source:RGD Symbol;Acc:621360]
ENSRNOG00000024120	0.080342916	0.134394041	0.108312127	0.052613411	0.14991655	0.073039924	0.106512975	0.099140212	0.075299504	0.137418499	0.064079189	0.080667233	0.060432162	0.081250182	0.094303212	0.131034069	0.053657843	0.080241972	ENSRNOG00000024120	2:-:178399274-178521038	295144	Q6R6I6	Rxfp1	relaxin family peptide receptor 1
ENSRNOG00000024125	0.046750457	0	0.077809089	0	0	0.044737836	0	0	0.081140302	0.129231461	0.058489119	0.086924393	0.055160248	0.041111636	0.045728137	0	0.080058394	0.093383437	ENSRNOG00000024125	15:+:87886783-87906474	361087	Q5HZW0	Slain1	SLAIN motif family, member 1 [Source:RGD Symbol;Acc:1308626]
ENSRNOG00000024127	0	0	0	0	0	0	0.018481231	0	0	0.013005653	0	0	0	0.022066192	0	0.02212144	0	0	ENSRNOG00000024127	11:+:74984613-75124249	303856	F1MA70	Atp13a5	ATPase 13A5
MSTRG.28573	0	0	0	0	0.072649862	0.521614868	0	0	0.14190669	0	0	0.152022515	0	0.059916959	0.266580573	0	0	0	-	-	-	-	-	-
ENSRNOG00000057073	0	0	0	0	0	0	0	0	0	0.107116667	0	0	0	0	0	0	0	0	ENSRNOG00000057073	13:-:83715584-83715854	-	-	RF00100	-
MSTRG.11587	1.026307145	0	0.073205724	0	0.052110111	0.070151738	0.599914313	0	0	0.126651906	0	0.081781746	0.06487105	0	0.071704591	0	0	0	-	-	-	-	-	-
ENSRNOG00000030871	72.34882925	80.91719219	71.76300319	79.63389247	78.75165468	86.02268753	71.22393108	80.45867249	66.47298126	87.74860435	95.77028416	88.90026778	90.47799405	93.96062634	95.13110353	86.3274342	84.92629479	98.43833752	ENSRNOG00000030871	15:-:65506874-65507968	50663	P62161	Calm2	calmodulin 2 [Source:NCBI gene;Acc:50663]
ENSRNOG00000030876	0	0	0	0	0	0	0	0.033206314	0	0	0	0.037526278	0	0	0	0.029654687	0	0.067191205	ENSRNOG00000030876	7:-:143382606-143392777	406227	Q6IG04	Krt72	keratin 72 [Source:RGD Symbol;Acc:1303216]
MSTRG.15994	0.523430346	0.132662257	0.261351277	0	0	0	0	0	0.136270209	0	0	0	0	0	0	0	0	0	-	-	-	-	-	-
MSTRG.15995	0.130857587	0	0.065337819	0.856934778	0.139528474	0.12522413	0.192757515	0	0	0	0	0	0	0	0.063998023	0	0	0.065346587	-	-	-	-	-	-
MSTRG.15996	0	0.249032658	0	0.067026331	0.065480468	0.176302394	0.180921527	0.18187011	0	0.50927398	0	0	0	0.054004101	0	0	0.189295965	0	-	-	-	-	-	-
MSTRG.15997	0	0	0	0	0.208077306	0.186745393	0	0.192642904	0.508045727	0	0	0	0	0	0	0	0	0	-	-	-	-	-	-
MSTRG.15990	1.604368535	1.971508541	1.602137777	1.830656675	1.425564357	2.442522745	2.339415857	2.687636076	1.670729541	2.091471526	2.007212535	2.061013576	2.00052859	1.752883124	1.878386424	1.800132169	2.098030275	1.990801928	-	-	-	-	-	-
MSTRG.15991	0.39074684	0	0	0	0.694397522	0	0	0	0	0	0	0	0	0	0	0	0	0	-	-	-	-	-	-
MSTRG.15992	0	0	0	0	0	0	0	0	0	0	0	0	0	0.608046179	0	0	0	0.575480232	-	-	-	-	-	-
MSTRG.15993	0	0	0	0	0	0	0	0.529076685	0	0	0	0	0	0	0	0	0	0	-	-	-	-	-	-
ENSRNOG00000004870	0.067397169	0.125265525	0.056086215	0.049039723	0.047908694	0.096743552	0.132370985	0.08871001	0.046789931	0.116440501	0.126480081	0.187970077	0.039760515	0.177804117	0.186782839	0.168346553	0.26545475	0.302906202	ENSRNOG00000004870	13:-:47906231-47916877	304775	Q4V8A3	Dyrk3	dual specificity tyrosine phosphorylation regulated kinase 3
ENSRNOG00000004873	0.259291884	0.47039502	0.245303392	0.059578961	0.291024303	0.561555772	0.227827108	0.242493481	0.682147946	0.580006477	0.473791795	0.395836402	0.434749846	0.516039191	0.48054656	0.445145465	0.308482313	0.599710979	ENSRNOG00000004873	6:+:96479430-96676225	81749	Q64617	Prkch	protein kinase C, eta
MSTRG.15998	0.626944556	0.423727209	0.41738189	0.380149342	0.371381759	0.733277617	0.820897675	0.550134463	0.725418525	0.361052448	0.392182639	0.543991015	0.24657454	0.796358988	0.613234789	0.675529343	0.644171342	0.347864916	-	-	-	-	-	-
ENSRNOG00000004874	0.536892431	0.577485597	0.621144665	0.514521513	0.593411958	0.676684614	0.732992336	0.50415058	0.90683252	0.773734468	0.823244268	0.67199852	0.735832157	0.736991206	0.7364935	1.223697849	0.988924254	1.007043313	ENSRNOG00000004874	3:-:134683065-134696654	366205	B1H234	Flrt3	fibronectin leucine rich transmembrane protein 3 [Source:RGD Symbol;Acc:1566005]
ENSRNOG00000047933	6.543144623	5.971482534	5.952927722	7.203377243	6.09894306	6.601018966	5.951612162	6.655358324	7.183297927	6.591393992	6.272735704	6.507804171	6.568843218	6.477864497	7.580116595	6.393981875	7.058350496	8.250163944	ENSRNOG00000047933	10:+:37032043-37051519	103690164	A0A0G2KB65	LOC103690164	5-phosphohydroxy-L-lysine phospho-lyase
MSTRG.14029	0.063213371	0.224298037	0.220939172	0.379462842	0.168505042	0.544428159	0.310384561	0.686426241	0.329140234	0.065527352	0.177942913	0	0.083907702	0.250149923	0.370986283	0.306504284	0.162375771	0.568205538	-	-	-	-	-	-
MSTRG.14028	0	0.417495926	0	0	0	0	0	0	0.285900242	0.142297141	0.257610165	0	0.242948444	0	0.268540725	0.242034577	0.564176208	0	-	-	-	-	-	-
MSTRG.14027	0.70842247	0.760439009	0.457753651	0.909643068	0.622064447	0.398779224	1.309527244	2.756198221	1.562240609	0.73435489	0.782030858	0.092978056	0.921902576	0.439747683	1.059776789	1.579707822	0.599437221	0.707532393	-	-	-	-	-	-
MSTRG.14025	0.087408579	0.143997815	0.120019685	0.083475634	0.163100784	0.146379826	0.182403912	0.194146165	0.250316092	0.339780923	0.205042816	0.219403544	0.290059398	0.096082209	0.299240074	0.481613868	0.404146515	0.360107373	-	-	-	-	-	-
MSTRG.14024	0.607162593	1.23107207	1.020389465	1.034424354	1.357949252	1.445474516	1.003439966	2.426730104	1.680930139	0.752195783	1.042156405	1.024282847	1.611862069	0.950654959	1.144315791	1.253306494	1.658516945	0.872624018	-	-	-	-	-	-
MSTRG.14022	1.699723937	2.109524871	1.788698384	1.855137067	0.55264517	1.750547446	1.773956748	2.031559426	2.000212256	1.603921943	1.437540447	1.632607608	1.470386933	1.809740055	1.35688351	1.908344484	1.832574543	1.629075832	-	-	-	-	-	-
ENSRNOG00000009932	0.10942648	0.218608371	0.138199888	0.115919117	0.123540669	0.190952047	0.158028227	0.149325373	0.258069245	0.15680324	0.160055229	0.143618558	0.139553651	0.181135007	0.151106239	0.292244026	0.214945883	0.279651249	ENSRNOG00000009932	1:-:133324301-133559975	308742	D4A733	Mctp2	multiple C2 and transmembrane domain containing 2 [Source:RGD Symbol;Acc:1562967]
MSTRG.12542	0	0	0	0	0	0.425364505	0	0.65819659	0	0	0.208541562	0	0.131115033	0	0	0.914352848	0	0	-	-	-	-	-	-
ENSRNOG00000007907	0.234900736	0.799470929	0.268084713	0.329629795	0.304136961	0.62619568	0.494309265	0.778478172	1.485173817	1.09574767	1.432676783	1.272835605	1.336289222	1.947642224	2.396110529	3.32815671	2.48251053	3.150418086	ENSRNOG00000007907	6:+:3657325-3716078	362691	Q68FV0	Tmem178a	transmembrane protein 178A
ENSRNOG00000009934	53.99353514	51.64005196	50.11094212	51.32446475	51.6633881	51.83308353	54.15873459	55.90878246	55.55766299	51.66235227	53.93261255	52.68370879	49.51093533	53.45860764	51.16460827	56.09771535	54.5821062	54.78143354	ENSRNOG00000009934	4:-:145471454-145487426	312640	Q5U2V8	Emc3	ER membrane protein complex subunit 3
MSTRG.20936	6.148435005	7.550108008	5.556164492	6.167147934	26.2810807	36.3797638	27.00045736	6.539731408	5.703859027	8.258624661	32.71579389	42.03657596	36.65863809	10.54714504	43.62255669	50.59654718	7.863355836	54.45555661	ENSRNOG00000047276	20:-:18058245-18060661	-	-	AABR07044711.1	-
MSTRG.20937	0.244572258	0.371917768	0.610580495	0.26693456	0	0.234043352	0	0.603586393	0.127344213	0.507050076	0.114743392	0.136421951	0.324638532	0.215073102	0.119612026	0.215611589	0.25129246	0.122132486	-	-	-	-	-	-
MSTRG.20935	19.43317564	22.03719471	18.16171938	17.87391347	17.11068957	10.04642389	8.866521993	18.67321963	19.47794421	23.73960773	29.49733722	13.22021488	14.84555741	29.50555569	31.82985477	27.07129313	14.01203379	28.4614838	ENSRNOG00000026519	20:+:18045427-18047019	100364062	-	LOC100364062	M2 pyruvate kinase-like [Source:RGD Symbol;Acc:2321795]
ENSRNOG00000061841	1.085407888	1.10037686	0.433559483	0.473860575	0.694397522	2.077361537	0.852715415	0.642889693	1.35636394	1.575196263	1.629534067	2.179578616	0.960493847	0.763592876	2.335679792	1.148257064	1.561324856	1.734470653	ENSRNOG00000061841	2:+:71271541-71271669	-	-	RF00405	-
MSTRG.20930	0	0	0	0	0	0	0	0	0	0	0	0	0	0	0.26464883	0.119263415	0.694999677	0	-	-	-	-	-	-
MSTRG.20931	3.242211227	3.160877628	3.266355408	3.549099185	3.140915567	3.020262316	2.780061936	3.361118653	2.310636384	2.032399745	1.355092814	1.440397754	1.582649799	1.783020659	1.758721632	1.458655106	1.532986993	1.576084693	-	-	-	-	-	-
MSTRG.34956	0	0	0.256555841	0	0	0	0	0.169078023	0	0	0.160710929	0	0	0	0.586354977	0.075497024	0	0	-	-	-	-	-	-
MSTRG.17395	0.101462042	0	0	0.332217468	0.108185121	0.097094072	0	0.200320701	0.633952711	0	0.380815026	0.226381354	0.089785294	0.178448335	0.694703179	0.089447561	0.104249952	0	-	-	-	-	-	-
MSTRG.14558	0	0	0	0	0	0	0	0	0	0	0.262762368	0.208270846	0	0.246258702	0.182607693	0.740625807	0	0	-	-	-	-	-	-
ENSRNOG00000011567	4.200528527	3.911472945	4.753979731	3.888420903	4.180273082	4.123908878	4.32362245	3.731974666	4.277067624	4.064006358	4.977887087	5.033212101	5.052517797	4.432656642	5.523882708	4.718060694	4.315947995	5.003225138	ENSRNOG00000011567	8:+:36467706-36477189	315550	Q4QQT0	Rpusd4	RNA pseudouridylate synthase domain containing 4
ENSRNOG00000043006	10.69613424	9.781300668	12.09299992	10.60528209	10.78730346	9.247467174	12.28129496	11.36389982	12.97976985	12.18577806	10.87304887	9.7645557	10.93535771	11.67793683	11.96429502	12.87285386	12.41909288	12.34960688	ENSRNOG00000043006	8:+:119524039-119531387	316021	F1M471	Epm2aip1	EPM2A interacting protein 1
MSTRG.34958	0	0	0	0	0	0	0	0	0	0	0	0	0	0	0.602003383	0.090430501	0	0.307344388	-	-	-	-	-	-
ENSRNOG00000043002	4.337645592	3.608863092	3.449492327	3.870865306	4.442313337	3.772406396	3.871243674	3.943601604	3.871767688	3.676411456	4.144321721	4.236017198	3.67510993	3.675329974	3.920391145	4.265688497	4.104620974	4.621886576	ENSRNOG00000043002	3:-:113089647-113091770	296098	Q5XIA3	Lcmt2	leucine carboxyl methyltransferase 2
ENSRNOG00000001806	0	0	0	0	0	0	0	0	0	0	0	0	0.04868515	0.145142654	0.071751549	0.097004035	0.056528461	0.128211117	ENSRNOG00000001806	11:-:81648885-81660395	83928	Q9QX79	Fetub	fetuin B
MSTRG.21423	0	0	0	0.738261041	0	0	0	0	0	0	0	0	0	0	0	0	0	0	-	-	-	-	-	-
MSTRG.25148	6.512838702	6.574222711	6.985544783	7.524672421	6.86663447	5.937209133	6.908071001	6.501273531	6.764702126	7.309489458	6.74802396	6.63988483	7.06886529	7.296006025	7.319671341	7.764306332	7.354633602	7.389871697	ENSRNOG00000007814	4:-:99503176-99546905	312440	Q63679	Kdm3a	lysine demethylase 3A
MSTRG.415	0	0	0	0	0	0	0	0.341287121	0	0	0.567696475	0	0	0	0	0	0	0	-	-	-	-	-	-
MSTRG.25140	0.200742104	0	0.501157467	0.602516269	0.214043681	1.00852552	0.098566567	0.049541679	0	0.052022611	0.659260422	0.559867864	0.044409931	0.22066192	0.245440447	0.619400316	0.46408043	0.050122472	-	-	-	-	-	-
ENSRNOG00000049446	0.600075504	0.557655273	0.649177904	0.272892921	0.479878288	0.765656109	0.933038161	1.086024374	0.624896244	0.362857711	0.422296663	0.334721002	0.354010589	0.527697219	0.440214974	0.484933564	0.411042666	0.649265019	ENSRNOG00000049446	14:-:6101457-6148925	100366030	F1LX67	LOC100366030	rCG37858-like [Source:RGD Symbol;Acc:2324613]
MSTRG.25142	0	0.087893879	0.043288834	0.189250818	0.138664521	0	0.085139542	0.085585934	0	0	0.040675289	0.193440414	0.268521964	0.114361626	0	0.191079929	0.356321816	0	-	-	-	-	-	-
MSTRG.25143	0	0	0	0.574871607	0.187204348	0	0	0	0	0	0.164741297	0	0	0.077197085	0	0	0.180394901	0	-	-	-	-	-	-
MSTRG.25146	0	0	0	0	0	0	0	0	0	0	0	0	0	0	0.258407112	0.116450599	0.81432981	0	-	-	-	-	-	-
MSTRG.26434	0.044414787	0.202622924	0.310471224	0.145427472	0.165752303	0.212513591	0.392546628	0.548062188	0.555022834	0.322284406	0.187538566	0.148646916	0.451988143	0.117173054	0.390991888	0.371977011	0.228175945	0.532307805	ENSRNOG00000006804	5:+:8916633-8956119	683514	B1WBU1	Ppp1r42	protein phosphatase 1, regulatory subunit 42
ENSRNOG00000001506	0.288102094	0.116830136	0.071925377	0.094333355	0.122876928	0.137849608	0.282922553	0.270185637	0.210013141	0.209053825	0.067582914	0.12856225	0.089231064	0.10134103	0.126810898	0.126993451	0.133208271	0.374062151	ENSRNOG00000001506	X:+:105134498-105145345	308134	Q6JAM9	Tmem35a	transmembrane protein 35A
MSTRG.21425	0	0	0	0	0	0	0	0.132905081	0.280402161	0	0	0.150195321	0	0.118393607	0	0.356070099	0	0.537852678	-	-	-	-	-	-
ENSRNOG00000005478	182.8618899	162.9101348	181.0902477	169.2924481	177.4250393	148.8072019	179.5926814	157.1968024	155.6915262	143.18143	146.3124545	149.9841279	146.9108591	139.7624706	131.8404443	138.4687552	135.6755511	127.4216682	ENSRNOG00000005478	4:+:87167514-87234197	297123	Q66H94	Fkbp9	FK506 binding protein 9
ENSRNOG00000005479	0.063500053	0	0	0	0	0	0	0	0	0	0	0	0	0	0	0	0	0	ENSRNOG00000005479	3:+:92640752-92665644	29482	Q8K5B5	Slc1a2	solute carrier family 1 member 2
MSTRG.13277	11.12974685	11.39500889	10.39864256	11.16067582	11.02082681	11.1464759	10.63191765	11.0631445	12.1182307	11.32001771	11.13119324	12.10881776	11.0098687	12.1481163	12.04024542	11.02677136	12.10957587	11.60025411	ENSRNOG00000013502	16:+:19127724-19203003	361120	A0A0G2QC53	Eps15l1	epidermal growth factor receptor pathway substrate 15-like 1
MSTRG.13276	0	0	0	0	0	0	0	0	0	0.133158793	0.180799795	0.214958442	0	0	0.314118738	0.169868304	0	0.769770806	-	-	-	-	-	-
MSTRG.13275	0	0	0	0	0	0.069066917	0.106314712	0.071248084	0	0.411488125	0.20316678	0.161034159	0.415141284	0.063468738	0.141191515	0.222696763	0.148314364	0.324375069	-	-	-	-	-	-
MSTRG.13274	0.325622366	0.165056529	0	0.177697716	0	0	0	0.241083635	0	0.675084113	0.152768819	0.181631551	0.144074077	0	0	0.143532133	0.167284806	0	-	-	-	-	-	-
MSTRG.21726	0	0	0	0	0.106639619	0	0	0	0	0	0	0.781015671	0	0.087949537	0	0	0	0	-	-	-	-	-	-
MSTRG.13271	0.179509766	0.233981233	0.281694554	0.195923122	0.273434922	0.245402599	0.226648946	0.202522028	0.293754645	0.265829825	0.457187271	0.486346755	0.226929865	0.270613959	0.17558432	0.361722006	0.23714	0.281732355	-	-	-	-	-	-
MSTRG.13270	26.56206933	28.57571088	21.72260826	35.41248553	30.0826524	38.49777677	34.53916405	44.37051978	33.26931616	29.43613135	27.35827184	30.31963503	31.48325338	30.80250404	32.8514401	35.14246925	32.38139113	38.64787361	ENSRNOG00000014205	16:-:19223087-19225037	306330	Q9ET58	Klf2	Kruppel-like factor 2
MSTRG.21727	0	0	0.106194633	0	0	0	0	0	0	0.110235254	0.532176948	0.118635292	0	0.124687951	0.10401704	0.125000136	0	0	-	-	-	-	-	-
MSTRG.19338	1.545448318	1.7861084	1.543299484	1.78796068	1.02166876	2.277531142	1.608723866	2.013820031	2.478433226	1.602020797	1.827155541	2.034433756	1.367590576	1.929841928	1.451186963	1.934673741	2.699452388	1.574376714	ENSRNOG00000012410	2:-:189900667-189903219	295214	P35467	S100a1	S100 calcium binding protein A1
MSTRG.19339	0.242875312	0.221602348	0.169776328	0.159049473	0.414349952	0.302145299	0.333912411	0.239759382	0.328797677	0.377648962	0.455789017	0.867042549	0.343878456	0.49123592	0.213807793	0.428231169	0.598917328	0.897509587	-	-	-	-	-	-
MSTRG.19334	0	0	0	0.248487863	0	0	0	0.112375028	0	0.236005015	0.320441912	0	0	0.100105164	0.556730771	0.200711601	0	0.227384872	-	-	-	-	-	-
MSTRG.19337	8.62667786	9.732337897	5.91983351	7.290940082	8.773762055	9.86402144	9.166690706	8.734362333	7.325008103	8.254582989	8.758745607	7.501698703	10.53083632	8.325333697	9.649648222	6.630141502	8.818261306	7.864714679	ENSRNOG00000012393	2:+:189906022-189912516	295213	D3ZTB5	S100a13	S100 calcium binding protein A13
MSTRG.19330	0.132092092	0.267827575	0.131908428	0.432509534	0.281689561	0	0	0.260794875	0	0	0.495778053	0.147361447	0	0.116159765	0.258407112	0.582252993	0	0.131926129	-	-	-	-	-	-
MSTRG.19331	0.245644943	0.435807151	0	0.201078994	0.130960936	0.117534929	0.42215023	0.424363591	0.6395137	0	0.057623326	0.411060879	0.326062385	0.054004101	0.24027328	0.32483588	0.504789239	0.736008928	-	-	-	-	-	-
MSTRG.19333	0.194920117	0.131738854	0.216276772	0.401846961	0.184743038	0.186528751	0.361563207	0.171039485	0.067660846	0.089802372	0.162575325	0.169129457	0.26831429	0.1904553	0.127105123	0.152745719	0.400552018	0.259566954	-	-	-	-	-	-
ENSRNOG00000002844	1.771621105	1.64512483	2.200297089	1.868612874	1.60327934	1.339185858	1.783630409	1.851768397	1.596846329	1.929068105	1.606468493	1.444941273	1.686302434	2.029245022	1.718318003	1.981826986	2.156826749	1.680181998	ENSRNOG00000002844	X:+:15988604-15990484	302566	D3ZGB0	Usp27x	ubiquitin specific peptidase 27, X-linked [Source:RGD Symbol;Acc:1564628]
MSTRG.21722	0.395713747	0.483603489	0.330205146	0.23073873	0.271656483	0.295680205	0.207607978	0.262208398	0.293537531	0.466390863	0.508637956	0.441456786	0.345376185	0.524360381	0.381758243	0.482663611	0.389877868	0.590117883	-	-	-	-	-	-
ENSRNOG00000002840	348.1092263	331.6297534	354.1392353	317.6898403	346.2004422	332.1708128	316.630836	296.1194162	320.8787582	396.9045288	436.0106527	421.9334745	413.2359817	410.3617237	422.8866646	378.7370171	377.683992	398.0401044	ENSRNOG00000002840	7:+:2504695-2511749	171374	P10719	Atp5f1b	ATP synthase F1 subunit beta
ENSRNOG00000048315	8.09697839	9.463240996	8.961378905	9.315847618	9.817307996	10.2184155	14.70142744	12.66330349	12.73252397	18.58271306	21.85041613	21.2688712	23.94220101	18.20200055	19.00780075	31.70726307	27.37793273	27.69289351	ENSRNOG00000048315	6:-:1428834-1466201	54287	Q63184	Eif2ak2	eukaryotic translation initiation factor 2-alpha kinase 2
MSTRG.10226	6.544475759	6.786258602	6.236859776	6.76999166	6.067440643	6.70204509	6.321976168	5.522527852	5.581104081	6.252828257	6.301087671	5.645465925	6.367601828	6.30902966	6.6519882	5.374219539	5.342144296	5.342027442	ENSRNOG00000052785	13:+:93882693-93885305	-	-	AABR07021823.1	-
ENSRNOG00000002848	20.05821271	25.60935645	25.66888607	22.20035657	23.49450512	33.19190911	28.60905246	32.40867742	58.16965035	45.6124162	53.04444351	44.58875832	53.53496667	58.68594328	74.33614648	82.92780875	78.87362154	83.11282772	ENSRNOG00000002848	X:-:6554698-6620722	29253	G3V9Z3	Maoa	monoamine oxidase A
MSTRG.26918	24.45048881	25.38012798	25.79371307	27.8086542	25.97093103	29.3703894	19.78719713	24.41370925	24.48814329	31.59709213	32.50532802	33.40504422	27.2215822	33.03319989	31.91823946	30.95214139	29.9258275	30.93326339	-	-	-	-	-	-
ENSRNOG00000062018	0.374489913	0.126551514	0.207760674	0	0.088734304	0	0.08172384	0.164304647	0.086662183	0.301932122	0.15617377	0	0.073642619	0.146364756	0.16280032	0.110048411	0.299273264	0.124673132	ENSRNOG00000062018	20:+:5713764-5714436	-	-	AC141521.3	-
MSTRG.2238	0	0	0	0	0	0	0.541873342	0	0	0	0	0	0	0	0	0	0	0	-	-	-	-	-	-
MSTRG.2236	0.36766114	0.372731593	0.122383311	0.133759331	0	0.234555482	0.24070085	0	0.255245731	0.127039899	0.114994472	0	0	0.269429652	0.179810638	0.864333545	0	0.85679814	-	-	-	-	-	-
MSTRG.2237	0	0	0	0.685291639	0	0	0	0	0	0.13017317	0	0	0	0	0	0	0	0	-	-	-	-	-	-
ENSRNOG00000062011	0	0.212657101	0.209472559	0.228943873	0.223663621	0.401467623	0	0	0.218440635	0.434885646	0	0	0	0.553390342	0	0.184925295	0	0.419001338	ENSRNOG00000062011	7:+:121471984-121472250	-	-	AABR07058511.2	-
MSTRG.2232	0.213767355	0	0	0	0.113966006	0	0.524810537	0.422049722	0.333914023	0.221592495	0.10029098	0.119239034	0.378331927	0.84592684	0	0.565363211	0.988385037	0.426997546	-	-	-	-	-	-
MSTRG.2233	5.832931704	5.39940809	5.579852311	5.658238417	5.777679362	5.096673284	5.663826417	4.940126091	4.569840158	5.294883003	4.306908975	4.238800254	3.830233316	3.806295691	3.791144722	3.762961564	3.875979511	3.070691718	-	-	-	-	-	-
MSTRG.2230	0	0.211863604	0.313036418	0	0	0	0.205224419	0.515751059	0.326438336	0.541578672	0.294136979	0.349708509	0	0	0.204411596	0.276352913	0.536809452	0	-	-	-	-	-	-
ENSRNOG00000062014	0	0	0	0	0	0.028208383	0	0.029099218	0	0	0	0	0	0	0	0	0	0	ENSRNOG00000062014	X:-:77600734-77601683	-	-	AABR07039470.2	-
ENSRNOG00000031834	0.33739185	0.583488283	0.535112572	0.173289906	0.740657881	0.569765354	0.66265234	0.528982943	0.103337437	0.28802313	0.204846637	0.376393094	0.351250762	0.453772237	0.349426485	0.402418936	0.672933068	0.297324656	ENSRNOG00000031834	3:-:176444544-176465162	296469	D4A8K5	Nkain4	Sodium/potassium transporting ATPase interacting 4
MSTRG.16317	1.040671482	0.575467358	0.566849729	1.34233815	1.311379104	0.995870277	1.486490385	1.214105872	1.182236137	0.980696515	0.621397492	0.633255949	1.172062086	1.247932613	1.017914504	1.751479948	1.069266395	2.07872792	-	-	-	-	-	-
MSTRG.16316	0.101095753	0	0.201910373	0.165509064	0.269486403	0.193487103	0.297834716	0.149698141	0.631664073	0.523982254	0.237150152	0.281955116	0.313114059	0.088902059	0.444982645	0.490185552	0.51936799	0.504843669	-	-	-	-	-	-
MSTRG.32623	2.458185438	2.89863454	2.371555052	2.205474196	2.454476344	2.860708803	1.304169312	1.696597497	1.995825087	2.812703994	2.726825395	3.230386558	2.788236647	2.999803795	2.771208431	2.194650893	2.226067033	2.018172892	ENSRNOG00000004588	7:+:129749714-129787093	315211	D3ZUV0	Zbed4	zinc finger, BED-type containing 4 [Source:RGD Symbol;Acc:1305949]
MSTRG.32622	0.713465567	0	0	0	0	0	0	0	0	0.184895649	0	0	0	0	0	0	0	0.089071144	-	-	-	-	-	-
MSTRG.32625	0.534248461	0.646930625	0.615013432	0.728871393	0.625031368	0.717168613	0.561077253	0.66656793	0.525438283	0.646105939	0.633581757	0.471837766	0.604088022	0.639463509	0.580628594	0.575649806	0.48793618	0.444647683	-	-	-	-	-	-
MSTRG.32624	12.59613743	14.7748072	13.35662651	13.68839384	13.10546981	13.04445632	12.40713371	12.78950246	11.75550599	12.48117573	11.43578634	12.84269348	13.18586134	12.15483128	11.39344107	11.98353688	11.07256178	11.74234945	-	-	-	-	-	-
MSTRG.16311	0	0.259266877	0	0.558246705	0	0	0	0.126229483	0	0	0	0	0	0	0	0.225456867	0	0	-	-	-	-	-	-
MSTRG.32626	0	0	0	0	0	0.087862176	0.180328342	0	0.09561254	0.190351586	0.603061173	0.409713139	0.162496664	0	0	0	0	0.183398946	-	-	-	-	-	-
MSTRG.32629	5.348558379	4.686434491	4.209312498	4.83686879	5.730121616	5.386402916	4.089369524	4.990800338	6.246120709	5.940371797	7.862557448	6.634548764	6.513537261	6.965571299	5.680021004	5.983834393	6.686219267	6.880796522	-	-	-	-	-	-
ENSRNOG00000000566	0.180862369	0.122237774	0.421425418	0.1315996	0.224987787	0.54807461	0.325619799	0.624897086	0.31390554	0.437460318	0.735395218	0.235397619	0.853588503	0.689206271	0.70762938	0.850377675	0.805271962	1.264445909	ENSRNOG00000000566	20:+:30690810-30696476	29700	P61459	Pcbd1	pterin-4 alpha-carbinolamine dehydratase 1
ENSRNOG00000000565	15.06765123	15.53639802	14.47330481	15.70340219	14.01118432	14.50740582	17.71982022	14.84828216	17.36788382	16.88489898	18.85101694	17.47943627	18.39720361	18.75234191	15.23523999	20.99283455	17.40077391	20.20338437	ENSRNOG00000000565	20:-:30699872-30749940	286896	Q8CHN6	Sgpl1	sphingosine-1-phosphate lyase 1
ENSRNOG00000000564	0	0	0	0.05297055	0.051748862	0.116109029	0.047660437	0.047910324	0.12635106	0.125773903	0.045539405	0.081214801	0.128842675	0.064018727	0.118679176	0	0	0.048471992	ENSRNOG00000000564	20:+:30791422-30804165	499429	D3ZGK3,F1LZT3	Tbata	thymus, brain and testes associated
ENSRNOG00000000563	5.802429802	5.348205605	5.177579277	5.51661156	5.612929545	4.592852157	3.934146295	3.663898866	3.640802478	4.716709698	4.678892838	4.987627392	4.15686655	3.582760158	3.746746267	2.612621724	3.347727097	2.739108906	ENSRNOG00000000563	20:-:30812353-30888751	309837	A0A0G2KA72,D3ZA74	Adamts14	ADAM metallopeptidase with thrombospondin type 1 motif, 14
ENSRNOG00000000562	0	0.011274711	0	0	0	0	0.032764184	0.021957313	0	0	0	0	0	0	0.021756278	0	0	0	ENSRNOG00000000562	20:+:30915213-30921382	50669	Q5FVS5	Prf1	perforin 1 [Source:RGD Symbol;Acc:708463]
ENSRNOG00000000561	9.965247321	10.04957695	7.10720264	9.704447425	7.651523595	9.479850192	7.349212633	8.958367993	7.636484376	8.69433205	6.733400879	9.371457618	8.644579362	7.951444189	5.373200407	5.33347553	6.929197155	4.492459454	ENSRNOG00000000561	20:-:30938901-30975472	294508	D3ZCT5	Pald1	phosphatase domain containing, paladin 1
MSTRG.16318	4.367346392	5.647447825	4.680791165	7.444007197	4.254337631	7.065869368	3.781259916	4.462495749	3.74205446	5.621459688	3.920907213	6.562362141	4.421329516	3.893484757	4.421638421	4.342015227	3.860750355	4.632256193	ENSRNOG00000018140	18:+:72550219-72612078	29357	O70436	Smad2	SMAD family member 2
MSTRG.2580	0	0.141242403	0.278254594	0.152059737	0.148552704	0.066661602	0.136816279	0.137533616	0.072541853	0.07221049	0.130727546	0.155426004	0.12328727	0.122516767	0.136274398	0.368470551	0.214723781	0.556583866	-	-	-	-	-	-
MSTRG.6171	0.280035235	0	0	0.152820035	0	0.267979638	0.275000721	0	0	0	0	0	0	0	0	0	0	0.559366786	-	-	-	-	-	-
MSTRG.2582	0.08460279	0	0.464668358	0.18467678	0.135313112	0.161921232	0.083081789	0.20879348	0.088102189	0.438498744	0.198461003	0.330338954	0.149732575	0.223195199	0.082752731	0.074584673	0.086927452	0	-	-	-	-	-	-
MSTRG.2583	0.390188431	0.273855849	0.149863808	0.0655177	0	0.258501259	0.206324228	0.177776571	0.343815725	0.155566007	0.197142184	0.133936235	0.1328014	0.263942875	0.3522978	0.238143346	0.215874498	0.329744622	-	-	-	-	-	-
ENSRNOG00000019147	22.37831294	21.62542543	22.53629776	20.30305961	23.45732281	20.99919998	20.06170735	19.95796582	23.19954233	30.82991527	32.75645434	33.20403934	34.39141058	35.44989037	32.57738673	34.31114516	34.22085522	37.11311847	ENSRNOG00000019147	3:-:14514868-14538241	296655	Q5XI04	Stom	stomatin
MSTRG.2585	0	0	0.199036204	0	0	0	0	0	0.103778736	0	0	0	0.617313839	0	0	0.175711935	0	0	-	-	-	-	-	-
MSTRG.2586	0	0	0	0	0.148552704	0	0	0	0	0.722104897	0	0	0	0	0	0	0	0.4174379	-	-	-	-	-	-
MSTRG.18646	3.436438012	3.743370647	3.323498695	3.686165413	3.391169895	3.806743103	3.597055847	3.557594228	3.81441589	4.450238026	4.139154042	3.954509726	3.833869953	3.446236411	5.046752692	4.270837985	3.510628116	4.09100884	-	-	-	-	-	-
MSTRG.2588	0	0	0.358520342	0	0.191404445	0	0.26442377	0	0	0.558242632	0	0.100130214	0	0.157858143	0	0	0	0	-	-	-	-	-	-
MSTRG.13892	11.32669443	12.19793732	10.99121782	11.04558401	11.76552182	12.16676402	10.91345033	12.07460827	11.88217514	12.69851673	12.93130462	12.48072101	12.44169776	13.74723394	13.97470802	14.86569556	14.30782649	15.46021207	ENSRNOG00000014875	16:+:71011332-71032790	290829	D3ZTV7	Ash2l	ASH2 like histone lysine methyltransferase complex subunit
MSTRG.13891	0.139738141	0.198331398	0.390722768	0.305030011	0.357593933	0	0.192116272	0.275890786	0.11641447	0.115882702	0.288461682	0.155891351	0.148387672	0.172037018	0.546729619	0.197106003	0.172293333	0.111650057	-	-	-	-	-	-
ENSRNOG00000024975	0	0.025962252	0.025573467	0.013975312	0.013652992	0.024506597	0	0.025280527	0.013334168	0	0.036044221	0.028569389	0.033992786	0.011260114	0.025049066	0.011288307	0.098672794	0.025576899	ENSRNOG00000024975	7:+:12043794-12063650	299616	D3ZE62	Atp8b3	ATPase phospholipid transporting 8B3
ENSRNOG00000024972	4.060170943	3.712426489	4.364919873	3.509083021	3.873500156	4.508155552	4.139795803	3.77795254	4.086499196	4.249072601	4.675584284	5.103827693	4.727508735	4.510044913	5.073491569	4.084616831	4.550982277	4.734148307	ENSRNOG00000024972	10:-:50439782-50574539	691853	F1LVF4	Cox10	COX10 heme A:farnesyltransferase cytochrome c oxidase assembly factor
MSTRG.13896	0.050823092	0	0.152257278	0.110940135	0	0	0.199637547	0	0	0.10536703	0.619947511	0.226792209	0	0.089386099	0	0.089609898	0	0.152277709	-	-	-	-	-	-
MSTRG.13895	0.124046616	0.188636033	0	0.338471839	0	0.296765934	0.091362366	0.244910359	0.258355036	0.096440588	0.290988226	0.138385944	0.246984132	0.245440567	0.273001534	0.328073447	0.223046408	0.247781522	-	-	-	-	-	-
MSTRG.13894	0	0	0	0	0.052941655	0.190056481	0	0.04901464	0.206821452	0	0	0.553911823	0.087874969	0	0	0	0.357111536	0.049589254	-	-	-	-	-	-
MSTRG.18644	0.585282646	0.228213207	0.404632283	0.29482965	0.576059681	0.387751888	0.442123346	0.266664856	0.468839626	0.093339604	0.506937045	0.150678264	0.63744672	0.31673145	0.220186125	0.595358365	0.740141135	0.539582108	-	-	-	-	-	-
MSTRG.6175	5.485226256	3.785296398	6.842194398	4.831423802	5.992340403	8.435372806	4.781799482	2.032945344	4.30913561	5.506459278	5.598373481	1.180917166	5.807720112	8.936398271	6.814843794	4.869635888	5.082238876	3.114000662	-	-	-	-	-	-
MSTRG.1386	0	0	0	0.93563287	0	0	0	0	0	0	0	0	0	0	0	0	0	0	-	-	-	-	-	-
ENSRNOG00000004626	0	0	0	0.014319048	0	0	0.025767226	0	0	0	0	0	0	0	0	0.011565953	0	0	ENSRNOG00000004626	14:-:60256712-60276794	84395	Q9JJ09	Slc34a2	solute carrier family 34 member 2
ENSRNOG00000022289	21.43140159	19.47065153	19.51899386	20.64749428	21.1344869	19.49398397	19.83759293	21.1176791	19.65935074	21.8902099	21.2642197	20.91471605	22.2783382	19.96318793	20.79627582	21.7559552	21.71089314	19.94002684	ENSRNOG00000022289	1:-:219361860-219374014	282827	Q5FWY5	Aip	aryl-hydrocarbon receptor-interacting protein
MSTRG.1385	0.160020134	1.054475425	0	1.135234549	0	1.378180997	1.257146154	1.184753862	0.249958498	0	0	0	0	0.985034809	0.704343958	0	0.082208533	0.239728622	-	-	-	-	-	-
MSTRG.1384	8.991919526	7.18564271	6.738651675	10.91795136	11.27738534	11.72778268	11.01772154	8.391501256	10.15269844	9.520571368	8.833026532	8.263531795	10.33406551	9.722159619	11.17834634	11.30233173	10.15195449	5.8234998	-	-	-	-	-	-
ENSRNOG00000043512	0	0	0	0.203760047	0	0.089326546	0.183333814	0	0	0.193524112	0.350349824	0	0	0	0.182607693	0.164583513	0	0	ENSRNOG00000043512	1:-:177591988-177592287	-	-	AABR07005040.1	-
ENSRNOG00000023612	0	0	0	0	0	0.047138019	0	0	0	0	0	0	0	0	0	0	0.025306057	0	ENSRNOG00000023612	4:+:78563625-78567241	312316	Q6IMK6	Doxl1	diamine oxidase-like protein 1
ENSRNOG00000012172	1.441877536	2.192643926	1.750433491	1.157143126	1.356546396	2.083233937	1.485364824	1.981567119	2.546691406	2.066145873	3.117069992	2.665151911	3.014719151	2.337033622	2.309097781	2.916144014	2.672503554	3.021314794	ENSRNOG00000012172	3:+:79918969-79938301	366126	Q6BDS1	Spi1	Spi-1 proto-oncogene
ENSRNOG00000026225	0	0	0	0	0	0	0.082831543	0	0	0	0	0	0	0	0	0	0	0	ENSRNOG00000026225	4:-:68831221-68832216	500091	A0A0G2JST0	Tas2r138	taste receptor, type 2, member 138
ENSRNOG00000026226	0	0.02074135	0	0.016747401	0.043629726	0.019578421	0.03515991	0	0	0.084832488	0.019197251	0.017118152	0.036209302	0.044978758	0.055032455	0.027054824	0	0.035758607	ENSRNOG00000026226	5:+:114940053-115000691	313370	D3ZB48	Hook1	hook microtubule-tethering protein 1
MSTRG.11647	0	0.544211942	0	0	0	0	0	0	0	0	0.083949638	0	0	0	0	0	0	0	-	-	-	-	-	-
ENSRNOG00000012178	9.385796343	8.935854724	9.625173664	8.984474614	8.613200032	7.972078721	9.810661521	8.549322742	10.75828698	10.24204338	9.116245428	9.146588548	10.58141541	10.15768823	11.70681579	13.680843	11.80053808	12.03033746	ENSRNOG00000012178	9:+:30939555-31038379	246046	Q6AZ61	Lmbrd1	LMBR1 domain containing 1
MSTRG.1389	0	0	0	0	0	0	0	0	0	0	0	0	0	0	26.63513481	0	0	0	-	-	-	-	-	-
MSTRG.6902	24.12082639	27.4027592	24.40753698	25.46375561	24.35134247	28.50777256	23.82214836	25.77869344	23.98545174	26.41663496	25.97532286	27.38186638	25.96656812	26.86183882	24.32155222	24.90966414	25.99571676	24.5595192	-	-	-	-	-	-
MSTRG.14110	0	0	0.186845791	0.204213856	0	0.358101966	0	0.369411004	0	0	0	0	0	0	0	0	0.448576629	0	-	-	-	-	-	-
MSTRG.34914	0.44001047	0.191176586	0.251084953	0	0	0.421067894	0	0.341287121	0.294563886	0.130319268	0.560323793	0.490874047	0.250310518	0	0.092226107	0.110830648	0.4521008	0.062779662	-	-	-	-	-	-
MSTRG.3187	1.037819025	1.034298953	0.948547537	0.729542883	1.256632702	0.841644593	1.088256623	0.937682077	1.099063745	0.875234679	1.336919085	0.902681429	1.011776495	1.407634542	1.273206903	1.53521681	1.427805241	1.229763662	-	-	-	-	-	-
MSTRG.34911	0.543757738	0	0.543001683	0.445106899	0.144947056	0.390261609	0.133495496	0	0.566249023	0.704578079	0.382663643	0	0.360884581	0.358629178	0.3989003	0.719054181	0.55869877	0.271537275	-	-	-	-	-	-
ENSRNOG00000032569	0	0	0.043854553	0.04793101	0.046825552	0.042025035	0.043126093	0.072253677	0.045732083	0.091046368	0.054942471	0	0	0.128729066	0.085910572	0.090335958	0.150407667	0.116961168	ENSRNOG00000032569	7:+:11737293-11746703	690755	D3ZW19	Lingo3	leucine rich repeat and Ig domain containing 3
MSTRG.3183	0	0	0	0	0.120561616	0	0.07402442	0.14882507	0.078497509	0.390694709	0	0	0	0.066287672	0	0.099680458	0.232352517	0.150569794	-	-	-	-	-	-
MSTRG.3182	0	0	0	0	0	0	0	0	0.527815832	0	0	0	0	0	0	0	0	0.253107143	-	-	-	-	-	-
MSTRG.3181	0	0	0	0	0	0	0	0	0	0	0.783302453	0.592640617	0	0.867578084	0	0	0	0	-	-	-	-	-	-
MSTRG.7906	0	0	0	0	0	0.760825471	0.173502032	0	0	0	0.082890337	0.197101747	0	0	0	0	0	0	-	-	-	-	-	-
ENSRNOG00000007728	25.90577368	26.59806782	25.29582672	23.50715579	26.09032126	25.13426263	27.5706213	26.65138969	29.99972219	34.39049579	42.80505485	38.58193371	37.82591339	39.39633832	39.43539144	42.23099776	40.31761236	47.81452359	ENSRNOG00000007728	7:+:116889572-116894134	315084	A0A096MJ11	Gsdmd	gasdermin D [Source:RGD Symbol;Acc:1307261]
ENSRNOG00000008919	0	0.032953828	0.043280459	0.023651776	0.069318847	0.015553084	0.042561535	0.032088516	0.078983468	0.022463623	0.055917703	0.042306904	0	0.033349021	0.015897362	0.076417185	0.027832256	0.070340184	ENSRNOG00000008919	8:-:120323897-120446507	363153	D3ZQR3	Arpp21	cAMP regulated phosphoprotein 21
ENSRNOG00000007726	195.3204768	191.931348	183.412239	191.7014954	185.4596328	181.2716554	172.7872254	165.7322236	148.9633822	140.3533125	116.3015387	136.0576111	120.2928714	104.772347	92.34489268	96.32642681	103.5946456	80.07057105	ENSRNOG00000007726	8:+:48472824-48481001	78967	Q9EPF2	Mcam	melanoma cell adhesion molecule
ENSRNOG00000007727	0	0	0	0	0.183184622	0	0	0	0.1789069	0	0	0.063886762	0.050676362	0	0	0	0	0	ENSRNOG00000007727	4:-:145117533-145147397	353230	Q7TSY2	Lhfpl4	LHFPL tetraspan subfamily member 4
ENSRNOG00000008912	17.11701317	18.40771396	18.64305777	17.5221366	17.0580564	16.83751583	16.91972309	16.86410685	17.08718966	19.05513021	17.45417498	18.40562232	17.16240493	19.7105861	18.60728388	16.66655932	16.31047013	16.9775682	ENSRNOG00000008912	3:-:105570292-105640463	366163	A3KNA0	Aqr	aquarius intron-binding spliceosomal factor
ENSRNOG00000007722	12.61085827	12.46247064	14.26008723	13.1856076	12.99449667	13.51306974	11.03124936	11.24600796	11.97372935	15.76388464	15.98450357	13.86173509	12.75375897	15.49309717	12.72379998	13.40647155	12.41294409	11.64244965	ENSRNOG00000007722	10:+:64360390-64366586	100360533	D3ZKW7	Fam57a	family with sequence similarity 57, member A
ENSRNOG00000008911	0.027214309	0	0	0	0	0	0.053450092	0	0	0	0	0	0	0	0.133095986	0.023991766	0.139810431	0.081540348	ENSRNOG00000008911	5:-:164913906-164927869	691317	D3ZDG4	Draxin	dorsal inhibitory axon guidance protein
MSTRG.22260	0.226749178	0.574690749	0.33965085	0.643452781	0.26595144	0.759456465	0.356276238	0.470064285	0.306966576	0.235049529	0.106381526	0.202368433	0.40130755	0.598199277	0.576655872	0.479757608	0.302873543	0.543514286	-	-	-	-	-	-
MSTRG.22264	0	0	0.748216365	0.10222076	0	0	0	0	0	0	0	0	0.165757466	0	0	0.08256698	0	0	-	-	-	-	-	-
MSTRG.22265	8.0110751	8.089800818	7.452531063	7.282028537	7.72361897	7.051701331	7.851670479	8.117021707	8.309815263	8.831972911	8.714657962	7.749003357	7.886041256	7.850529102	7.583121472	7.65617095	7.828891497	7.351856522	ENSRNOG00000022922	3:-:57882370-57957346	362145	A0A0G2K2J7,F1LX07	Slc25a12	solute carrier family 25 member 12
[truncated: 38,400 more rows]
