# Supplementary material for: miR-21 is upregulated, promoting fibrosis and blocking G2/M in irradiated rat cardiac fibroblasts
Source: PeerJ. 2020 Dec 10;8:e10502. doi: 10.7717/peerj.10502 (PMC7733651; doi:10.7717/peerj.10502)
Supplement: Supplemental Information 7 [file peerj-08-10502-s007.r]

library(WGCNA)
library(RColorBrewer)
options(stringsAsFactors=FALSE)
allowWGCNAThreads()
 
 femData <- read.csv("genes.fpkm.anno.csv",header=T,sep=",",check.names=F)
 dim( femData )
 head(femData[,1:25])
 
femData <- femData[femData$Symbol!="-",]
datExpr0 <- femData[,-c(1,20:25)]
rownames(datExpr0) <- femData$gene_id
datExpr0 <- t(datExpr0)
head(datExpr0[,1:25])

gsg <- goodSamplesGenes(datExpr0)
gsg$allOK
dim(datExpr0)

sampleTree <- hclust(dist(datExpr0),method="average")
pdf("01.samples_cluster_tree.pdf",width=25,height=8)
par(mar=c(0,4,2,0),cex=2)
plot(sampleTree,main="Sample clustering to detect outliers",xaxt='n',sub="10",xlab="5",lwd=3)
cutHeight <- 3000#According to my needs
abline(h=cutHeight,col="red")
dev.off()
dim(datExpr0)

datExpr <- datExpr0[-9,]#Which row to delete according to the sample to be deleted
dim(datExpr)
head(datExpr[,1:5])

text=datExpr 
write.table(text,file="01.datExpr.xls",quote=F,sep="\t",row.names=T) 

#Filter the appropriate phenotype data in the phenotype data, and only keep the filtered data of the sample
traitData <- read.csv("ClinicalTraits.csv",header=T,sep=",",check.names=F)
head(traitData)

allTraits <- traitData[,c(3:9)]
#allTraits <- traitData
rownames(allTraits) <- traitData[,2]
femaleSamples <- rownames(datExpr)
datTraits <- allTraits[femaleSamples,]

#Visualize the data

sampleTree2 <- hclust(dist(datExpr),method="average")
traitColors <- numbers2colors(datTraits,colors=blueWhiteRed(50))
pdf("01.cluster_trait.pdf",width=25,height=10)
plotDendroAndColors(sampleTree2,traitColors,groupLabels=names(datTraits),main="Sample dendrogram and trait heatmap",cex.main=3,cex.lab=2,cex.axis=2,cex.dendroLabels = 2,cex.rowText = 2, cex.colorLabels = 2,guideCount = 100)
dev.off()


#02 Screening soft threshold β
#Call the pickSoftThreshold function
#Note: Need to specify the network type or adjacency function type
#Automatically provide the number of available soft thresholds sft$powerEstimate

powers <- c(c(1:10),seq(from=12,to=30,by=2))
networkType <- "signed"
sft <- pickSoftThreshold(datExpr,powerVector=powers,networkType="signed",verbose=5)
sft$powerEstimate
write.table(sft,file="02.Soft Threshold(power).xls",quote=F,sep="\t",row.names=F)
 
pdf(file="02.soft_threshold.pdf",width=8,height=4.5)
par(mfrow=c(1,2))
cex1 <- 0.9
plot(sft$fitIndices[,1],-sign(sft$fitIndices[,3])*sft$fitIndices[,2],
	xlab="Soft threshold (power)",
	ylab="Scale free topology model fit, signed R^2",
	type="n",
	main=paste("Scale independence"))
	text(sft$fitIndices[,1],
	-sign(sft$fitIndices[,3])*sft$fitIndices[,2],
	labels=powers,cex=cex1,col="red")
abline(h=0.8870,col="red")

plot(sft$fitIndices[,1],sft$fitIndices[,5],
xlab="Soft threshold (power)",ylab="Mean connectivity",
type="n",main=paste("Mean connectivity"))
text(sft$fitIndices[,1],sft$fitIndices[,5],labels=powers,cex=cex1,col="red")
dev.off()


#03 Complete co-expression network and module identification in one step
#blockwiseModules function
softPower <- 10
networkType <- "signed"
net <- blockwiseModules(datExpr,power=softPower,networkType=networkType,numericLabels=TRUE,mergeCutHeight=0.25,minModuleSize=50,maxBlockSize=30000,saveTOMs=TRUE,saveTOMFileBase="WGCNA_TOM",verbose=5)
table(net$colors)

#Visualize according to the node
#The minimum number of nodes is set to 30
moduleLabels <- net$colors
moduleColors <- labels2colors(moduleLabels)
pdf(file="03.auto_modules_color.pdf",width=12,height=4)
plotDendroAndColors(net$dendrograms[[1]],moduleColors[net$blockGenes[[1]]],"Module colors",dendroLabels=FALSE,addGuide=TRUE)
dev.off()

save(datExpr,datExpr0,sft,softPower,networkType,net,moduleColors,file="WGCNA_2.RData")


#05ME (Module Eigengenes) calculation
#That is, the numerical value of the number expressed by the calculation module in each sample
MEs0 <- moduleEigengenes(datExpr[,net$goodGenes],moduleColors[net$blockGenes[[1]]])$eigengenes
MEs <- orderMEs(MEs0)
rownames(MEs) <- rownames(datExpr[,net$goodGenes])
text <- cbind(rownames(MEs),MEs)
colnames(text)[1] <- "samples"
write.table(text,file="05.module_eigengenes.xls",quote=F,sep="\t",row.names=F)

#Drawing module hierarchical clustering tree based on ME
names(MEs) <- substring(names(MEs),3)
MEDiss <- 1-cor(MEs)
METree <- hclust(as.dist(MEDiss),method="average")
pdf(file="05.modules_cluster_tree.pdf",width=7,height=5)
plot(METree,main="Clustering of module eigengenes",xlab="",sub="")
dev.off()


#Draw module ME and node gene expression heat map
dir.create("05.expression_ME")
for(i in 1:(ncol(MEs)-1)){
which.module <- labels2colors(i)
dir <- "05.expression_ME/"
pdf(file=paste(dir,"05.expression_ME_",which.module,".pdf",sep=""),25,10)
ME <- MEs[,which.module]
ME <- t(as.matrix(MEs[,which.module]))
colnames(ME) <- rownames(datExpr[,net$goodGenes])
layout(matrix(c(1,2)),heights=c(1.5,3))

par(mar=c(0.3,9,3,5),cex=2)
plotMat(t(scale(datExpr[,net$goodGenes][,moduleColors[net$blockGenes[[1]]]==which.module])),nrgcols=30,rlabels=F,rcols=which.module,main=paste(which.module),cex.main=1)

par(mar=c(8,4,0,0),cex=2)
barplot(ME,col=which.module,main="",cex.names=1,cex.axis=1,ylab="module eigengenes",las=3)
dev.off()
}

#06Associated module and other information (sample attributes/characters)
#Associate the module with the sample
sample_cor <- cor(t(datExpr[,net$goodGenes]),t(datExpr[,net$goodGenes]),use='pairwise.complete.obs')
moduleSampleCor <- cor(MEs,sample_cor,use="p")
nSamples <- nrow(datExpr[,net$goodGenes])
moduleSamplePvalue <- corPvalueStudent(moduleSampleCor,nSamples)

textMatrix <- paste(signif(moduleSampleCor,2),"\n(",signif(moduleSamplePvalue,1),")",sep="")
dim(textMatrix) <- dim(moduleSampleCor)
rowLabels <- paste("ME",names(MEs),sep="")

#Due to too many samples, the following drawing does not use the textMatrix function
pdf(file="06.modules_samples_relationship.pdf",22,6)
par(mar=c(7,9,2,2))
labeledHeatmap(Matrix=moduleSampleCor,xLabels=colnames(sample_cor),yLabels=rowLabels,ySymbols=names(MEs),colorLabels=TRUE,colors=blueWhiteRed(50),setStdMargins=FALSE,xLabelsAngle=90,zlim=c(-1,1))
dev.off()

#Save module and sample correlation information
text <- paste("cor=",round(moduleSampleCor,4),";p-value=",round(moduleSamplePvalue,4),sep="")
dim(text) <- dim(moduleSampleCor)
rownames(text) <- rownames(moduleSampleCor)
colnames(text) <- colnames(moduleSampleCor)
text <- cbind(rownames(text),text)
colnames(text)[1] <- "modules"
write.table(text,file="06.modules_samples_relationships.xls",quote=F,sep="\t",row.names=F)


#Associate module with phenotype
moduleTraitCor <- cor(MEs,datTraits,use="p")
nSamples <- nrow(datExpr[,net$goodGenes])
moduleTraitPvalue <- corPvalueStudent(moduleTraitCor,nSamples)
textMatrix <- paste(signif(moduleTraitCor,2),
				"\n(",signif(moduleTraitPvalue,1),")",sep="")
dim(textMatrix) <- dim(moduleTraitCor)
rowLabels <- paste("ME",names(MEs),sep="")
pdf(file="06.modules_traits_relationships.pdf",15,8)
par(mar=c(7,12,1,2),cex=0.75)
labeledHeatmap(Matrix=moduleTraitCor,
			textMatrix=textMatrix,
			xLabels=colnames(datTraits),
			yLabels=rowLabels,ySymbols=names(MEs),
			colorLabels=TRUE,colors=blueWhiteRed(50),
			setStdMargins=FALSE,xLabelsAngle=90,zlim=c(-1,1))
dev.off()

#Save module and phenotype correlation information
text <- paste("cor=",round(moduleTraitCor,4),
				";p-value=",round(moduleTraitPvalue,4),sep="")
dim(text) <- dim(moduleTraitCor)
rownames(text) <- rownames(moduleTraitCor)
colnames(text) <- colnames(moduleTraitCor)
text <- cbind(rownames(text),text)
colnames(text)[1] <- "modules"
write.table(text,file="06.modules_traits_relationships.xls",
		quote=F,sep="\t",row.names=F)
		
		
#07Associated nodes and other information
#Associate the node gene with the sample		
modNames <- names(MEs)
geneModuleMembership <- cor(datExpr[,net$goodGenes],MEs,use="p")
nSamples <- nrow(datExpr[,net$goodGenes])
MMPvalue <- corPvalueStudent(geneModuleMembership,nSamples)
colnames(geneModuleMembership) <- paste("MM",modNames,sep="")
colnames(MMPvalue) <- paste("p.MM",modNames,sep="")

text <- paste("cor=",round(geneModuleMembership,4),
				";p-value=",round(MMPvalue,4),sep="")
dim(text) <- dim(geneModuleMembership)
rownames(text) <- rownames(geneModuleMembership)
colnames(text) <- colnames(geneModuleMembership)
text <- cbind(rownames(text),text)
colnames(text)[1] <- "modules"
write.table(text,file="07.genes_module_membership.xls",
		quote=F,sep="\t",row.names=F)
		
#Associate node genes with phenotypes (such as UR）


modNames <- names(MEs)
UR <- as.data.frame(datTraits$UR)
names(UR) <- "UR"
geneTraitSignificance <- as.data.frame(cor(datExpr[,net$goodGenes],UR,use="p"))
GSPvalue <- as.data.frame(corPvalueStudent(as.matrix(geneTraitSignificance),nSamples))
names(geneTraitSignificance) <- paste("GS.",names(UR),sep="")
names(GSPvalue) <- paste("p.GS.",names(UR),sep="")
head(geneTraitSignificance)	

head(GSPvalue)

#Draw the correlation diagram of each module node gene and phenotype one by one
#X-axis direction shows the result of the association between the node and the ME
#Y-axis shows the results of the association between the node and the phenotype

dir.create("07.MM_vs_UR")
for(i in 1:(ncol(MEs)-1)) {
which.module <- labels2colors(i)
column <- match(which.module,modNames)
moduleGenes <- moduleColors[net$blockGenes[[1]]]==which.module
dir <- "07.MM_vs_UR/"
pdf(file=paste(dir,"07.",which.module,"_MM_vs_UR.pdf",sep=""),6,6)
verboseScatterplot(geneModuleMembership[moduleGenes,column],
				geneTraitSignificance[moduleGenes,1],
				xlab=paste("Module membership (MM) in",which.module,"module"),
				ylab="Gene significance for UR",
				main=paste("Module membership vs. gene significance\n"),
				col=which.module)
dev.off()
}
#Save the results of the correlation between node genes and phenotypes
text <- cbind(geneTraitSignificance,GSPvalue)
text <- cbind(rownames(text),text)
colnames(text)[1] <- "genes"
write.table(text,file="07.genes_trait_significance.xls",
		quote=F,sep="\t",row.names=F)

save(datExpr,sft,softPower,networkType,net,moduleColors,MEs,
	moduleSampleCor,moduleSamplePvalue,
	moduleTraitCor,moduleTraitPvalue,
	geneModuleMembership,MMPvalue,
	file="WGCNA_2.RData")
	

dir.create("07.MM_vs_G1-48")
for(i in 1:(ncol(MEs)-1)) {
which.module <- labels2colors(i)
column <- match(which.module,modNames)
moduleGenes <- moduleColors[net$blockGenes[[1]]]==which.module
dir <- "07.MM_vs_G1-48/"
pdf(file=paste(dir,"07.",which.module,"_MM_vs_G1-48.pdf",sep=""),6,6)
verboseScatterplot(geneModuleMembership[moduleGenes,column],
				geneTraitSignificance[moduleGenes,1],
				xlab=paste("Module membership (MM) in",which.module,"module"),
				ylab="Gene significance for G1-48",
				main=paste("Module membership vs. gene significance\n"),
				col=which.module)
dev.off()
}

text <- cbind(geneTraitSignificance,GSPvalue)
text <- cbind(rownames(text),text)
colnames(text)[1] <- "genes"
write.table(text,file="07.genes_trait_significance G1-48.xls",
		quote=F,sep="\t",row.names=F)

save(datExpr,sft,softPower,networkType,net,moduleColors,MEs,
	moduleSampleCor,moduleSamplePvalue,
	moduleTraitCor,moduleTraitPvalue,
	geneModuleMembership,MMPvalue,
	file="WGCNA_2.RData")
	

dir.create("07.MM_vs_G2-48")
for(i in 1:(ncol(MEs)-1)) {
which.module <- labels2colors(i)
column <- match(which.module,modNames)
moduleGenes <- moduleColors[net$blockGenes[[1]]]==which.module
dir <- "07.MM_vs_G2-48/"
pdf(file=paste(dir,"07.",which.module,"_MM_vs_G2-48.pdf",sep=""),6,6)
verboseScatterplot(geneModuleMembership[moduleGenes,column],
				geneTraitSignificance[moduleGenes,1],
				xlab=paste("Module membership (MM) in",which.module,"module"),
				ylab="Gene significance for G2-48",
				main=paste("Module membership vs. gene significance\n"),
				col=which.module)
dev.off()
}

text <- cbind(geneTraitSignificance,GSPvalue)
text <- cbind(rownames(text),text)
colnames(text)[1] <- "genes"
write.table(text,file="07.genes_trait_significance G2-48.xls",
		quote=F,sep="\t",row.names=F)

save(datExpr,sft,softPower,networkType,net,moduleColors,MEs,
	moduleSampleCor,moduleSamplePvalue,
	moduleTraitCor,moduleTraitPvalue,
	geneModuleMembership,MMPvalue,
	file="WGCNA_2.RData")
	
dir.create("07.MM_vs_S-48")
for(i in 1:(ncol(MEs)-1)) {
which.module <- labels2colors(i)
column <- match(which.module,modNames)
moduleGenes <- moduleColors[net$blockGenes[[1]]]==which.module
dir <- "07.MM_vs_S-48/"
pdf(file=paste(dir,"07.",which.module,"_MM_vs_S-48.pdf",sep=""),6,6)
verboseScatterplot(geneModuleMembership[moduleGenes,column],
				geneTraitSignificance[moduleGenes,1],
				xlab=paste("Module membership (MM) in",which.module,"module"),
				ylab="Gene significance for S-48",
				main=paste("Module membership vs. gene significance\n"),
				col=which.module)
dev.off()
}

text <- cbind(geneTraitSignificance,GSPvalue)
text <- cbind(rownames(text),text)
colnames(text)[1] <- "genes"
write.table(text,file="07.genes_trait_significance S-48.xls",
		quote=F,sep="\t",row.names=F)

save(datExpr,sft,softPower,networkType,net,moduleColors,MEs,
	moduleSampleCor,moduleSamplePvalue,
	moduleTraitCor,moduleTraitPvalue,
	geneModuleMembership,MMPvalue,
	file="WGCNA_2.RData")
	
	
	
#08Export co-expression network
#Load TOM matrix
#Export the topological overlap matrix done before
#Here, because there is too much data in the topological overlapping matrix, it cannot operate normally, so the matrix is split into 4 small matrices, and then combined	

load(file="WGCNA_TOM-block.1.RData")
ATOM <- as.matrix(TOM)
TOM1 <- ATOM[1:round((nrow(ATOM)/2)),1:round((nrow(ATOM)/2))]
TOM2 <- ATOM[(round(nrow(ATOM)/2)+1):nrow(ATOM),1:round((nrow(ATOM)/2))]
TOM3 <- ATOM[1:round((nrow(ATOM)/2)),(round(nrow(ATOM)/2)+1):nrow(ATOM)]
TOM4 <- ATOM[(round(nrow(ATOM)/2)+1):nrow(ATOM),(round(nrow(ATOM)/2)+1):nrow(ATOM)]


#module <- labels2colors(i)
#Modify the current memory memory.limit(size=10240)

dir.create("11.module_result")
setwd("11.module_result")

for(i in 1:(ncol(MEs)-1)) {

module ="red"	
inModule <- moduleColors[net$blockGenes[[1]]]==module
genename <- colnames(datExpr[,net$goodGenes])
modGenes <- genename[inModule]
modTOM1 <- TOM1[inModule[1:round((nrow(ATOM)/2))],
				inModule[1:round((nrow(ATOM)/2))]]
modTOM2 <- TOM2[inModule[(round(nrow(ATOM)/2)+1):nrow(ATOM)],
				inModule[1:round((nrow(ATOM)/2))]]
modTOM3 <- TOM3[inModule[1:round((nrow(ATOM)/2))],
				inModule[(round(nrow(ATOM)/2)+1):nrow(ATOM)]]
modTOM4 <- TOM4[inModule[(round(nrow(ATOM)/2)+1):nrow(ATOM)],
				inModule[(round(nrow(ATOM)/2)+1):nrow(ATOM)]]
modTOM <- rbind(cbind(modTOM1,modTOM3),cbind(modTOM2,modTOM4))


#Save node gene pair information as Cytoscape input file
cyt1 <- exportNetworkToCytoscape(modTOM,
		edgeFile=paste("CytoscapeInput-edges-",paste(module,collapse="-"),".txt",sep=""),
		nodeFile=paste("CytoscapeInput-nodes-",paste(module,collapse="-"),".txt",sep=""),
		weighted=TRUE,threshold=0.02,
		nodeNames=modGenes,altNodeNames=modGenes,
		nodeAttr=moduleColors[net$blockGenes[[1]]][inModule])
	

#Save a module node gene and hub node information, it is generally believed that the first 5 to 15% of the genes can be considered as hub genes
IMConn <- softConnectivity(datExpr[,net$goodGenes][,modGenes])

out <- cbind(modGenes,IMConn)
colnames(out) <- c("gene","connectivity")
out <- out[order(as.numeric(out[,2]),decreasing=T),]
write.table(out,paste(module,"-module-gene.txt",sep=""),
			sep="\t",quote=F,row.names=F)

nTop <- 0.05*length(modGenes)
top <- (rank(-IMConn) <= nTop)
out <- cbind(modGenes[top],IMConn[top])
colnames(out) <- c("gene","connectivity")
out <- out[order(as.numeric(out[,2]),decreasing=T),]
write.table(out,paste(module,"-5%hubgene.txt",sep=""),
			sep="\t",quote=F,row.names=F)

nTop <- 0.1*length(modGenes)
top <- (rank(-IMConn) <= nTop)
out <- cbind(modGenes[top],IMConn[top])
colnames(out) <- c("gene","connectivity")
out <- out[order(as.numeric(out[,2]),decreasing=T),]
write.table(out,paste(module,"-10%hubgene.txt",sep=""),
			sep="\t",quote=F,row.names=F)

nTop <- 10
top <- (rank(-IMConn) <= nTop)
out <- cbind(modGenes[top],IMConn[top])
colnames(out) <- c("gene","connectivity")
out <- out[order(as.numeric(out[,2]),decreasing=T),]
write.table(out,paste(module,"-top5_hubgene.txt",sep=""),
			sep="\t",quote=F,row.names=F)
}

genename <- colnames(datExpr[,net$goodGenes])
modGenes <- genename

IMConn <- softConnectivity(datExpr[,net$goodGenes][,modGenes])
cyt1 <- exportNetworkToCytoscape(ATOM,
		edgeFile=paste("CytoscapeInput-edges-overall.txt",sep=""),
		nodeFile=paste("CytoscapeInput-nodes-overall.txt",sep=""),
		weighted=TRUE,threshold=0.02,
		nodeNames=modGenes,altNodeNames=modGenes,
		nodeAttr=moduleColors[net$blockGenes[[1]]])
out <- cbind(modGenes,IMConn)
colnames(out) <- c("gene","connectivity")
out <- out[order(as.numeric(out[,2]),decreasing=T),]
write.table(out,paste("overall_gene_connectivity.txt",sep=""),
			sep="\t",quote=F,row.names=F)

IntraMConn <- intramodularConnectivity.fromExpr(datExpr[,net$goodGenes],
											moduleColors[net$blockGenes[[1]]],
											networkType=networkType,
											power=softPower)
merged_IntraMConn <- cbind(colnames(datExpr[,net$goodGenes]),
		moduleColors[net$blockGenes[[1]]],IntraMConn)
colnames(merged_IntraMConn)[1:2] <- c("gene","module")
head(merged_IntraMConn)	
